# Supplementary material for: Transcriptomics of In Vitro Immune-Stimulated Hemocytes from the Manila Clam Ruditapes philippinarum Using High-Throughput Sequencing
Source: PLoS One. 2012 Apr 19;7(4):e35009. doi: 10.1371/journal.pone.0035009 (PMC3334963; doi:10.1371/journal.pone.0035009)
Supplement: Table S1 — List of contigs (e-value<10-3) of Ruditapes philippinarum including sequence, length, description (Hit description), accession number of description (Hit ACC), e-value obtained and database used for annotation (Blast). (XLSX) [file pone.0035009.s001.xlsx]

## Sheet: Hoja1
Supplementary Table S1
Sequence name	Sequence	Sequence length	Hit description	Hit ACC	E-Value	Blast
Rphi_rep_c45597	ATTAATATTGTGATAGATTGTAGTAAGTGTTTACTATGTATCTTATATTCGTTCTTAAGTTAATTTAAGGTTCTTATAAAGCCAAGTTCAAACACAATGATATTCTAACATTCGCGATGAATTCTAGCGGTCTTGAACTATCTGGCAGTTTAAGAAAAAGACTAATTCAATAATGTCAACAATGTATTGAAACATTAAATATAATAGAGCTGAAAGTTGTATGCCCTCAAACGACGCCGTTGAGCGGGGACGGAATGTATAATTTTGATAAACTAGAAACATTTTCTGTGTACAATAGACGGTCCAGCTTCGTCGTATTCCTGTTTGCTGATCCACATCTGTTGGAAAGTTGAAAGTGAGGCTAAAATAGAACCACCGATCCATACAGAGTATTTCCTC…	1435	gi|113296|sp|P17126.1|ACT_HYDATRecName: Full=Actin, non-muscle 6.2	P17126	0.0	blastx_Swissprot
Rphi_rep_c2346	ATTTAAACATTTATTTATCCGCGGAATCCGGTCTATTTCTCACAATACAATAAACGATAAACATGGGCATGATCTTTCATCATTTAAAATATGATTCAAGAATCATGAATAACAGTATAAGTGGATACCTTCCTAATTATACCACAACAAATAGCATAATTGGATATGTATAAATACGAATTACCGCCCTTTTTCTTCACTTTAGAAGGCACATTAGGGGAGTTTGCGAAAGGTAGTATCCAGTAAGAAATATCAAAAGTCGGAAGTCACTTTGCTTTCTTTATTCCTGTTATATCTCAAAAATTTCAAAGTTTGATATCACGTGACTCGCGCATGCGCCCTAGAAAGCTTAACAAGTCCAGTTCGAAATAGGGCAATTGAAGAAATAAAGCAAAGTGT…	1673	gi|2833326|sp|Q26065.1|ACT_PLAMGRecName: Full=Actin, adductor muscle	Q26065	0.0	blastx_Swissprot
Rphi_rep_c34151	GTATTTCTGCAAACGTTGAGCAGTAAACAGCCTGTACCTTCTCACATCCTTACGGATTAATAACTAATAAACAAATATGTGTGACGACGAAGTTGCCGCTCTTGTTGTAGACAATGGCTCCGGTATGTGCAAAGCCGGATTCGCCGGAGACGATGCCCCAAGAGCCGTCTTCCCTTCCATCGTCGGCCGCCCAAGACATCAGGGTGTGATGGTTGGTATGGGTCAGAAGGACAGCTATGTAGGAGATGAAGCCCAGAGCAAGAGAGGTATCCTTACCTTGAAATACCCAATTGAGCACGGTATCGTCACCAACTGGGACGATATGGAGAAGATCTGGCATCACACATTCTACAATGAACTCCGTGTAGCCCCAGAGGAGCACCCAGTCTTGCTCACTGA…	1611	gi|2833326|sp|Q26065.1|ACT_PLAMGRecName: Full=Actin, adductor muscle	Q26065	0.0	blastx_Swissprot
Rphi_rep_c38960	CTGCAAACGTTGAGCAGTAACAGCCTGTACCTTCTCACATCCTTACGGATTAATAACTAATAAACAAATATGTGTGACGACGAGGTTGCCGCTCTTGTTGTAGACAATGGCACCGGTATGTGCAAAGCCGGATTCGCCGGAGACGATGCCCCAAGAGCCGTCTTCCCTTCCATCGTCGGCCGCCCAAGACATCAGGGTGTGATGGTTGGTATGGGTCAGAAGGACAGCTATGTAGGAGATGAAGCCCAGAGCAAGAGAGGTATCCTTACCTTGAAATACCCAATTGAGCACGGTATCGTCACCAACTGGGACGATATGGAGAAGATCTGGCATCACACATTCTACAATGAACTCCGTGTAGCCCCAGAGGAGCACCCAGTCTTGCTCACTGAGGCCCCA…	1135	gi|2833326|sp|Q26065.1|ACT_PLAMGRecName: Full=Actin, adductor muscle	Q26065	0.0	blastx_Swissprot
Rphi_rep_c6332	GTGTATTTGATACCGGACGTACAGGAGGGTCTTATTTGTTTATTAAAAAAACAACGTTCTATTAAATAAATAAAAATGTGTGACGGAGATGTTGCAGCTTTGGTTGTAGACAATGGATCCGGTATGTGCAGGGCTGGCTTCGCCGGCGACGACGCCCCGAGAGCCGTGTTTCCCTCGATTGTCGGCAGACCCAGACATCAGGGTGTGATGGTTGGTATGGGTCAGAAGGACAGCTATGTAGGAGATGAAGCCCAGAGCAAGAGAGGTATCCTTACCTTGAAATACCCAATTGAGCACGGTATCGTCACCAACTGGGACGATATGGAGAAGATCTGGCATCACACATTCTACAATGAACTCCGTGTAGCCCCAGAAGAGCACCCAGTCTTGCTCACTGAG…	1769	gi|2833326|sp|Q26065.1|ACT_PLAMGRecName: Full=Actin, adductor muscle	Q26065	0.0	blastx_Swissprot
Rphi_rep_c7290	ATTAGGGGAGTTTGCGAAGTAGTATCCAGTAAGAAATATCAAAAGTCGGAAGTCACTTTGCTTCTTTATTCCTGTTTTATCTCAAAATTTTCAAAGTTTGATATCACGTGACTCGCGCATGCGCCCTAGAAAGCTTAACAAGTCCGGTTCGAAATAGGGCAATTGAAGAAATAAAGCAAAGTGTTTCCATCACGATAAAATAAATTTTAAAAATAAATAACTTCAAATACGAATAATAAAAACAGAATGTTGCGAATTTAAATAAAGTTTTAATTTTTTGCTCGGCACTGTCCTGTTTGTCAAATTTTATTAAAGTGTCTATTTTTGTCGAATGGCTTAGAAGCATTTCCTGTGGACAATGGATGGGCCGGATTCATCGTATTCCTGTTTGGTAGATCC…	1466	gi|2833326|sp|Q26065.1|ACT_PLAMGRecName: Full=Actin, adductor muscle	Q26065	0.0	blastx_Swissprot
Rphi_rep_c31234	TTTTATTTCAAGATTTGTACTTTTTTTTCATAGAAAATAACCTATAAATACAGATTTTCTATAATCCGACCCATTGAGAAAGTCTCAAAGTGTAAATGTTCATATATAACAATATAAAGGATCACAAGTTTTAATACATACTATAGCAGCTGAAATTAATTAARATGATAGACAAATAAGTAGAACACAAAAATAATRGCGACATAATGTAACTCTGACGTCATCAAGATTGTCCAGTTTAGAAGTCATTTCCTGTGGACGATGGATGGTCCTGCCTCGTCGTATTCCTGTTTGCTGATCCACATCTGTTGGAAAGTGGATAGAGAAGCAAGGATAGAGCCACCGATCCATACAGAGTATTTTCTCTCTGGTGGAGCAATAATTTTGATCTTCATGGTT…	1439	gi|231498|sp|P30163.1|ACT2_ONCVORecName: Full=Actin-2	P30163	0.0	blastx_Swissprot
Rphi_rep_c35258	GAACACAAAAATAATAGKCGACATAATGTAACTCTGACGTCATCAAGATTGTCCAGTTTAGTAAGCATTTCCTGTGGACGATGGATGGTCCTGCCTCGTCGTATTCCTGTTTGCTGATCCACATCTGCTGGAAAGTGGATAGAGAAGCAAGGATAGAGCCACCGATCCATACAGAGTATTTTCTCTCTGGTGGAGCAATAATTTTGATCTTCATGGTTGATGGAGCCAGGGCAGTGATTTCTTTCTGCATTCTGTCAGCAATACCTGGGTACATAGTTGAACCACCAGATAACACGGTGTTAGCATACAAGTCTTTACGGATATCAACATCACACTTCATAATACTGTTGTATGTTGTTTCATGGATACCAGCAGATTCCATACCAAGGAAAGATGGCT…	1255	gi|231498|sp|P30163.1|ACT2_ONCVORecName: Full=Actin-2	P30163	0.0	blastx_Swissprot
Rphi_rep_c35460	TTGTGTATTTGATACCGGACGTACAGGAGGGTCTTATTTGTTTATTAAAAAAACAAGGTTCTATTAAATAAATAAAAATGTGTGACGAAGATGTTGCAGCTTTGGTTGTAGACAATGGATCCGGTATGTGCAAGGCTGGCTTCGCCGGCGACGACGCCCCGAGAGCCGTGTTTCCCTCGATTGTCGGCAGACCTAGGCATCAGGGTGTGATGGTTGGTATGGGACAAAAAGACAGCTATGTCGGCGATGAAGCACAGAGCAAGAGAGGTATCCTAACTCTGAAATACCCAATCGAACACGGTATCGTCACCAACTGGGACGACATGGAGAAAATCTGGCATCATACTTTCTACAATGAACTCCGTGTTGCCCCAGAGGAACACCCCGTACTTCTCACCG…	1447	gi|231498|sp|P30163.1|ACT2_ONCVORecName: Full=Actin-2	P30163	0.0	blastx_Swissprot
Rphi_rep_c35501	CTTGCATATTTGAATTTGAAGTGAACACTTGGTTGTGTGGAGAAATATCTTATAATATTAAAAATGTGTGACGAAGACGTAGCCGCTCTTGTTATCGACAATGGATCTGGTATGTGCAAAGCTGGATTTGCCGGAGATGATGCCCCAAGAGCCGTATTTCCCTCAATCGTCGGAAGACCCAGGCATCAGGGTGTGATGGTTGGTATGGGACAGAAGGACAGCTATGTCGGTGATGAAGCCCAGAGCAAGAGAGGTATCCTAACTCTGAAATACCCAATTGAACACGGTATTGTCACCAACTGGGATGATATGGAAAAAATCTGGCATCATACTTTCTACAATGAACTTCGTGTTGCCCCAGAAGAACATCCAGTCTTGCTCACAGAAGCCCCACTCAAT…	1115	gi|231498|sp|P30163.1|ACT2_ONCVORecName: Full=Actin-2	P30163	0.0	blastx_Swissprot
Rphi_rep_c35646	CGACATAATGTAACTCTGACGTCATCAAGATTGTCCAGTTTAGAAGCATTTCCTGTGGACGATGGATGGTCCTGCCTCGTCGTATTCCTGTTTGCTGATCCACATCTGCTGGAAAGTGGATAGAGAAGCAAGGATAGAGCCACCGATCCATACAGAGTATTTCCTCTCTGGTGGAGCAATAATTTTGATCTTCATGGTTGATGGAGCCAGGGCAGTGATTTCTTTCTGCATTCTGTCGGCAATACCTGGGTACATAGTTGAACCACCAGATAAAACAGTGTTAGCATACAAGTCTTTACGGATATCAACATCACACTTCATAATACTGTTGTATGTTGTTTCATGGATACCAGCAGATTCCATACCAAGGAAAGATGGCTGGAACATGGCCTCTGGGCA…	1231	gi|231498|sp|P30163.1|ACT2_ONCVORecName: Full=Actin-2	P30163	0.0	blastx_Swissprot
Rphi_rep_c36613	GCATATTTGAATTTGAAGTGAACACTTGGTTGTGTGGAGAAATATCTTATAATATTAAAAATGTGTGACGAAGACGTAGCCGCTCTTGTTATCGACAATGGATCTGGTATGTGCAAAGCTGGATTTGCCGGAGATGATGCCCCAAGAGCCGTATTTCCCTCAATCGTCGGAAGACCCAGGCATCAGGGTGTGATGGTTGGTATGGGACAGAAGGACAGCTATGTTGGTGATGAAGCCCAGAGCAAGAGAGGTATCCTAACTCTGAAATACCCAATTGAACACGGCATTGTCACCAACTGGGATGATATGGAAAAAATCTGGCATCATACTTTCTACAATGAACTTCGTGTTGCCCCAGAAGAACACCCAGTCYTGCTCACAGAAGCCCCACTCAATCCA…	1319	gi|231498|sp|P30163.1|ACT2_ONCVORecName: Full=Actin-2	P30163	0.0	blastx_Swissprot
Rphi_rep_c37459	AACACAAAAATAATAGYGACATAATGTAACTACTGACGTCATCAAGATTGTCCAGTTTAGAAGCATTTCCTGTGGACGATGGATGGTCCTGCCTCGTCGTATTCCTGTTTGCTGATCCACATCTGCTGGAAAGTGGATAGAGAAGCAAGGATAGAGCCACCGATCCATACAGAGTATTTCCTCTCTGGTGGAGCAATAATTTTGATCTTCATGGTTGATGGAGCCAGGGCAGTGATTTCTTTCTGCATTCTGTCGGCAATACCTGGGTACATAGTTGAACCACCAGATAACACGGTGTTAGCATACAAGTCTTTACGGATATCAACATCACACTTCATAATACTGTTGTATGTTGTTTCATGGATACCAGCAGATTCCATACCAAGGAAAGATGGCTGG…	1249	gi|231498|sp|P30163.1|ACT2_ONCVORecName: Full=Actin-2	P30163	0.0	blastx_Swissprot
Rphi_rep_c37827	ACAAGTTGTAATACATACTATGCAGCTGAAAYTAATTTAAGTATGATGACAAATAAGTGAACACAAAAATAATAGCGACATAATGTAACTCTGACGTCATCAAGATTGTCCAGTTTAGAAGCATTTCCTGTGGACGATGGATGGTCCTGCCTCGTCGTATTCCTGTTTGCTGATCCACATCTGCTGGAAAGTGGATAGAGAAGCAAGGATAGAGCCACCGATCCATACAGAGTATTTTCTCTCTGGTGGAGCAATAATTTTGATCTTCATGGTTGATGGAGCCAAAGCTGTGATTTCTTTCTGCATTCTGTCGGCAATACCTGGGTACATAGTTGAACCACCAGATAAAACAGTGTTAGCATACAAGTCTTTACGGATATCAACATCACACTTCATAAT…	1305	gi|231498|sp|P30163.1|ACT2_ONCVORecName: Full=Actin-2	P30163	0.0	blastx_Swissprot
Rphi_rep_c37928	TTGCATATTTGRATTTGAAGTGAACACTTGGTTGTGTGGAGAAATATCTTATAATATTAAAAATGTGTGRCGAAGACGTAGCCGCTCTTGTTATCGACAATGGATCTGGTATGTGCAAAGCTGGATTTGCCGGAGATGATGCCCCAAGAGCCGTATTTCCCTCAATTGTCGGAAGACCCAGGCATCAGGGTGTGATGGTTGGTATGGGACAGAAGGACAGCTATGTCGGTGATGAAGCCCAGAGCAAGAGAGGTATCCTAACTCTGAAATACCCAATTGAACACGGTATTGTCACCAACTGGGATGATATGRAAAAATCTGGCATCATACTTTCTACARTGAACTTCGTGTTGCCCCAGAAGAACACCCAGTCTTGCTCACAGAAGCCCCACTCAATCC…	1272	gi|231498|sp|P30163.1|ACT2_ONCVORecName: Full=Actin-2	P30163	0.0	blastx_Swissprot
Rphi_rep_c38462	ATATTTGAATTTGAAGTGTAACACTTGGTTGTGTGGAGAAATATCTTATAATATTAAAAATGTGTGACGAAGACGTAGCCGCTCTTGTTATCGACAATGGATCTGGTATGTGCAAAGCTGGATTTGCCGGAGATGATGCCCCAAGAGCCGTATTTCCCTCAATCGTCGGAAGACCCAGGCATCAGGGTGTGATGGTTGGTATGGGACAGAAGGACAGCTATGTCGGTGATGAAGCCCAGAGCAAGAGAGGTATCCTAACTCTGAAATACCCAATTGAACACGGTATTGTCACCAACTGGGATGATATGGAAAAAATCTGGCATCATACTTTCTACAATGAACTTCGTGTTGCCCCAGAAGAACACCCAGTATTGCTCACAGAAGCCCCACTCAATCCAA…	1298	gi|231498|sp|P30163.1|ACT2_ONCVORecName: Full=Actin-2	P30163	0.0	blastx_Swissprot
Rphi_rep_c38836	GCATATTTGAATTTGAAGTGAACACTTGGTTGTGTGGAGAAATATCTTATAATATTAAAAATGTGTGACGAAGACGTAGCCGCTCTTGTTATCGACAATGGATCTGGTATGTGCAAAGCTGGATTTGCCGGAGATGATGCCCCAAGAGCCGTATTTCCCTCAATCGTCGGAAGACCCAGGCATCAGGGTGTGATGGTTGGTATGGGACAGAAGGACAGCTATGTTGGTGATGAAGCCCAGAGCAAGAGAGGTATCCTAACTCTGAAATACCCAATTGAACACGGTATTGTCACCAACTGGGATGATATGGAAAAAATCTGGCATCATACTTTCTACAATGAACTTCGTGTAGCCCCAGAAGAACACCCAGTCTTGCTCACAGAAGCCCCACTCAATCCA…	1328	gi|231498|sp|P30163.1|ACT2_ONCVORecName: Full=Actin-2	P30163	0.0	blastx_Swissprot
Rphi_rep_c39376	ACTTTGCATATTTGAATTTGAAGTGAACACTTGGTTGTGTGGAGAAATATCTTATAATACTAAAAATGTGTGACGAAGACGTAGCCGCTCTTGTTATCGACAATGGATCTGGTATGTGCAAAGCTGGATTTGCCGGAGATGATGCCCCAAGAGCCGTATTTCCCTCAATCGTCGGAAGACCCAGGCATCAGGGTGTGATGGTTGGTATGGGACAGAAGGACAGCTATGTTGGTGATGAAGCCCAGAGCAAGAGAGGTATCCTTACTCTGAAATACCCAATTGAACACGGTATTGTCACCAACTGGGATGATATGGAAAAAATCTGGCATCATACTTTCTACAATGAACTTCGTGTTGCCCCAGAAGAACACCCAGTCTTGCTCACAGAAGCCCCACTCA…	1398	gi|231498|sp|P30163.1|ACT2_ONCVORecName: Full=Actin-2	P30163	0.0	blastx_Swissprot
Rphi_rep_c5222	GGGGACTTGCATATTTGAATTTGAAGTGAACACTTGGTTGTGTGGAGAAATATCTTATAATATTAAAAATGTGTGACGAAGACGTAGCCGCTCTTGTTATCGACAATGGATCTGGTATTGTGCAAGGCTGGATTTGCCGGAGATGATGCCCCAAGAGCCGTATTTCCCTCAATCGTCGGAAGACCCAGGCATCAGGGTGTGATGGTTGGTATGGGACAGAAGGACAGCTATGTTGGTGATGAAGCCCAGAGCAAGAGAGGTATCCTAACTCTGAAATACCCAATTGAACACGGTATTGTCACCAACTGGGATGATATGGAAAAAATCTGGCATCATACTTTCTACAATGAACTTCGTGTTGCCCCAGAAGAACACCCAGTCTTGCTCACAGAAGCCCCA…	1605	gi|231498|sp|P30163.1|ACT2_ONCVORecName: Full=Actin-2	P30163	0.0	blastx_Swissprot
Rphi_rep_c564	GTTTTTTTAGTTTTTACAATTTTTATTTCAAAGATTTTTTACTTTTTTTTCATAGAAAAATAACCTATAAAATACAGATCATAATCCGACCCATTGAGAAAGTCTCAAAGTGTAAATGTTCATATATAACAATATAAAGGATCACAAGTTTTAATACATACTATGCAGCTGAAATTAATTAAGATGATGACAAATAGTGAACACAAAAATATGCGACATAATGTAACTCTGACGTCATCAAGATTGTCCAGTTTAGAAGCATTTCCTGTGGACGATGGATGGTCCTGCCTCGTCGTATTCCTGTTTGCTGATCCACATCTGCTGGAAAGTGGATAGAGAAGCAAGGATAGAGCCACCGATCCATACAGAGTATTTTCTCTCTGGTGGAGCAATAATTTT…	1451	gi|231498|sp|P30163.1|ACT2_ONCVORecName: Full=Actin-2	P30163	0.0	blastx_Swissprot
Rphi_rep_c6564	ACTTTGCATATTTGAATTTGAAGTGAACCCTTGGTTGTGTGGAGAAATATCTTATAATATTAAAAATGTGTGACGAAGACGTAGCCGCTCTTGTTATCGACAATGGATCTGGTATGTGCAAAGCTGGATTTGCCGGAGATGATGCCCCAAGAGCCGTATTTCCCTCAATCGTCGGAAGGCCCAGGCATCAGGGTGTGATGGTTGGTATGGGACAGAAGGACAGCTATGTCGGTGATGAAGCCCAGAGCAAGAGAGGTATCCTAACTCTGAAATACCCAATTGAACACGGTATTGTCACCAACTGGGATGATATGGAAAAAATCTGGCATCATACTTTCTACAATGAACTTCGTGTTGCACCAGAAGAACACCCAGTCTTGCTCACAGAAGCCCCACTCA…	1434	gi|231498|sp|P30163.1|ACT2_ONCVORecName: Full=Actin-2	P30163	0.0	blastx_Swissprot
Rphi_rep_c665	TTTTACTAATTTTTATTTCAAAGATTTTTTACTTTTTTTTCTATAGAAAAATAACCTATAAAATACAGATCATAATCCGACCCATTGAGAAAGTCTCAAAGTGTAAATGTTCATATATAACAATATAAAGGATCACAAGTTGTAATACATACTATGCAGCTGAAATTAATTTAGATGATGACAAATAGTGAACACAAAAATATGCGACATAATGTAACTCTGACGTCATCAAGATTGTCCAGTTTAGAAGCATTTCCTGTGGACGATGGATGGTCCTGCCTCGTCGTATTCCTGTTTGCTGATCCACATCTGCTGGAAAGTGGATAGAGAAGCAAGGATAGAGCCACCGATCCATACAGAGTATTTTCTCTCTGGTGGAGCAATAATTTTGATCTTCAT…	1442	gi|231498|sp|P30163.1|ACT2_ONCVORecName: Full=Actin-2	P30163	0.0	blastx_Swissprot
Rphi_rep_c7069	TTTGCATATTTGAACTTGAAGTGAACACTTGGTTGTGTGGTGAAATATCTTATAATATTAAAAATGTGTGACGAAGACGTAGCCGCTCTTGTTATCGACAATGGATCTGGTATGTGCAAAGCTGGATTTGCCGGAGATGATGCCCCAAGAGCCGTATTTCCCTCAATCGTCGGAAGACCCAGGCATCAGGGTGTGATGGTTGGTATGGGACAGAAGGACAGCTATGTCGGTGATGAAGCCCAGAGCAAGAGAGGTATCCTAACTCTGAAATACCCAATTGAACACGGTATTGTCACCAACTGGGATGATATGGAAAAAATCTGGCATCATACTTTCTACAATGAACTTCGTGTTGCACCAGAAGAACACCCAGTCTTGCTCACAGAAGCCCCACTCAAT…	1432	gi|231498|sp|P30163.1|ACT2_ONCVORecName: Full=Actin-2	P30163	0.0	blastx_Swissprot
Rphi_rep_c35361	CTCCGAAAGCTTCTCCATTGAGCAAGACGTTTCTTTTGTGATWAACGGAATAATATCTTTATTTCTAAAATGTGTGACGACGAAGTAGCTGCCTTAGTTATTGATAATGGCTCCGGTATGTGTAAAGCCGGATTCGCTGGGGACGACGCTCCGCGAGCCGTCTTTCCTTCAATCGTCGGTCGACCAAGACATCAGGGTGTGATGGTTGGCATGGGACAGAAGGACAGCTATGTTGGTGATGAAGCCCAGAGCAAGAGAGGTATCCTTACTCTGAAATACCCAATTGAACACGGTATTGTCACCAACTGGGATGATATGGAAAAAWWCTGGCATCATACTTTCTACAATGAACTTCGTGTTGCCCCAGAAGAACACCCAGTCTTGCTCACAGAAGCCCCA…	1173	gi|728792|sp|P41340.1|ACT3_LIMPORecName: Full=Actin-3	P41340	0.0	blastx_Swissprot
Rphi_rep_c7914	GTTCAAAGCCGGGATTTACATTGAAATTGTGAGGACAGAATATCGAACATAAACATGGATGACGGAGATGTTGCAGCTTTGGTCGTAGACAATGGATCCGGTATGTGCAAGGCTGGCTTCGCCGGCGACGACGCCCCGAGAGCGGTGTTTCCCTCGATTGTCGGCAGACCTAGGCATCAGGGTGTGATGGTTGGTATGGGACAAAAAGACAGCTATGTCGGCGATGAAGCACAGAGCAAGAGAGGTATTCTAACTCTGAAATACCCAATCGAACACGGTATCGTCACCAACTGGGACGACATGGAGAAAATCTGGCATCATACTTTCTACAATGAACTCCGTGTTGCCCCAGAGGAACACCCCGTACTTCTCACCGAAGCCCCTCTCAATCCTAAGGCA…	1527	gi|728792|sp|P41340.1|ACT3_LIMPORecName: Full=Actin-3	P41340	0.0	blastx_Swissprot
Rphi_rep_c8232	AGCAKGAGTTCTCCGAAAGCTTCTCCATTGAGCAAGACGTTTCTTTTGTGATAAACGGAATAATATCTTTATTTCTAAAATGTGTGACGACGAAGTAGCTGCCTTAGTTATTGATAATGGCTCCGGTATGTGTAAAGCCGGATTCGCTGGGGACGACGCTCCACGAGCCGTCTTTCCTTCAATCGTCGGTCGACCAAGACATCAGGGTGTGATGGTTGGCATGGGACAGAAGGACAGCTATGTTGGTGATGAAGCCCAGAGCAAGAGAGGTATCCTTACTCTGAAATACCCAATTGAACACGGTATTGTCACCAACTGGGATGATATGGAAAAAATCTGGCATCATACTTTCTACAATGAACTTCGTGTTGCCCCAGAAGAACACCCAGTCTTGCTCAC…	1440	gi|728792|sp|P41340.1|ACT3_LIMPORecName: Full=Actin-3	P41340	0.0	blastx_Swissprot
Rphi_rep_c35348	AAAATTGTTTACAAGGTTGTTTTTTTTAGATTTTTTWAAGTATATTTATAAGAATAATAATAGCTTAATGGATGCATCTTCTACGCTTTATTTGATTCATCTGTTGAAGTTTTGAAATGCAAGCTACAAAAGGAATGCATTTTACGTTCCATTTGTAATACTTGTACTTGTATTTCTATTTTTYYTTCTCCTTTTTTCYTCCCAAGTTTCCGATGCTTCCATTTCAAAGATTTCAAATCATTAATATTGTGAAAGATTGTAGTAAGTGTTTTACATGTATCTTATATTCGTTCTTATGTTAATTTCAGGTTCTTACAAAGCCAAGTTCAAAAACAATGATATTTTAACATTCACGATGAATTCTAGCGGTCTTGAACTTTCTGGCAGTTTAAGAAAAAG…	1663	gi|13124683|sp|P02574.2|ACT4_DROMERecName: Full=Actin, larval muscle; AltName: Full=Actin-79B	P02574	0.0	blastx_Swissprot
Rphi_rep_c35868	GTTCAAAGCCGGGATTTACATTGAAATTGTGGGGACAGAATATCGAACATAAACATGGATGACGGAGATGTTGCAGCTTTGGTCGTAGACAATGGATCCGGTATGTGTAAGGCTGGCTTCGCCGGCGACGACGCACCGAGAGCGGTGTTTCCCTCGATTGTCGGCAGACCTAGGCATCAGGGTGTGATGGTTGGTATGGGACAAAAAGCAGTCTATGTCGGCGATGAAGCACAGAGCAAGAGAGGTATCCTAACTCTGAAATACTCAATCGAACACGGTATCGTCACCAACTGGGACGACATGGAGAAAATCTGGCATCATACTTTCTACAATGAACTCCGTGTTGCCCCAGAGGAACACCCCGTACTTCTCACCGAAGCGCCTCTAAATCCTAAGGCA…	1221	gi|1703127|sp|P53506.1|ACT8_XENLARecName: Full=Actin, cytoplasmic type 8	P53506	0.0	blastx_Swissprot
Rphi_rep_c31574	GTTCAAAGCCGGGATTTACATTGAAATTGTGAGGACAGAATATCGAACATAAACATGGATGACGGAGATGTTGCAGCTTTGGTCGTAGACAATGGATCCGGTATGTGCAAGGCTGGATTTGCCGGCGACGACGCCCCGAGAGCCGTGTTTCCCTCGATTGTCGGCAGACCTAGGCATCAGGGTGTAATGGTTGGTATGGGACAAAAAGACAGCTATGTCGGCGATGAAGCACAGAGCAAGAGAGGTATTCTAACTCTGAAATACCCAATCGAACACGGTATCGTCACCAACTGGGACGACATGGAGAAAATCTGGCATCATACTTTCTACAATGAACTCCGTGTTGCCCCAGAGGAACACCCCGTACTTCTCACCGAAGCGCCTCTAAATCCTAAGGCA…	2145	gi|1703130|sp|P53473.1|ACTB_STRPURecName: Full=Actin, cytoskeletal 1B; AltName: Full=Actin, cytoskeletal IB	P53473	0.0	blastx_Swissprot
Rphi_rep_c13248	TAATTTAAGTTGGGCGTTCGTATTCGTGTTATTAAAGGAAAGTAACTATTAAATAAAAATGTGTGACGAAGATGTTGCAGCTTTGGTTGTAGACAATGGATCCGGTATGTGCAAGGCTGGCTTCGCCGGCGACGACGCCCCGAGAGCCGTGTTTCCCTCGATTGTCGGCAGACCCAGACATCAGGGTGTGATGGTTGGTATGGGACAAAAAGCAGCTATGTCGGCGATGAAGCACAGAGCAAGAGAGGTATTCTAACTCTTAAATACCCAATCGAACACGGTATCGTCACCAACTGGGACGACATGGAGAAAATCTGGCATCATACTTTCTACAATGAACTCCGTGTTGCCCCAGAAGAACACCCCGTACTTCTCACTGAAGCCCCTCTCAATCCTAAG…	1497	gi|47116423|sp|Q964E3.1|ACTC_BIOALRecName: Full=Actin, cytoplasmic	Q964E3	0.0	blastx_Swissprot
Rphi_rep_c35098	GGACGACGCCCGACGAGCCGTGTTCCTCGATGTCGGCAGACCAGGCATCAGGGTGTGATGGTTGGTATGGACAAAAGACAGCTATGTCGGCGATGAAGCACAGAGCAAGAGAGGTATTCTAACTCTGAAATACCCAATCGAACACGGTATTGTCACCAACTGGGACGACATGGAGAAAATCTGGCATCATACTTTCTACAATGAACTCCGTGTTGCCCCAGAGGAACACCCTGTACTTCTCACCGAAGCCCCTCTCAATCCTAAGGCAAATAGAGAAAAGATGACCCAAATCATGTTTGAGACCTTTAATTCACCAGCCATGTACGTTGCTATCCAAGCTGTCCTGTCACTTTACGCTTCTGGTCGTACCACTGGTATTGTGATGGACTCTGGAGATGG…	1436	gi|47116423|sp|Q964E3.1|ACTC_BIOALRecName: Full=Actin, cytoplasmic	Q964E3	0.0	blastx_Swissprot
Rphi_rep_c35825	AAAAATAATCGAGTTGAATTAGAATCAAGACAATCTGTTGGATTTTACTAAATAAAAGTGAATAATACAAGAGATAAATATGTGTGACGAAGATGTTGCAGCTTTGGTCGTAGACAATGGATCCGGTATGTGCAAGGCTGGCTTCGCCGGTGACGACGCCCCAAGAGCCGTATTTCCTTCTATCGTCGGCAGACCGAGACACCAGGGTGTCATGGTCGGTATGGGACAGAAAGACAGCTATGTCGGCGATGAGGCACAAAGCAAGAGAGGAATTCTTACTTTGAAATACCCAATTGAACACAGTATTGTCACCAACTGGGACGACATGGAGAAAATCTGGCATCATACCTTTTACAATGAACTCCGTGTTGCACCGGAGGAACATCCCGTTCTTCTCAC…	1196	gi|47116423|sp|Q964E3.1|ACTC_BIOALRecName: Full=Actin, cytoplasmic	Q964E3	0.0	blastx_Swissprot
Rphi_rep_c38534	TGGCGTTCGCCGGCGACGACGCCCGACGAGCCGTGTTTCCTTCGATTGTCGGCAGACCAGGCATCAGGGTGTGATGGTTGGTATGGGACAAAAAGAACAGCTATGTCGGCGATGAAGCACAGAGCAAGAGAGGTATTCTAACTCTGAAATACCCAATCGAACACGGTATCGTCACCAACTGGGACGACATGGAGAAAATCTGGCATCATACTTTCTACAATGAACTCCGTGTTGCCCCAGAGGAACACCCCGTACTTCTCACCGAAGCGCCTCTAAATCCTAAGGCCAATAGAGAAAAGATGACTCAAATTATGTTTGAGACCTTCAATTCACCAGCCATGTACGTAGCTATCCAAGCTGTCCTGTCACTTTACGCTTCCGGTCGTACCACCGGTATTG…	1107	gi|47117881|sp|P92179.2|ACTC_BIOGLRecName: Full=Actin, cytoplasmic	P92179	0.0	blastx_Swissprot
Rphi_rep_c10460	AGTTGACTATCAGACATAATACTTTATTATAAATTATCTTTTTTATAAAATATCTGATTTTCCTGACACTTGCAATGTCATATATATAAATACTGGACAACGTTATGAATGTCTGATCAAATGAGAAAGTTTATTGTCCATTTAGATCTTGTTAAAGGCAGCTATATCCATACTCTGGACAAGGTCTTCAAATCCTACAATTTTTTCCTCTAGATCGTCTGTACTGACTTTATCATCTTCTATAACACAGTTTATTTGCAATTTCTTTATACCATATCCTACTGGTATCAATTTAGCTTGGCCCCAGACAAGACCTTCCATTTCTATACTCCGTACTAAACGTTCCATCTCCTTCATGTCTGTTTCATCATCCCACGGTTTAACGTCTAACAGTAAACT…	2195	gi|113273|sp|P12716.1|ACTC_PISOCRecName: Full=Actin, cytoplasmic	P12716	0.0	blastx_Swissprot
Rphi_rep_c11270	CCTAAGAATTTATTCATTTATTAAACGAAATGTATGCGTATCAAAAATGTAACAACAATAACGCACATATAATTGCACTAGATGAAGGAGTTATTTAGATAATTGAAATAATTGTTTGTCTAGAAACATTTTCTGTGTACAATAGATGGTCCGGATTCGTCGTATTCCTGTTTGCTGATCCACATCTGTTGGAAAGTTGAAAGTGAGGCTAGAATAGAACCACCGATCCATACAGAGTATTTCCTCTCTGGTGGAGCAATGATTTTGATCTTCATCGTTGGTGGAGCCAAAGCAGTGATTTCTTTCTGCATACGGTCGGCAATTCCTGGGTACATAGTGGAACCACCGGACAACACAGTGTTGGCGTACAGATCTTTACGGATGTCAACGTCACACTTC…	2127	gi|113273|sp|P12716.1|ACTC_PISOCRecName: Full=Actin, cytoplasmic	P12716	0.0	blastx_Swissprot
Rphi_rep_c1142	TACTAATTTTAATATAGAGAGCTAGCCCATTGTATACAATGGAGCTAGCCAGTAAATTAGAGCTATCAAGGAGTTTCCTTATTGTTTATTTATATTATCGACGGAAAATTTAATATTTCATCTTGACAATGATATTAAAATTTTATCTAAAAATAACATATTTAAACGTTAGAAAGGCTGAAGACCGGTTTAAAGCCTTTGGTTCACTACSKKGGGDTAGTGTTGATTTACATTACACATAAAAGTTAAACAAAAATATGTTGTAACCATATATGGTATTTTACGAAAAGGGAAGCGTGTGCAAAATAATCGAGTTGAATTAGAATCAAGACAATCTGTTGGATTTTACTAAATAAAAGTGAATAATACAAGAGATAAATATGTGTGACGAAGATGTTT…	1617	gi|113273|sp|P12716.1|ACTC_PISOCRecName: Full=Actin, cytoplasmic	P12716	0.0	blastx_Swissprot
Rphi_rep_c11566	GTAGTGACGAGATGTTGCAGCTTGGTTGTAGACAATGGATCCGGTATGTGCAAGGCTGGCTTCGCCGGCGACGACGCCCGAGAGCCGTGTTTCCCTCGATTGTCGGCAGACCCAGGCATCAGGGTGTGATGGTTGGTATGGGACAAAAAGACAGCTATGTCGGCGATGAAGCACAGAGCAAGAGAGGTATTCTAACTCTGAAATACTCAATCGAACACGGTATCGTCACCAACTGGGACGACATGGAGAAAATCTGGCATCATACTTTCTACAATGAACTCCGTGTTGCCCCAGAGGAACACCCCGTACTTCTCACCGAAGCGCCTCTAAATCCTAAGGCAAATAGAGAAAAGATGACTCAAATTATGTTTGAGACCTTCAATTCACCAGCCATGTACG…	1634	gi|113273|sp|P12716.1|ACTC_PISOCRecName: Full=Actin, cytoplasmic	P12716	0.0	blastx_Swissprot
Rphi_rep_c1200	AAGATATTTATATGAATAATGGCTTAATGGATGCATCTTCGACGCTTGTTTATTGATTCACCTGTTGAAATGTTGAAATGCAAACTCAAAAAGTAATTATGCATTTTACGTTCCATTTGTAATACTTGTACTTGTATTTCTATTTTTYYTTCTTCTTTTTTTCTTTCCAAAGTTTCCGATGCTTCCATTTCAAAGATTTCAAATCATTAATATTGTGATAGATTGTAGTAAGTGTTTTACATGTATCTTATATTCGTTCTTAAGTTAATTTAAGGTTCTTATAAAGCCAAGTTCAAACACAATGATATTTTAACATTCACGATGAATTCTAGCGGTCTTGAACTTTCTGGCAGTTTAAGAAAAAGACTAATTCAATAATGTCAACAATGTATTGAAACA…	2053	gi|113273|sp|P12716.1|ACTC_PISOCRecName: Full=Actin, cytoplasmic	P12716	0.0	blastx_Swissprot
Rphi_rep_c15614	TTCAAAGCCGGGATTTACATTGAAATTGTGAGGACAGAATATCGAACAYAAACATGGATGACGGAGATGTTGCAGCTTTGGTCGTAGACAATGGATCCGGTATGTGCAAGGCTGGCTTCGCCGGCGACGACGCCCCGAGAGCGGTGTTTCCCTCGATTGTCGGCAGACCTAGGCATCAGGGTGTGATGGTTGGTATGGGACAAAAAGACAGCTATGTCGGCGATGAAGCACAGAGCAAGAGAGGTATTCTAACTCTGAAATACCCAATCGAACACGGTATCGTCACCAACTGGGACGACATGGAGAAAATCTGGCATCATACTTTCTACAATGAACTCCGTGTTGCCCCAGAGGAACACCCAGTACTTCTCACCGAAGCGCCTCTAAATCCTAAGGCAA…	1693	gi|113273|sp|P12716.1|ACTC_PISOCRecName: Full=Actin, cytoplasmic	P12716	0.0	blastx_Swissprot
Rphi_rep_c16822	AGTAATTTAGTTAATTGTAATAATTGTTTGTCTAGWAACATTTTCTGTGTACAATAGATGGTCCGGATTCGTCGTATTCCTGTTTGCTGATCCACATCTGTTGGAAAGTTGAAAGTAGAGGCTAAAATAGAACCACCGATCCATACAGAGTATTTCCTCTCTGGTGGAGCAATGATTTGGATCTTCATCGTTGGTGGAGCCAAAGCAGTGATTTCTTTCTGCATACGGTCGGCAATTCCTGGGTACATAGTGGAACCACCGGACAACACAGTGTTGGCGTACAGATCTTTACGGATGTCAACGTCACACTTCATAATACTGTTGTATGTAGTTTCATGGATACCTGCGGATTCCATACCAAGGAAAGATGGCTGGAACATGGCTTCTGGACACCGGAAA…	1112	gi|113273|sp|P12716.1|ACTC_PISOCRecName: Full=Actin, cytoplasmic	P12716	0.0	blastx_Swissprot
Rphi_rep_c17694	TCAAAGCCGGGATTTACATTGAAATTGTGAGGACATAATATTGAACATAAACATGGGTGACGGAGATGTTGCAGCTTTGGTCGTAGACAATGGATCCGGTATGTGCAAGGCTGGCTTCGCCGGCGACGACGCCCCGAGAGCCGTGTTTCCCTCGATTGTCGGCAGACCTAGGCATCAGGGTGTGATGGTTGGTATGGGACAAAAAGACAGCTATGTCGGCGATGAAGCACAGAGCAAGAGAGGTATTYTAACTCTGAAATACCCAATCGAACACGGTATCGTCACCAACTGGGACGACATGGAGAAAATCTGGCATCATACTTTCTACAATGAACTCCGTGTTGCCCCAGAGGAACACCCCGTACTTCTCACCGAAGCGCCTCTAAATCCTAAGGCAAA…	1689	gi|113273|sp|P12716.1|ACTC_PISOCRecName: Full=Actin, cytoplasmic	P12716	0.0	blastx_Swissprot
Rphi_rep_c17945	AAWTAGAAATACAAGTAATTTTATTCTATTTTAATTAAAACGAAATGTATGCGTATAACAAAAATGTAAACAACAATAACGCACATAATTATAATTGCACTAGTTGAAGGAGTAATTTAGTTAATTGATGTAATTGTTTATCTAGAAACATTTTCTGTGTACAATAGATGGTCCGGATTCGTCGTATTCCTGTTTGCTGATCCACATCTGTTGGAAAGTTGAAAGTGAGGCTAAAATAGAACCACCGATCCATACAGAGTATTTCCTCTCTGGTGGAGCAATGATTTTGATCTTCATCGTTGGTGGAGCCAAAGCAGTGATTTCTTTCTGCATACGGTCGGCAATTCCTGGGTACATAGTGGAACCACCGGACAACACAGTGTTGGCGTACAGATCTTT…	1349	gi|113273|sp|P12716.1|ACTC_PISOCRecName: Full=Actin, cytoplasmic	P12716	0.0	blastx_Swissprot
Rphi_rep_c18243	AGTTCAAAGCCGGGATTTACATTGAAATTGTGAGGACAGAATATCAAACATAAACATGGATGACGGAGATGTTGCAGCTTTGGTCGTAGACAATGGATCCGGTATGTGCAAGGCTGGCTTCGCCGGCGACGACGCCCCGAGAGCGGTGTTTCCCTCGATTGTCGGCAGACCTAGGCATCAGGGTGTGATGGTTGGTATGGGACAAAAAGCAGCTATGTCGGCGATGAAGCACAGAGCAAGAGAGGTATTCTAACTCTGAAATACCCAATCGAACACGGTATCGTCACCAACTGGGACGACATGGAGAAAATCTGGCATCATACTTTCTACAATGAACTCCGTGTTGCCCCAGAGGAACACCCCGTACTTCTCACCGAAGCGCCTCTAAATCCTAAGGCC…	1175	gi|113273|sp|P12716.1|ACTC_PISOCRecName: Full=Actin, cytoplasmic	P12716	0.0	blastx_Swissprot
Rphi_rep_c19890	GTTTCAAAGCCGGGATTTACATTGAAATTGTGAGGACAGAATATCGAACATAAACATGGATGACGGAGATGTTGCAGCTTTGGTCGTAGACAATGGATCCGGTATGTGCAAGGCTGGATTTGCCGGCGACGACGCCCCGAGAGCCGTGTTTCCCTCGATTGTCGGCAGACCTAGACATCAGGGTGTAATGGTTGGTATGGGACAAAAAGACAGCTATGTCGGCGATGAAGCACAGAGCAAGAGAGGTATTCTAACTCTGAAATACCCAATCGAACACGGTATCGTCACCAACTGGGACGACATGGAGAAAATCTGGCATCATACTTTCTACAATGAACTCCGTGTTGCCCCAGAGGAACACCCCGTACTTCTCACCGAAGCGCCTCTAAATCCTAAGGC…	1272	gi|113273|sp|P12716.1|ACTC_PISOCRecName: Full=Actin, cytoplasmic	P12716	0.0	blastx_Swissprot
Rphi_rep_c2172	TTGTTTACTAAGTTTTTTTTTAGTTATTTTTAAAARTATATTTATAAGAATAATAGCTTAATGGATGCATCTTCTACGCTTGTTTACTGATTCATCTGTTGAAATGTTGAAATGCAAGCTACAAAAAAGGAATGCATTTTACGTTCCATTTGTAATACTTGTACTTGTATTTCTTTGTTTTTTCTTCTTTTTTCTTCCCCAAGTTTCCGATGCTTCCATTTCAAAGATTTCAAATCGTTAATATTGTGAAAGATTGTAGTAAGTGTTTTACATGTATCTTATATTCGTTCTTATGTAAATTTCAGGTTCTTACAAAGCCAAGTTCAAACACAATGATATTTTAACATTCGCGATGAATTCTAGCGGTCTTGAACTATCTGGCAGTTTAAGAAAAAGACT…	1695	gi|113273|sp|P12716.1|ACTC_PISOCRecName: Full=Actin, cytoplasmic	P12716	0.0	blastx_Swissprot
Rphi_rep_c221	GAATTGTAACAAAAAAAAAAAAAAAAAAAAAAAGTAACTCTGCGTTGATACCACTGCTTTAAGCAGTGGTATCAACGCAGAGTGGACTAATATTGGAGTTGGGAGGTATACGCATGGTTCAATTGGATAACCCATTACCTCCGGACCTCCCCCCCCGTACTCTGCGTTGATACCACTGCTTAAAGMARTAGTTGGAAAAAGTTTAGCGGGGACTTGTGTATTTGATACCGGACGTACAGGAGGGTCTTATTTGTTTATTAAAAAAACAACGTTCTATTAAATAAATAAAAATGTGTGACGAAGATGTTGCAGCTTTGGTTGTAGACAATGGATCCGGTATGTGCAAGGCTGGCTTCGCCGGCGACGACGCCCCGAGAGCCGTGTTTCCCTCGATTGTCG…	1551	gi|113273|sp|P12716.1|ACTC_PISOCRecName: Full=Actin, cytoplasmic	P12716	0.0	blastx_Swissprot
Rphi_rep_c22288	TATTTGATACCGGACGTACAGGAGGGTCTTATTTGTTTATTAAAAAAACAAGGTTCTATTAAATAAATAAAGATGTGTGACGAAGATGTTGCAGCTTTGGTTGTAGACAATGGATCCGGTATGTGCAAGGCTGGCTTCGCCGGCGACGACGCCCCGAGAGCCGTGTTTCCCTCGATTGTCGGCAGACCCAGGCATCAGGGTGTGATGGTTGGTATGGGACAAAAAGCAGCTATGTCGGCGATGAAGCACAGAGCAAGAGAGGTATTCTAACTCTGAAATACCCAATCGAACACGGTATTGTCACCAACTGGGACGACATGGAGAAAATCTGGCATCATACTTTCTACAATGAACTCCGTGTTGCCCCAGAGGAACACCCTGTACTTCTCACCGAAGCCC…	1335	gi|113273|sp|P12716.1|ACTC_PISOCRecName: Full=Actin, cytoplasmic	P12716	0.0	blastx_Swissprot
Rphi_rep_c2265	AACTTACTGTTTCATGACGAAACTCATGCAGTTCAAAGCCGGGATTTACATTGAAATTGTGAGGACATAATATCGAACATAAACATGGATGACGGAGATGTTGCAGCTTTGGTCGTAGACAATGGATCCGGTATGTGCAAGGCTGGCTTCGCCGGCGACGACGCCCCGAGAGCCGTGTTTCCCTCGATTGTCGGCAGACCTAGGCATCAGGGTGTAATGGTTGGTATGGGACAAAAAGACAGCTATGTCGGCGATGAAGCACAGAGCAAGAGAGGTATTCTAACTCTGAAATACCCAATCGAACACGGTATCGTCACCAACTGGGACGACATGGAGAAAATCTGGCATCATACTTTCTACAATGAACTCCGTGTTGCCCCAGAGGAACACCCCGTACTT…	1374	gi|113273|sp|P12716.1|ACTC_PISOCRecName: Full=Actin, cytoplasmic	P12716	0.0	blastx_Swissprot
Rphi_rep_c23485	TACCTATACATAGTGTTGATTTACATTACACATAAACAGATAAAAGTTAAACAAAAATATGTTGTAACCATATATGGTATTTTTACGAAAAGGGAAGCGTGTGCAAAATAATCGAGTTGAATTAGAATCAAGACAATCTGTTGGATTTTAYTAAATAAAAGTGAATAATACAAAGAGATAAATATGTGTGACGAAGATGTTGCAGCTTTGGTCATAGACAATGGATCCGGTATGTGCAAGGCTGGCTTCGCCGGTGACGACGCCCCAAGAGCCGTATTTCCTTCTATCGTCGGCAGACCGAGACACCAGGGTGTTATGGTCGGCATGGGACAAAAAGACAGCTATGTCGGCGATGAGGCACAAAGCAAGAGAGGAATTCTTACTTTGAAATACCCAATT…	1309	gi|113273|sp|P12716.1|ACTC_PISOCRecName: Full=Actin, cytoplasmic	P12716	0.0	blastx_Swissprot
Rphi_rep_c2470	GAGAAAAGTATAACTTACTGTTTCATGACGAAACTCGGGSAGTTTCAAAGCCGGGATTTACATTGAAATTGTGAGGACAGAATATCGAACATAAACATGGATGACGGAGATGTTGCAGCTTTGGTCGTAGACAATGGATCCGGTATGTGCAAGGCTGGATTTGCCGGCGACGACGCCCCGAGAGCCGTGTTTCCCTCGATTGTCGGCAGACCTAGGCATCAGGGTGTAATGGTTGGTATGGGACAAAAAGCAGCTATGTCGGCGATGAAGCACAGAGCAAGAGAGGTATTCTAACTCTGAAATACCCAATCGAACACGGTATCGTCACCAACTGGGACGACATGGAGAAAATCTGGCATCATACTTTCTACAATGAACTCCGTGTTGCCCCAGAGGAAC…	1732	gi|113273|sp|P12716.1|ACTC_PISOCRecName: Full=Actin, cytoplasmic	P12716	0.0	blastx_Swissprot
Rphi_rep_c25381	TTGAGAGATTATCAAGATGCCAAGGCTGATGTGATATTGAAATATACACCTGATGAGGCTAGAAATCTAGAAAACATAATTAATAATGTCAACACTGTATTGAAACATTATATATAATAGAGCTGAAAGTTGTATGCCCTCAAACGACGCCGTTGAGCGGGACGGAATGTATAATTTTGATAAATTAGAAACATTTTCTGTGTACAATGGACGGCCCAGCTTCGTCGTATTCCTGTTTGCTGATCCACATCTGTTGGAAAGTTGAAAGTGAGGCTAAAATAGAACCACCGATCCATACAGAGTATTTCCTCTCTGGTGGGGCAATGATTTTGATCTTCATCGTTGGTGGAGCCAAAGCAGTGATTTCTTTCTGCATACGGTCGGCAATTCCTGGGTACA…	1347	gi|113273|sp|P12716.1|ACTC_PISOCRecName: Full=Actin, cytoplasmic	P12716	0.0	blastx_Swissprot
Rphi_rep_c26026	GTTTTTTTTATAGATTTTCAAAGATATTTATAAGAATAATAGCTTAATGGATGCATCTTCTACGCTTGTTTACTGATTCATCTGTTGAATGCAAACTACAAAAGGATTATGCATTTTACGTTCCATTTGTTAATACTYGTACTTGTATTTCTATTTTTYYTCTTCTATTTTCTTCCCAAGTTTCCGATGCTTCCATTTCAAAGATTTCAAATCGTTAATATTGTGAAAGATTGTATTAAGTGTTTTACATGTATCTTATATTCGTTCTTATGTTAATTTCAGGTTCTTACAAAGCCAAGTTCAAAAACAATGATATTTTAACATTCACGATGAATTCTAGCGGTCTTGAACTTTCTGGCAGTTTAAGAAAAGACTAATTCAATAATGTCAACAATGTAT…	1935	gi|113273|sp|P12716.1|ACTC_PISOCRecName: Full=Actin, cytoplasmic	P12716	0.0	blastx_Swissprot
Rphi_rep_c27512	GAACCACCGATCCATACAGAGTATTCCTCTCTGGTGGAGCAATGATTTTGATCTTCATCGTTGGTGGAGCCAAAGCTGTGATTTCTTTCTGCATACGATCGGCAATTCCTGGGTACATAGTGGAACCACCTGATAACACAGTGTAGGCATACAGATCTTTACGGATGTCAACGWCKTCACACTTCATAATACTGTTGTATGTAGTTTCATGGATACCTGCGGATTCCATACCAAGGAAAGATGGCTGGAACATGGCTTCTGGACACCGGAAACGTTCGTTGCCAATGGTGATGACTTGACCGTCGGGGAGTTCGTAGCTCTTCTCAAGACTGCTAGATGAGGCAGCAGTTTGCATTTCCTGTTCAAAGTCGAGAGCAACATAACATAGTTTTTCTTTAA…	1133	gi|113273|sp|P12716.1|ACTC_PISOCRecName: Full=Actin, cytoplasmic	P12716	0.0	blastx_Swissprot
Rphi_rep_c27797	ATGATATTTAACATTCACGATGTTTAATTTTCTAGCGGTCTTGAACTTTCTGGCAGTTTAAGAAAAGACTAATTCAATAATGTCAACAATGTAGTTKTTTTGTTAAACATTAAAATATAATAGAGCTGAAAGTTGTATGCCCTCAAACGACGCCGTTGAGCGGGGACGGAATGTATAATTTTGATAAACTAGAAACATTTTCTGTGTACAATGGACGGACCAGCTTCGTCGTATTCCTGTTTGCTGATCCACATCTGTTGGAAGGTTGAAAGTGAGGCTAAAATTAGAACCACCGATCCATACAGAGTATTTCCTCTCTGGTGGGGCAATGATTTTTRATTTTGYATCTTCATCGTTGGTGGAGCCAAAGCAGTGATTCTTTCTGCATACGGTCGGCAA…	1423	gi|113273|sp|P12716.1|ACTC_PISOCRecName: Full=Actin, cytoplasmic	P12716	0.0	blastx_Swissprot
Rphi_rep_c305	ACACGCGGATTGAAATAGTTGGAAAAAGTTTAGCATGGACTTGTGTATTTGATACCGGACGTACAGGAGGGTCTTATTTGTTTATTAAAAAAACAAGGTTCTATTAAATAAATAAAAATGTGTGACGAAGATGTTGCAGCTTTGGTTGTAGACAATGGATCCGGTATGTGCAAGGCTGGCTTCGCCGGCGACGACGCCCCGAGAGCCGTGTTTCCCTCGATTGTCGGCAGACCCAGGCATCAGGGTGTGATGGTTGGTATGGGACAAAAAGACAGCTATGTCGGCGATGAAGCACAGAGCAAGAGAGGTATTCTAACTCTGAAATACCCAATCGAACACGGTATCGTCACCAACTGGGACGACATGGAGAAAATCTGGCATCATACTTTCTACAATGAA…	2078	gi|113273|sp|P12716.1|ACTC_PISOCRecName: Full=Actin, cytoplasmic	P12716	0.0	blastx_Swissprot
Rphi_rep_c31293	AATGCGTGGAGAATAATACCTTCAAATCCATAGCTAAAGCCCATCCAAAACCGTTGAGAACACCGCCATTGTAGAGGAGAAATACCGGATATAAGTTGTCACAGCTCATGTTCTTACTTAGATCGTACCAGTAGTGGAGACCCATTGTAACAAAGCAGGCTCCTTTATTCCATTTACTAGCGTCAGCATCAGCGACTCGTTTTGGGTACCTAGTGATCGGTAGTCGGCCGACATAAGCAGTGGTATCAACGCAGAGTACGGGCACCTATTTTCTATCTAGAGGCTTTTCTCGGCAGTGTGAAATCAACGACTCGAAGACACAATGTCTTACTACCCCCCYACTCTGCGTTGATACCACTGCTTCATTTTTAATGATACGTGTATTCATTTACATTTTTG…	1676	gi|113273|sp|P12716.1|ACTC_PISOCRecName: Full=Actin, cytoplasmic	P12716	0.0	blastx_Swissprot
Rphi_rep_c32128	GGGTTAGGTTCTTGTAGACACGACGTCGAGCTGCTACGGCAGTGAAGTCATTGATGCCCTGCTTCCAGGAAAAGCCTCTAAGCTTCAGATTATAAGCAATCGTACTCTGCGTTGATACCACTGCTTAAGCAGTGGTATCAACGCAGAGTTTACTTTTTTTTTTTTNTTTTTTTTCTTTCAATATGTCAACAATGTATTGAAACATTATATATAATAGAGCTGAAAGTTGTATGCCCTCAAACGACGCCGTTGAGCGGGGACGGAATGTATAATTTTGATAAACTAGAAACATTTTCTGTGTACAATGGACGGCCCAGCTTCGTCGTATTCCTGTTTGCTGATCCACATCTGTTGGAAAGTTGAAAGTGAGGCTAGAATAGAACCACCGATCCATACAGA…	1465	gi|113273|sp|P12716.1|ACTC_PISOCRecName: Full=Actin, cytoplasmic	P12716	0.0	blastx_Swissprot
Rphi_rep_c32351	TGTGTATTTGATACCGGACGTACAGGAGGGTCTTATTTGTTTATTAAAAAAACAAGGTTCTATAAAATAAATAAAAATGTGTGACGAAGATGTTGCAGCTTTGGTTGTAGGCAATGGATCCGGTATGTGCAAGGCTGGCTTCGCCGGCGACGACGCCCCGAGAGCCGTGTTTCCCTCGATTGTCGGCAGACCCAGGCATCAGGGTGTGATGGTTGGTATGGGACAAAAAGCAGCTATGTCGGCGATGAAGCACAGAGCAGGAGAGGTATCCTAACTCTGAAATACCCAATCGAACACGGTATCGTCACCAACTGGGACGATATGGNGAAAATCTGGCATCATACTTTCTACAATGAACTCCGTGTTGCCCCAGAGGAACACCCCGTACTTCTCACCGAA…	1327	gi|113273|sp|P12716.1|ACTC_PISOCRecName: Full=Actin, cytoplasmic	P12716	0.0	blastx_Swissprot
Rphi_rep_c32754	GGTACTTGTGTATTTGATACCGGACGTACAGGAGGGTCTTATTTGTTTATTAAAAAACAACATTCTATTAAATAAATAAAAATGTGTGACGAAGATGTTGCAGCTTTGGTTGTAGACAATGGATCCGGTATGTGCAAGGCTGGCTTCGCCGGCGACGACGCCCCGAGAGCCGTGTTTCCCTCGATTGTCGGCAGACCCAGGCATCAGGGTGTGATGGTTGGTATGGGACAAAAAGACAGCTATGTCGGCGATGAAGCACAGAGCAAGAGAGGTATCCTAACTCTGAAATACCCAATCGAACACGGTATCGTCACCAACTGGGACGACATGGAGAAAATCTGGCATCATACTTTCTACAATGAACTCCGTGTTGCCCCAGAGGAACACCCCGTACTTCTC…	1346	gi|113273|sp|P12716.1|ACTC_PISOCRecName: Full=Actin, cytoplasmic	P12716	0.0	blastx_Swissprot
Rphi_rep_c33539	ACAATTTTTATTTCAAAGATTTTTTACTTTTTTTTCATAGAAAAATAACCTATAAAATACAGATCATAATCCGACCCATTGAGAAAGTCTCAAAGTGTAAATGTTCATATATAACAATATAAAGGATCACAAGTTTTAATACATACTATGCAGCTGAAATTAATTAGGATGATGACAAATAGTGAACACAAAAATATGCGACATAATGTAACTCTGACGTCATCAAGATTGTCCAGTTTAGAAGCATTTCCTGTGGACGATGGATGGTCCTGCCTCGTCGTATTCCTGTTTGCTGATCCACATCTGTTGGAAAGTGGATAGAGAAGCAAGGATAGAGCCACCGATCCATACAGAGTATTTTCTCTCTGGTGGAGCAATAATTTTGATCTTCATGGTTGA…	1436	gi|113273|sp|P12716.1|ACTC_PISOCRecName: Full=Actin, cytoplasmic	P12716	0.0	blastx_Swissprot
Rphi_rep_c33761	TTACTTAAGGTTTTTYTWTAGTATTTTTAAGATATTATAAGAATAATAGCTTAATGGATGCATCTTCTACGCTTGTTTACTGATTCATCTGTTAGAAATGTTGAAATGCAGGCTCAAAAAGGAATGCATTTTACGTTCCATTTGTAATACTTGTACTTGTATTCTTTTTTTCTCTTTTTCTTCCCAAGTTTCCGATGCTTCCATTTCAAAGATTTCAAATCGTTAATATTGTGATAGATTGTAGTAAGTGTTTTACATGTATCTTATATTCGTTCTTATGTTAATTTCAGGTTCTTATAAAGCCAAGTTCAAAAACAATGATATTTTAACATTCACGATGAATTCTAACGGTCTTGAACTTTCTGGCAGTTTAAGAAAAAGACTAATTCAATGTCAACA…	1554	gi|113273|sp|P12716.1|ACTC_PISOCRecName: Full=Actin, cytoplasmic	P12716	0.0	blastx_Swissprot
Rphi_rep_c3426	CTACCTCACCACCTACCGATAATGAATCTTCGATCTTCTTTTTCTTCTACAACTTTCTCACCATCAGAATCYTCATCAGATGAAATTCTCCGTTTTTTATTCTTCTTTACAGGCAACGGAGATCTAAATTCATCTTCTGAAGAGTCAGACATTTCTTTCAATTCAAGACGTCCAGAGTTAATATAGAATCCTCCGAGTTTCGTTGTCATGGTTTCCGGCAGCACTTCATCATAGGCTTCAGAATTATCAATGAACGTATCATTTTCATCATATCCTTCTCCAAGTTGTTCCAGATAATAGTTATCTTGCCATTTTCTTTTCTTCTTCTTTTTCCCAGTACTTGGTTTGTTATATTTGTCCTCAAAGCCTTTAGCAATTGCAGCAAGCTTATCTGCATCA…	2266	gi|113273|sp|P12716.1|ACTC_PISOCRecName: Full=Actin, cytoplasmic	P12716	0.0	blastx_Swissprot
Rphi_rep_c34853	GCGAATTTAAAATTAAAGTTTTTAATTTTTTGTCTCGGCACTGTCCTGTTTGTCAAATTTAATTAAAGTGTCTATTTTGTCGAATGGCTTAGAAGCATTTCCTGTGGACAATGGATGGGCCGGATTCATCGTATTCCTGTTTGGAGATCCACATCTGTTGGAAGGTGGAGAGGGAAGCAAGGATGGAGCCACCGATCCATACGGAGTATTTCCTCTCTGGTGGAGCAATGATTTTGATCTTCATSGTTGGTTGGAGCCAAAGACAGTGATTTCTTTCTTGCATACGGTCGGCAATTCCTGGGTACATAGTGGAACCACCTGACAACACAGTGTTGGCATAAAGATCTTTACGGATGTCAACGTCACACTTCATGATACTGTTGTATGTAGTTTCATGGA…	1305	gi|113273|sp|P12716.1|ACTC_PISOCRecName: Full=Actin, cytoplasmic	P12716	0.0	blastx_Swissprot
Rphi_rep_c34993	ATTAAATACAAGAATTTATTCATTTATTAAACGAAATGTATGCGTATACAAAAATGTAACAACAATAACGCACATAATTATAATTGCACTAGTTGAAGGAGTAATTTAGTTAATTGGTATAATTGTTTACCTAGAAACATTTTCTGTGTACAATAGRTGGTCCGGATTCGTCGTATTCCTGTTTGCTGATCCACATCTGTTGGAAAGTTGAAAGTGAGGCTAAAAATAGAACCACCGATCCATACAGAGTATTTCCTCTCTGGTGGAGCAATGATTTTGATCTTCATCGTTGGTGGAGCCARAGCAGTGTATTTCTTTCTGCATACGGTCGGCAATTCCTGGGTACATAGTGGAACCACCGGACAACACAGTGTTGGCGTACAGATCTTTACGGATGTC…	1349	gi|113273|sp|P12716.1|ACTC_PISOCRecName: Full=Actin, cytoplasmic	P12716	0.0	blastx_Swissprot
Rphi_rep_c35125	GGGACTTGTGTATTTGATACCGGACGTACAGGAGGGTCTTATTTGTTTATTAAAAAAACAAGGTTCTATTAAATAAATAAAAATGTGTGACGAAGATGTTGCAGCTTTGGTTGTAGACAATGGATCCGGTATGTGCAAGGCTGGCTTCGCCGGCGACGACGCCCCGAGAGCCGTGTTTCCCTCGATTGTCGGCAGACCTAGGCATCAGGGTGTGATGGTTGGTATGGGACAAAAAGCAGCTATGTCGGCGATGAAGCACAGAGCAAGAGAGGTATTCTAACTCTGAAATACCCAATCGAACACGGTATCGTCACCAACTGGGACGACATGGAGAAAATCTGGCATCATACTTTCTACAATGAACTCCGTGTTGCCCCAGAGGAACACCCCGTACTTCTC…	1338	gi|113273|sp|P12716.1|ACTC_PISOCRecName: Full=Actin, cytoplasmic	P12716	0.0	blastx_Swissprot
Rphi_rep_c35232	GAGTTCAAAGCCGGGATTTACATTGAAATTGTGAGGACATAATATTGAACATAAACATGGATGACGGAGATGTTGCAGCTTTGGTCGTAGACAATGGATCCGGTATGTGCAAGGCTGGCTTCGCCGGCGACGACGCCCCGAGAGCCGTGTTTCCCTCGATTGTCGGCAGACCTAGGCATCAGGGTGTAATGGTTGGTATGGGACAAAAAGACAGCTATGTCGGCGATGAAGCACAGAGCAAGAGAGGTATTCTAACTCTGAAATACCCAATCGAACACGGTATCGTCGCCAACTGGGACGACATGGAGAAAATCTGGCATCATACTTTCTACAATGAACTCCGTGTTGCCCCAGAGGAACACCCGTACTTCTCACCGAAGCGCCTCTAAATCCTAAGGC…	1312	gi|113273|sp|P12716.1|ACTC_PISOCRecName: Full=Actin, cytoplasmic	P12716	0.0	blastx_Swissprot
Rphi_rep_c35256	TGTGTATTTGATACCGGACGTACAGGAGGGTCTTATTTGTTTATTAAAAAAACAAGGTTCTATAAAATAAATAAAAATGTGTGACGAAGATGTTGCAGCTTTGGTTGTAGACAATGGATCCGGTATGTGCAAGGCTGGCTTCGCCGGCGACGACGCCCCGAGAGCCGTGTTTCCCTCGATTGTCGGCAGACCCAGGCATCAGGGTGTGATGGTTGGTATGGGACAAAAAGACAGCTATGTCGGCGATGAAGCACAGAGCAAGAGAGGTATTCTAACTCTGAAATACCCAATCGAGCACGGTATCGTCACCAACTGGGACGACATGGAGAAAATCTGGCATCATACTTTCTACAATGAACTCCGTGTTGCCCCAGAGGAACACCCCGTACTTCTCACCGA…	1340	gi|113273|sp|P12716.1|ACTC_PISOCRecName: Full=Actin, cytoplasmic	P12716	0.0	blastx_Swissprot
Rphi_rep_c35333	AGTTTCCGATGCTTCCATTTCAAAGATTTCAAATTGTTAATATTGTGATAGATTGTAGTAAGTGTTTTACATGTATCTTATATTCGTTCTTATGTTAATTTCAGGTTCTTACAAAGCCAAGTTCAAAAMMATGATATTTTAACATTCACGATGAATTCTAGCGGTCTTGAAATTTCTGGCAGTTTAAGAAAAAGACTAATTCAATAATGTCAACARTGTATTGAAACATTATATATAACAGAGCTGAAAGTTGTATGCCCTCAAACGACGCCATTGAGCGGGGACGGAATGTATAATTTTGATAAATTAGAAACATTTTCTGTGTACAATGGACGGCCCAGCTTCGTCGTATTCCTGTTTGCTGATCCACATCTGTTGGAAAGTTGAAAGTGAGGCTAA…	1472	gi|113273|sp|P12716.1|ACTC_PISOCRecName: Full=Actin, cytoplasmic	P12716	0.0	blastx_Swissprot
Rphi_rep_c35396	ATTCATCTGTTGAAATAGTTGAAATGCAAGCTCAAAAAAGGAAATAGCATTTTACGTTTCCATTTGTTAATACTTGTACTTGTTATTCTTTTTTTTCTTCTTTTTTCTTCCCAAGTTTCCGATGCTTCCATTTCAAAGATTTCAAATTGTTAATATTGTGATAGATTGTAGTAAGTGTTTTACATGTATCTTATATTCGTTCTTATGTTAATTTCAGGTTCTTACAAAGCCAAGTTCAAAAACAATGATATTTTAACATTCACGATGAATTCTAGCGGTCTTGAAATTTCTGGCAGTTTAAGAAAAAGACTAATTCAATAATGTCAACAATGTATTGAAACATTATATATAACAGAGCTGAAAGTTGTATGCCCTCAAACGACGCCATTGAGCGGGGAC…	1479	gi|113273|sp|P12716.1|ACTC_PISOCRecName: Full=Actin, cytoplasmic	P12716	0.0	blastx_Swissprot
Rphi_rep_c35451	CACATAATTATAATTGTCACTAGTTGAAGGTAGYAATTTAGTTAATTGATATAATTGTTTATCTAGTAAACATTTTCTGTGTACAATAGATGGTCCGGATTCGTCGTATTCCTGTTTGCTGATCCACATCTGTTGGAAAGTTGAAAGTGAGGCTAAAATAGAACCACCGATCCATACAGAGTATTTCCTCTCTGGTGGAGCAATGATTTTGATCTTCATCGTTGGTGGAGCCAAAGCAGTGATTTCTTTCTGCATACGATCGGCAATTCCTGGGTACATAGTGGAACCACCTGATAACACAGTGTTGGCATACAGATCTTTACGGATGTCAACGTCACACTTCATAATACTGTTGTATGTAGTTTCATGGATACCTGCGGATTCCATACCAAGGAAAGA…	1278	gi|113273|sp|P12716.1|ACTC_PISOCRecName: Full=Actin, cytoplasmic	P12716	0.0	blastx_Swissprot
Rphi_rep_c35523	TCAAAGCCGGGATTTACATTGAAATTGTGAGGACAGAATATCGAACATAAACATGGATGACGGAGATGTTGCAGCTTTGGTCGTAGACAATGGATCCGGTATGTGCAAGGCTGGATTTGCCGGCGACGACGCCCCGAGAGCCGTGTTTCCCTCGATTGTCGGCAGACCTAGGCATCAGGTGTAATGGTTGGTATGGGACAAAAAGACAGCTATGTCGGCGATGAAGCACAGAGCAAGAGAGGTATTCTAACTCTGAAATACCCAATCGAACACGGTATCGTCACCAACTGGGACGACATGGAGAAAATCCGGCATCATACTTTCTACAATGAACTCCGTGTTGCCCCAGAGGAACACCCCGTACTTCTCACCGAAGCCCCTCTCAATCCTAAGGCAAAC…	1413	gi|113273|sp|P12716.1|ACTC_PISOCRecName: Full=Actin, cytoplasmic	P12716	0.0	blastx_Swissprot
Rphi_rep_c35665	TTNTTTTTTTACTAAGAATTTATTCTATTTAATTAAACGAAATAGTATGCGTATACAAAATAGTAACAACAATAACGCACATAATTATAATTGCACTAGTTGAAGGAGTAATTTAGTTAATTGGTATAATTGTTTATCTAGAAACATTTTCTGTGTACAATAGATGGTCCGGATTCGTCGTATTCCTGTTTGCTGATCCACATCTGTTGGAAAGTTGAAAGTGAGGCTAAAATAGAACCACCGATCCATACAGAGTATTTCCTCTCTGGTGGAGCAATGATTTTGATCTTCATCGTTGGTGGAGCCAAAGCAGTGATTTCTTTCTGCATACGGTCTGCGATACCTGGGTACATAGTGGAACCACCGGACAACACAGTGTTGGCGTACAGATCTTTACGG…	1346	gi|113273|sp|P12716.1|ACTC_PISOCRecName: Full=Actin, cytoplasmic	P12716	0.0	blastx_Swissprot
Rphi_rep_c35762	AGTTTCCGATGCTTCCATTTCAAAGATTTCAAATCATTAATATTATGATAGATTGTAGTAAGTGTTTTACATGTATCTTATATTCGTTCTTAAGTTAATTTAAGGTTCTTATAAAGCCAAGTTCAAACACAATGATATTTTAACATTCACGATGAATTCTAGCGGTCTTGAACTTTCTGGCAGTTTAAGAAAAAGACTAATTWCAATAATGTCAACAATGTATTGAAACATTATATATAACAGAGCTGAAAGTTGTATGCCCTCAAACGACGCCGTTGAGCGGGGACGGAATGTATAATTTTGATAAACTAGAAACATTTTCTGTGTACAATAGACGGTCCAGCTTCGTCGTATTCCTGTTTGCTGATCCACATCTGTTGGAAAGTTGAAAGTGAGGCT…	1494	gi|113273|sp|P12716.1|ACTC_PISOCRecName: Full=Actin, cytoplasmic	P12716	0.0	blastx_Swissprot
Rphi_rep_c35803	AAGTTTCCGATGCTTCCATTTCAAAGATTTCAAATCGTTAATAATTGTGAAAGATTGTAGTAAGTGTTTTACTATGTATCTTATATTCGTTCTTATGTAAATTTCAGGTTCTTACAAAGTTAAGTTCAAACACAATGATATTTTAACATTCGCGATGAATTCTAGCGGTCTTGAACTATCTGGCAGTTTAAGAAAAAGACTAATTCAATAATGTCAACAATGTATTGAAACATTATATATAATAGAGCTGAAAGTTGTATGCCCTCAAACGACGCCGTTGAGCGGGGACGGAATGTATAATTTTGATAAACTAGAAACATTTTCTGTGTACAATAGACGGTCCAGCTTCGTCGTATTCCTGTTTGCTGATCCACATCTGTTGGAAAGTTGAAAGTGAGG…	1488	gi|113273|sp|P12716.1|ACTC_PISOCRecName: Full=Actin, cytoplasmic	P12716	0.0	blastx_Swissprot
Rphi_rep_c35805	CATTTTATGTTCCATTTGTAATACTTGTACTTGTATTCTTTTTTTCTTTCTTCTTTTTTCTTTCCGAAGTTTCCGTATGCTTCCATTTCAAAGATTTCAAATCGWTAATATTGTGAAAGATTGTAGTGATTGTTTTACATGTATCTTACATTCGTTCTTACGTTRATTTGAGTTTCTTACAAAGCCAAGTTCAAAAACAATGATATTTTAACATTCACGATGAATTCTAACGGTCTTGAACTTTCTGGCAGTTTAAGAAAAGACTAATTCAATAATGTCAACAATGTATTGAAACATTATATATAATAGAGCTGAAAGTTGTATGCCCTCAAACGACGCCGTTGAGCGGGGACGGAATGTATAATTTTGATAARCTAGAAACATTTTCTGTGTACAATG…	1557	gi|113273|sp|P12716.1|ACTC_PISOCRecName: Full=Actin, cytoplasmic	P12716	0.0	blastx_Swissprot
Rphi_rep_c36092	CATTTATTTAAACGAAATGTATGCGTATCAAAAATAGYAACAACAATAACGACACATAATTATAATTGTCACTAGTTGTAAGGAGTAATTTAGTTAATTGATATAATTGTTTATCTAGTAAACATTTTCTGTGTACAATAGATGGTCCGGATTCGTCGTATTCCTGTTTGCTGATCCACATCTGTTGGAAAGTTGAAAGTGAGGCTAAAATAGAACCACCGATCCATACAGARTAYTTCCTCTCTGGTGGAGCAATGATTTTGATCTTCATCGTTGGTGGAGCCAAAGCAGTGATTTCTTTCTGCATACGGTCGGCAATTCCTGGGTACATAGTGGAACCACCGGACAACACAGTGTTGGCGTACAGATCTTTACGGATGTCAACGTCACACTTCATAA…	1280	gi|113273|sp|P12716.1|ACTC_PISOCRecName: Full=Actin, cytoplasmic	P12716	0.0	blastx_Swissprot
Rphi_rep_c36190	GCACTAGATGAAGAGTTATTTAGATAATTGTAATAATTGTTTGTCTAGAACATTTTCTGTGTACAATAGATGGTCCGGATTCGTCGTATTCCTGTTTGCTGATCCACATCTGTTGGAAAGTTGAAAGTGAGGCTAGAATAGAACCACCGATCCATACAGAGTATTTCCTCTCTGGTGGAGCAATGATTTTGTATCTTCATCGTTGGTGGGGCCAAAGCAGTGATTTCTTTCTGCATACGGTCTGCGATACCTGGGTACATAGTGGAACCACCGGACAACACAGTGTTGGCGTACAGATCTTTACGGATGTCAACGTCACACTTCATAATACTGTTGTATGTAGTTTCATGGATACCTGCGGATTCCATACCAAGGAAAGATGGCTGGAACATGGCTTCT…	1109	gi|113273|sp|P12716.1|ACTC_PISOCRecName: Full=Actin, cytoplasmic	P12716	0.0	blastx_Swissprot
Rphi_rep_c36310	AGTCACTAGTTGTAAGGAGTAATTTAGTTAATTGGTATAATTGTTTATCTAGAACATTTTCTGTGTACAATAGATGGTCCGGATTCGTCGTATTCCTGTTTGCTGATCCACATCTGTTGGAAAGTTGAAAGTGAGGCTAAAATAGAACCACCGATCCATACAGAGTATTTCCTCTCTGGTGGAGCAATGATTTTGATCTTCATCGTTGGTGGAGCCAAAGCAGTTATTTCTTTCTGCATACGATCGGCAATTCCTGGGTACATAGTGGAACCACCTGATAACACAGTGTTGGCATACAGATCTTTACGGATGTCAACGTCACACTTCATAATACTGTTGTATGTAGTTTCATGGATACCTGCGGATTCCATACCAAGGAAAGATGGCTGGAACATGGCT…	1259	gi|113273|sp|P12716.1|ACTC_PISOCRecName: Full=Actin, cytoplasmic	P12716	0.0	blastx_Swissprot
Rphi_rep_c36313	TGTATCTTATATTCGTTCTTATGTTAATTTGAGTTTCTTACAAAGACCAAGTTACAAAACAATGATATTTTAACATTCACGATGAATTCTAGCGGTCTTAAACTTGCTGGCAAGTTTAAGAAAAAGACTAATTCAATAATGTGAACAATGTATTGAAACATTATATATAATAGAGCTGAAAGTTGTATGCCCTCAAACGACGCCGTTGAGCGGGGACGGAATGTATAATTTTGATAAACTAGAAACATTTTCTGTGTACAATGGACGGTCCAGCTTCGTCGTATTCCTGTTTGCTGATCCACATCTGTTGGAAAGTTGAAAGTGAGGCTAGAATAGAACCACCGATCCATACAGAGTATTTCCTCTCTGGTGGAGCAATGATTTTGATCTTCATCGTTG…	1673	gi|113273|sp|P12716.1|ACTC_PISOCRecName: Full=Actin, cytoplasmic	P12716	0.0	blastx_Swissprot
Rphi_rep_c36510	TCAAAGCCGGGATTTACATTGAAATTGTGAGGACATAATATTGAACATAAACATGGATGACGGAGATGTTGCAGCTTTGGTCGTAGACAATGGATCCGGTATGTGCAAGGCTGGCTTCGCCGGCGACGACGCCCCGAGAGCTGTGTTTCCCTCGATTGTCGGCAGACCTAGGCATCAGGGTGTAATGGTTGGTATGGGAACAAAAAGACAGCTATGTCGGCGATGAAGCACAGAGCAAGAGAGGTATTCTAACTCTGAATACCCAATCGAACACGGTATCGTCACCAACTGGGACGACATGGAGAAAATCTGGCATCATACTTTCTACAATGAACTCCGTGTTGCCCCAGAGGAACACCCCGTACTTCTCACCGAAGCCCCTCTCGATCCTAAGGCAAA…	1202	gi|113273|sp|P12716.1|ACTC_PISOCRecName: Full=Actin, cytoplasmic	P12716	0.0	blastx_Swissprot
Rphi_rep_c36521	AAAAAAACAAGGTTACTATTTAAATAAATAAAAATGTGTGACGAAGATGTTGCAGCTTTGGTTGTAGACAATGGATCCGGTATGTGCAAGGCTGGCTTCGCCGGCGACGACGCCCCGAGAGCCGTGTTTCCGTCGATTGTCGGCAGACCCAGGCATCAGGGTGTGATGGTTGGCATGGGACAAAAAGACAGCTATGTCGGCGATGAAGCACAGAGCAAGAGAGGTATTCTAACTCTGAAATACCCAATCGAACACGGTATCGTCACCAACTGGGACGACATGGAGAAAATCTGGCATCATACTTTCTACAATGAACTCCGTGTTGCCCCAGAGGAACACCCCGTACTTCTCACTGAAGCCCCTCTCAATCCTAAGGCGAATAGAGAAAAGATGACCCAA…	1327	gi|113273|sp|P12716.1|ACTC_PISOCRecName: Full=Actin, cytoplasmic	P12716	0.0	blastx_Swissprot
Rphi_rep_c36710	ATTTAACGTTCCATTTGTAATACTTGTACTTGTATTTCTATTTTTTCTTCTCTTTTTTCTTCCCAAGTTTCCGATGCTTCCATTTCAAAGATTTCAAATCGTTAATATTGTGAAAGATTGTATTAAGTGTTTTACATGTATCTTATATTCGTTCTTATGTTAATTTCAGATTCTTACAAAGCCAAGTTCAAAAACAATGATATTTTAACATTCACGATGAATTCTAGCGGTCTTGAACTTTCTGGCAGTTTAAGAAAAGACTAATTCAATAATGTCAACAATGTATTGAAACATTATATATAATAGAGCTGAAAGTTGTATGCCCTCAAACGACGCCGTTGAGCGGGGACGGAATGTATACTTTTGATAAACTAGAAACATTTTCTGTGTACAATGGAC…	1579	gi|113273|sp|P12716.1|ACTC_PISOCRecName: Full=Actin, cytoplasmic	P12716	0.0	blastx_Swissprot
Rphi_rep_c36757	TTTCTAAAGATTTCTAAATCATTAATATTGTGATAGATTGTAGTAAGNGTTTTACATGTATCTTATATTCGTTCTTAAGTTAATTTAAGGTTCTTATAAAGCCAAGTTCAAACACAATGATATTTTAACATTCACGATGAATTCTAGCGGTCTTGAACTTTCCGGCAGTTTAAGAAAAAGACTAATTCAATAATGTCAACAATGTATTGAAACATTATATATAATAGAGCTGAAAGTTGTATGCCCTCAAACGACGCCGTTGAGCGGGGACGGAATGTATAATTTTGATAAACTAGAAACATTTTCTGTGTACAATGGACGGCCCAGCTTCGTCGTATTCCTGTTTGCTGATCCACATCTGTTGGAGAGTTGAAAGTGAGGCTAGAATAGAACCACCGA…	1359	gi|113273|sp|P12716.1|ACTC_PISOCRecName: Full=Actin, cytoplasmic	P12716	0.0	blastx_Swissprot
Rphi_rep_c36785	TGTGTATTTGATACCGGACGTACAGGAGGGTCTTATTTGTTTATTAAAAAACAAGGTTCTATTAAATAAATAAAATGTGTGACGAAGATGTTGCAGCTTTGGTTGTAGACAATGGATCCGGTATGTGCAAGGCTGGCTTCGCCGGCGACGACGCCCCGAGAGCCGTGTTTCCCTCGATTGTCGGCAGACCTAGACATCAGGGTGTGATGGTTGGTATGGGACAAAAAGCAGCTATGTCGGCGATGAAGCACAAAGCAAGAGAGGTATTCTAACTCTGAAATACCCAATCGAACACGGTATTGTCACCAACTGGGACGACATGGAGAAATACYGGCATCATACCTTTTACAATGAACTCCGTGTTGCACCGGAGGAACATCCCGTTCTTCTCACTGAAGC…	1228	gi|113273|sp|P12716.1|ACTC_PISOCRecName: Full=Actin, cytoplasmic	P12716	0.0	blastx_Swissprot
Rphi_rep_c36954	CTTACTGTTTTCATGACGAAACTCATTCAGTTCAAAGCCGGGATTTACATTGAAATTGTGAGGACATAATATTGAACATAAACATGGATGACGGAGATGTTGCAGCTTTGGTCGTAGACAATGGATCCGGTATGTGCAAGGCTGGCTTCGCCGGCGACGACGCCCCGAGAGCCGTGTTTCCCTCGATTGTCGGCAGACCTAGGCATCAGGGTGTAATGGTTGGTATGGGACAAAAAGACAGCTATGTCGGCGATGAAGCACAGAGCAAGAGAGGTATTCTAACTCTGAAATACCCAATCGAACACGGTATCGTCACCAACTGGGACGACATGGAGAAAATCTGGCATCATACTTTCTACAATGAACTCCGTGTTGCCCCAGAGGAACACCCCGTACTTC…	1517	gi|113273|sp|P12716.1|ACTC_PISOCRecName: Full=Actin, cytoplasmic	P12716	0.0	blastx_Swissprot
Rphi_rep_c36956	GTGTATTTGATACCGGACGTACAGGAGGGTCTTATTTGTTTATTAAAAAAACAACGTTCTATTAAATAAATAAAAATGTGTGACGAAGATGTTGCAGCTTTGGTCGTAGACAATGGATCCGGTATGTGCAAGGCTGGCTTCGCCGGCGACGACGCCCCGAGAGCCGTGTTTCCCTCGATTGTCGGCAGACCCAGGCRTCAGGGTGTGATGGTTGGTATGGGACAAAAAGACAGCTATGTCGGCGATGAAGCACAGAGCAAGAGAGGTATTCTAACTCTCGAAATACCCAATCGAACACGGTAYCGTCACCAACTGGGACGATATGGAGAAAATCTGGCATCATACTTTCTACAATGAACTCCGTGTTGCCCCAGAGGAACACCCCGTACTTCTCACCGA…	1192	gi|113273|sp|P12716.1|ACTC_PISOCRecName: Full=Actin, cytoplasmic	P12716	0.0	blastx_Swissprot
Rphi_rep_c37154	TATAATTGTTTATCTAGAAACATTTTCTGTGTACAATAGATGGTCCGGATTCGTCGTATTCCTGTTTGCTGATCCACATCTGTTGGAAAGTTGAAAGTGAGGCTAAATAGAACCACCGATCCATACAGAGTATTTCCTCTCTGGTGGAGCAATGATTTTGTATCTTCATCGTTGGTGGAGCCAAAGCAGTGATTTCTTTCTGCATACGGTCGGCAATTCCTGGGTACATAGTGGAACCACCTGATAACACAGTGTTGGCATACAGATCTTTACGGATGTCAACGTCACACTTCATAATACTGTTGTATGTAGTTTCATGGATACCCGCGGATTCCATACCAAGGAAAGATGGCTGGAACATGGCTTCTGGACACCGGAAACGTTCGTTGCCAATGGTGA…	1228	gi|113273|sp|P12716.1|ACTC_PISOCRecName: Full=Actin, cytoplasmic	P12716	0.0	blastx_Swissprot
Rphi_rep_c37328	CAGCTTTGGTTGTAGTACAATGGATCCGGTATGTGCAAGGCTGGCTTCGCCGGCGACGACGCCCGACGAGCCGTGTTCCTCGATTGTCGGCAGACCCAGGCATCAGGGTGTGATGGTTGGTATGGGACAAAAAGACAGCTATGTCGGCGATGAAGCACAGAGCAAGAGAGGTATCCTAACTCTGAAATACCCAATCGAACACGGTATCGTCACCAACTGGGACGACATGGAGAAAATCTGGCATCATACTTTCTACAATGAACTCCGTGTTGCCCCAGAGGAACACCCCGTACTTCTCACCGAAGCGCCTCTCAATCCTAAGGCAAATAGAGAAAAGATGACCCAAATCATGTTTGAGACCTTCAATTCACCAGCCATGTATGTCGCTATCCAAGCTGT…	1552	gi|113273|sp|P12716.1|ACTC_PISOCRecName: Full=Actin, cytoplasmic	P12716	0.0	blastx_Swissprot
Rphi_rep_c37374	CAAAGCCGGGATTTACATTGAAATTGTGAGGACAGAATATTGAACATAAACATGGATGACGGAGATGTTGCAGCTTTGGTCGTAGACAATGGATCCGGTATGTGCAAGGCTGGCTTCGCCGGCGACGACGCCCCGAGAGCCGTGTTTCCCTCGATTGTCGGCAGACCTAGGCATCAGGGTGGTAAGTAGGTTGGTATGGGACAAAAGARCAGCTATGTCGGCGATGAAGCACAGAGCAAGAGAGGTATTCTAACTCTGAAATACCCAATCGRACACGGTATCGTCACCAACTGGGACGACATGGAGAAAATCTGGCATCATACTTTCTACAATGAACTCCGTGTTGCCCCAGAGGAACACCCCGTACTTCTCACCGAAGCGCCTCTAAATCCTAAGGCA…	1343	gi|113273|sp|P12716.1|ACTC_PISOCRecName: Full=Actin, cytoplasmic	P12716	0.0	blastx_Swissprot
Rphi_rep_c37584	ATTTGATTCATCTGTTGAAATAGTTGAAATGCAAGCTACAAAAAGGAATGCATTTTACGTTCCATTTGTAATACTTGTACTTGTATTTCTATTTTTYYTTCTCCTTTTTYCYTCCCAAGTTTCCGATGCTTCCATTTCAAAAATTTCAAATCATTAATATTGTGAAAGATTGTAGTAAGTGTTAATTTCAGGTTCTTACAAAGCCAAGTTCAAAAACAATGATATTTTAACATTCACGATGAATTCTAGCGGTCTTGAACTTTCTGGCAGTTTAAGAAAAAGACTAATTCAATAATGTCAACAATGTATTGAAACATTATATATAATAGAGCTGAAAGTTGTATGCCCTCAAACGACGCCGTTGAGCGGGGACGGAATGTATAATTTTGATAAACTAGA…	1576	gi|113273|sp|P12716.1|ACTC_PISOCRecName: Full=Actin, cytoplasmic	P12716	0.0	blastx_Swissprot
Rphi_rep_c37655	GCATCTTCTACGCTTGTTTACTGATTCATCTGTTGAAATAGTTGAAATGCAAGCTACAAAAAGGAATGCATTTTACGTTCCATTTGTAATACTTGTACTTGTATTCTTTTTTTTTCTTCTTTTTTCTTCCCAAGTTTCCGATGCTTCCATTTCAAAGATTTCAAATCATTAATATTGTGATAGATTGTAGTAAGTGTTTTACATGTATCTTATATTCGTTCTTATGTTAATTTCAGGTTCTTACAAAGCCAAGTTCAAAAACAATGATATTTTAACATTCACGATGAATTCTAGCGGTCTTGAAAYTWCTGGCAGTTTAAGAAAAAGACTAATTCAATAATGTCAACAATGTATTGAAACATTATATATAACAGAGCTGAAAGTTGTATGCCCTCAAAC…	1542	gi|113273|sp|P12716.1|ACTC_PISOCRecName: Full=Actin, cytoplasmic	P12716	0.0	blastx_Swissprot
Rphi_rep_c37921	CACTTGTGTATTTGATACCGGACGTACAGGAGGGTCTTATTTGTTTATTAAAAAAACAACGTTCTATTAAATAAATAAAAATGTGTGACGAAGATGTTGCAGCTTTGGTTGTAGACAATGGATCCGGTATGTGCAAGGCTGGCTTCGCCGGCGACGACGCCCCGAGAGCCGTGTTTCCCTCGATTGTCGGCAGACCCAGGCATCAGGGTGTGATGGTTGGTATGGGACAAAAAGCAGCTATGTCGGCGATGAAGCACAGAGCAAGAGAGGTATTCTAACTCTGAAATACCCAATCGAACACGGTATTGTCACCAACTGGGACGACATGGAGAAAATCTGGCATCATACTTTCTACAATGAACTCCGTGTTGCCCCAGAGGAACACCCTGTACTTCTCAC…	1277	gi|113273|sp|P12716.1|ACTC_PISOCRecName: Full=Actin, cytoplasmic	P12716	0.0	blastx_Swissprot
Rphi_rep_c38036	TTTTGTTCWGCTTTGGTCGTAGACAATGGATCCGGTATGTGCAAGGCTGGCTTCGCCGGCGACGACGCCCCGAGAGCCGTGTTTCCCTCGATTGTCGGCAGACCTAGGCATCAGGGTGTAGTGGTTGGTATGGGACAAAAAGACAGCTATGTCGGCGATGAAGCACAGAGCAAGAGAGGTATTCTAACTCTGAAATACCCAATCGAACACGGTATCGTCACCAACTGGGACGACATGGAGAAAATCTGGCATCATACTTTCTACAATGAACTCCGTGTTGCCCCAGAGGAACACCCCGTACTTCTCACCGAAGCGCCTCTAAATCCTAAGGCAAACAGAGAAAAGATGACCCAAATTATGTTTGAGACCTTCAATTCACCAGCCATGTACGTAGCTATC…	1447	gi|113273|sp|P12716.1|ACTC_PISOCRecName: Full=Actin, cytoplasmic	P12716	0.0	blastx_Swissprot
Rphi_rep_c38212	AAAGCCGGGATTTACATTGAAATTGTGCGGACAGAATATCGAACATAAACATGGATGACGGAGATGTTGCAGCCTTGGTCGTAGACAATGGATCCGGTATGTGCAAGGCTGGCTTCGCCGGCGACGACGCCCCGACGAGCCGTGTTCCCTCGATTGTCGGCAGACCTAGGCATCAGGGTGTAATGGTTGGTATGGGACAAAAAGACAGCTATGTCGGCGATGAAGCACAGAGCAAGAGAGGTATTCTAACTCTGAAATACCCAATCGAACACGGTATCGTCACCAACTGGGACGACATGGAGAAAATCTGGCATCATACTTTCTACAATGAACTCCGTGTTGCCCCAGAGGAACACCCCGTACTTCTCACCGAAGCGCCTCTAAATCCTAAGGCAAACA…	1492	gi|113273|sp|P12716.1|ACTC_PISOCRecName: Full=Actin, cytoplasmic	P12716	0.0	blastx_Swissprot
Rphi_rep_c38449	CTTGTGTATTTGATACCGGACGTACAGGAGGGTCTTTTTTGTTTATTAAAAAAACAAGGTTCTATTAAATAATAAAGATGTGTGACGAAGATGTTGCAGCTTTGGTTGTAGACAATGGATCCGGTATGTGCAAGGCTGGCTTCGCCGGCGACGACGCCCGAGAGCCGTGTTTCCCTCGATTGTCGGCAGGCCCAGGCATCAGGGTGTGATGGTTGGTATGGGACAAAAAGACAGCTATGTCGGCGATGAAGCACAGAGCAAGAGAGGTATTCTAACTCTGAAATACCCAATCGAACACGGTATCGTCACCAACTGGGACGACATGGAGAAAATCTGGCATCATACTTTCTACAATGAACTCCGTGTTGCCCCAGAGGAACACCCCGTACTTCTCACCGA…	1279	gi|113273|sp|P12716.1|ACTC_PISOCRecName: Full=Actin, cytoplasmic	P12716	0.0	blastx_Swissprot
Rphi_rep_c38503	GTATATTAATTGTTTATCTAGTAAACATTTCTGTGTACAATAGATGGTCCGGATTCGTCGTATTCCTGTTTGCTGATCCACATCTGTTGGAAAGTTGAAAGTGAGGCTAAAATAGAACCACCGATCCATACAGAGTATTTCCTCTCTGGTGGAGCAATGATTTTGATCTTCATCGTTGGTGGAGCCAAAGCAGTGATTTCTTTCTGCATACGGTCGGCAATTCCTGGGTACATAGTGGAACCACCGGACAACACAGTGTTGGCGTAAAGATCTTTACGGATGTCAACGTCACACTTCATAATACTGTTGTATGTAGTTTCATGGATACCTGCGGATTCCATACCAAGGAAAGATGGCTGGAACATGGCTTCTGGACACCGGAAACGTTCGTTGCCAATG…	1114	gi|113273|sp|P12716.1|ACTC_PISOCRecName: Full=Actin, cytoplasmic	P12716	0.0	blastx_Swissprot
Rphi_rep_c38538	AAAGCCGGGATTTACATTGAAATTGTGAGGACAGAATATCGAACATAAACATGGATGACGGAGATGTTGCAGCTTTGGTCGTAGACAATGGATCCGGTATGTGCAAGGCTGGATTTGCCGGCGACGACGCCCCGAGAGCCGTGTTTCCCTCGATTGTCGGCAGACCTAGACATCAGGGTGTAATGGTTGGTATGGGACAAAAAGACAGCTATGTCGGCGATGAAGCACAGAGCAAGAGAGGTATTCTAACTCTGAAATACCCAATCGAACACGGTATCGTCACCAACTGGGACGACATGGAGAAAATCCGGCATCATACTTTCTACAATGAACTCCGTGTTGCCCCAGAGGAACACCCCGTACTTCTCACCGAAGCGCCTCTAAATCCTAAGGCAAACA…	1293	gi|113273|sp|P12716.1|ACTC_PISOCRecName: Full=Actin, cytoplasmic	P12716	0.0	blastx_Swissprot
Rphi_rep_c38774	GTGAAGAGACAGTGAGAGGTGTAGCATAAGTGGACGCCGCCCCCGTACTCGTTGGTGGAGCCAAAGCAGTKGATTTCTTTCTGCATACGGTCGGCAATTCCTGGGTACATAGTGGAACCACCTGACAACACAGTGTTGGCATACAGATCTTTACGGATGTCAACGTCACACTTCATAATACTGTTGTATGTAGTTTCATGGATACCTGCGGATTCCATACCAAGGAAAGATGGCTGGAACATGGCTTCTGGACACCGGAAACGTTCGTTACCAATGGTGATGACTTGACCGTCGGGGAGCTCGTAGCTCTTCTCAAGACTGCTAGATGAGGCTGCAGTCTGCATTTCCTGTTCAAAGTCGAGAGCAACATAACATAATTTTTCTTTAATATCTCTTACG…	1102	gi|113273|sp|P12716.1|ACTC_PISOCRecName: Full=Actin, cytoplasmic	P12716	0.0	blastx_Swissprot
Rphi_rep_c38847	ACTTGTGTATTTGATACCGGACGTACAGGAGGGTCTTATTTGTTTATTAAAAAAACAAGGTTCTATTAAATAAATAAAAATGTGTGACGAAGATGTTGCAGCTTTGGTTGTAGACAATGGATCCGGTATGTGCAAGGCTGGCTTCGCCGGCGACGACGCCCCGAGAGCCGTGTTTCCGTCGATTGTCGGCAGACCCAGGCATCAGGGTGTGATGGTTGGTATGGGACAAAAAGCAGCTATGTCGGCGATGAAGCACAGAGCAAGAGAGGTATTCTAACTCTGAAATACCCAATCGAACACGGTATCGTCACCAGCTGGGACGACATGGAGAAAATCTGGCATCATACTTTCTACAATGAACTCCGTGTTGCCCCAGAGGAACACCCCGTACTTCTCACT…	1346	gi|113273|sp|P12716.1|ACTC_PISOCRecName: Full=Actin, cytoplasmic	P12716	0.0	blastx_Swissprot
Rphi_rep_c38966	GGCAGGGACGTAATCAACGCGAGCTGATGACTCGCGCTTACTGGGAATTCCTCGTTCGTGGGGAACAATTGCAAGCCCCAATCCCTAGCACGAATGGGGTTCAACAGGTTTCCCAACCCTCTCGGGTCAGGCGAGACGCACGCTGATCCATTCAGTGACCCCGTACTCTGCGTTGATACCACTGCTTAAAGCAGTGGTATCAACGCAGAGTACGGGGGGGAATCAAGACAATCTGTTGGATTTTACTAAATAAAAGTGAATAATACAAGAGATAAATATGTGTGACGAAGATGTTTCAGCTTTGGTCATAGACAATGGATCCGGTATGTGCAAGGCTGGCTTCGCCGGTGACGACGCCCCAAGAGCCGTATTTCCTTCTATCGTCGGCAGACCGAGACA…	1692	gi|113273|sp|P12716.1|ACTC_PISOCRecName: Full=Actin, cytoplasmic	P12716	0.0	blastx_Swissprot
Rphi_rep_c39371	CAAAGCCGGGATTTACATTGAAATTGTGAGGACATAATATTGAACATAAACATGGATGACGGAGATGTTGCAGCTTTGGTCGTAGACAATGGATCCGGTATGTGCAAGGCTGGCTTCGCCGGCGACGACGCCCGAGAGCCGTGTTTCCCTCGATTGTCGGCAGACCTAGGCATCAGGGTGTAATGGTTGGTAYGGGACAAAAAGACAGCTATGTCGGCGATGAAGCACAGAGCAAGAGAGGTATTCTAACTCTGAAATACCCAATCGAACACGGTATCGTCACCAACTGGGACGACATGGAGAAAATCTGGCATCATACTTTCTACAATGAACTCCGTGTTGCSCCASAGGAACACCCCGTACTTCTCACCGAAGCGCCTCTAAATCCTAAGGCAAACA…	1545	gi|113273|sp|P12716.1|ACTC_PISOCRecName: Full=Actin, cytoplasmic	P12716	0.0	blastx_Swissprot
Rphi_rep_c39472	TAGCTTTGGTTGTAGACAATGGATCCGGTAGTGTGCAAGGCTGGCTTCGCCGGCGACGACGCCCGACGAGCCGTGTTTCCTCGATTGTCGGCAGACCCAGGCATCAGGGTGTGATGGTTGGTATGGGACAAAAAGACAGCTATGTCGGCGATGAAGCACAGAGCAAGAGAGGTATTCTAACTCTGAAATACCCAATCGAACACGGTATCGTCACCAACTGGGACGATATGGTGAAAATCTGGCATCATACTTTCTACAATGAACTCCGTGTTGCCCCAGAGGAACACCCCGTACTTCTCACCGAAGCCCCTCTCAATCCTAAGGCAAATAGAGAAAAGATGACCCAAATCATGTTTGAGACCTTCAATTCACCAGCCATGTACGTAGCTATCCAAGCTG…	1186	gi|113273|sp|P12716.1|ACTC_PISOCRecName: Full=Actin, cytoplasmic	P12716	0.0	blastx_Swissprot
Rphi_rep_c39505	GACAAAAAGTGAACACAAAAATAATGCGACATAATGTAACTCTGACGTCATCAAGATTGTCCAGTTTAGAAGCATTTCCTGTGGACGATGGATGGTCCTGCTTCGTCGTATTCCTGTTTGCTGATCCACATCTGTTGGAAAGTGGATAGAGAAGCAAGGATGGAGCCACCGATCCATACAGAGTATTTTCTCTCAGGTGGAGCAATAATTTTGATCTTCATGGTTGATGGAGCAAGGGCAGTGATTTCTTTCTGCATTCTGTCGGCAATACCTGGGTACATAGTTGAACCACCAGATAACACGGTGTTAGCATACAAGTCTTTACGGATATCAACGTCACACTTCATAATACTGTTGTATGTTGTTTCATGGATACCAGCAGATTCCATACCAAGGAAA…	1240	gi|113273|sp|P12716.1|ACTC_PISOCRecName: Full=Actin, cytoplasmic	P12716	0.0	blastx_Swissprot
Rphi_rep_c39658	GGGTCTTATTTGTTTATTAAAAAACAAGGTTCTATAAAATAAATAAAAATGTGCAACATCTTCKTGTGTATTTGATACCGGACGTACAGGGTCTTATTTGTTTGTTAAAAAACAAGGTTCTATTAAATAAATAAAAATGTGTGACGAAGATGTTGCAGCTTTGGTTGTAGACAATGGATCCGGTATGTGCAAGGCTGGCTTCGCCGGCGACGACGCCCCGAGAGCCGTGTTTCCCTCGATTGTCGGCAGACCCAGGCATCAGGGTGTGATGGTTGGTATGGGACAAAAAGACAGCTATGTCGGCGATGAAGCACAGAGCAAGAGAGGTATTCTAACTCTGAAATACCCAATCGAACACGGTATCGTCACCAACTGGGACGACATGGAGAAAATCTGGCA…	1435	gi|113273|sp|P12716.1|ACTC_PISOCRecName: Full=Actin, cytoplasmic	P12716	0.0	blastx_Swissprot
Rphi_rep_c39756	TTTCYAAAGCCGGGATTTACATTGAAATTGTGAGGACAGAATATCAAACATAAACATGGATGACGGAGATGTTGCAGCTTTGGTCGTAGACAATGGATCCGGTATGTGCAAGGCTGGCTYCGCCGGCGACGACGCCCCGAGAGCGGTGTTTCCCTCGATTGTCGGCAGACCTAGGCATCAGGGTGTGATGGTTGGTATGGGACAAAAAGACAGCTATGTCGGCGATGAAGCACAGAGCAAGAGAGGTATTCTAACTCTGAAATACCCAATCGAACACGGTATCGTCGCCAACTGGGACGACATGGAGAAAATCTGGCATCATACTTTCTACAATGAACTCCGTGTTGCCCCAGAGGAACACCCCGTACTTCTCACCGAAGCGCCTCTAAATCCTAAGGC…	1076	gi|113273|sp|P12716.1|ACTC_PISOCRecName: Full=Actin, cytoplasmic	P12716	0.0	blastx_Swissprot
Rphi_rep_c39885	GTGTATTTGATACCGGACGTACAGGAGGGTCTTATTTGTTTATTAAAAAAACAAGGTTCTATTAAATAAATAAAAATGTGTGACGAAGATGTTGCAGCTTTGGTTGTAGACAATGGATCCGGTATGTGCAAGGCTGGCTTCGCCGGCGGCGACGCCCCGAGAGCCGTGTTTCCCTCGATTGTCGGCTTTAGACCCAGGCATCAGGGTGTGATGGTTGGTATGGGACAAAAAGACAGCTATGTCGGCGATGAAGCACAGAGCAAGAGAGGTATTCTAACTCTGAAATACCCAATCGAACACGGTATTGTCACCAACTGGGACGACATGGAGAAAATCTGGCATCATACTTTCTACAATGAACTCCGTGTTGCCCCAGAGGAACACCCCGTACTTCTCACC…	1283	gi|113273|sp|P12716.1|ACTC_PISOCRecName: Full=Actin, cytoplasmic	P12716	0.0	blastx_Swissprot
Rphi_rep_c40002	TCAACAATGTATTGAAACATTATATATAACAGAGCTGAAAGTTGTATGCCCTCAAACGACGCCGTTGAGCGGGGACGGAATGTATAATTTTGATAAACTAGAAACATTTTCTGTGTACAATAGACGGTCCAGCTTCGTCGTATTCCTGTTTGCTGATCCACATCTGTTGGAAAGTTGAAAGTGAGGCTAAAATAGAACCACCGATCCATACAGAGTATTTCCTCTCTGGTGGAGCAATGATTTTGATCTTCATCGTTGGTGGAGCCAAAGCAGTGAACTTCTTTTCNGCATACGGTCGGCAATTCCTGGATACATAGTTGAACCACCGGACAACACTGTGTTGGCATACAGGTCTTTACGGATGTCAACGTCACACTTCTTTATTTAATTACTGTTGTA…	1285	gi|113273|sp|P12716.1|ACTC_PISOCRecName: Full=Actin, cytoplasmic	P12716	0.0	blastx_Swissprot
Rphi_rep_c40579	GTTTCATGACGAAACTCATTCAGTTCAAAGCCGGGATTTACATTGAAATTGTGAGGACAGAATATCGAACATAAACATGGATGACGGAGATGTTGCAGCTTTGGTCGTAGACAATGGATCCGGTATGTGCAAGGCTGGCTTCGCCGGCGACGACGCCCCGAGAGCCGTGTTTCCCTCGATTGTCGGCAGACCTAGGCATCAGGGTGTGATGGTTGGTATGGGACAAAAAGACAGCTATGTCGGCGATGAAGCACAGAGCAAGAGAGGTATTCTAACTCTGAAATACCCAATCGAACACGGTATCGTCACCAACTGGGACGACATGGAGAAAATCTGGCATCATACTTTCTACAATGAACTCCGTGTTGCCCCAGAGGAACACCCAGTACTTCTCACCGA…	1444	gi|113273|sp|P12716.1|ACTC_PISOCRecName: Full=Actin, cytoplasmic	P12716	0.0	blastx_Swissprot
Rphi_rep_c40918	TGTAACAACAATAACGCACATAATTATAATTGCACTAGTTGAAGGAGTAATTTAGTTAATTGATATAATTGTTTATCTAGAAACATTTTCTGTGTACAATAGATGGTCCGGATTCGTCGTATTCCTGTTTGCTGATCCACATCTGTTGGAAAGTTGAAAGTGAGGCTAAAATAGAACCACCGATCCATACAGAGTATTTCCTCTCTGGTGGAGCAATGATTTTGATCTTCATCGTTGGTGGAGCCAAAGCAGTGATTTCCTTCTGCATACGATCGGCAATTCCTGGGTACATAGTGGAACCACCGGACAACACAGTGTTGGCATACAGATCTTTACGGATGTCAACGTCACATTTCATAATACTGTTGTATGTAGTTTCATGGATACCTGCGGATTCCA…	1180	gi|113273|sp|P12716.1|ACTC_PISOCRecName: Full=Actin, cytoplasmic	P12716	0.0	blastx_Swissprot
Rphi_rep_c41434	CTGATCCACATCTGTTGGAAAGTTGAAAGTGAGGCTAAATAGAACACCGATCCATACAGAGTATTTCCTCTCTGGTGGAGCAATGATTTTGATCTTCATCGTTGGTGGAGCCAAAGCAGTGATTTCTTTCTGCATACGGTCGGCAATTCCTGGGTACATAGTGGAACCACCGGACAACACAGTGTTGGCGTACAGANCTTTACGGATGTCAACGTCACACTTCATAATACTGTTGTATGTAGTTTCGTGGATACCTGCGGATTCCATACCAAGGAAAGATGGCTGGAACATGGCTTCTGGACACCGGAAACGTTCGTTGCCAATGGTGATGACTTGACCGTCGGGGAGCTCGTAGCTCTTCTCAAGACTGCTAGATGAGGCAGCAGTTTGCATTTCCTG…	1131	gi|113273|sp|P12716.1|ACTC_PISOCRecName: Full=Actin, cytoplasmic	P12716	0.0	blastx_Swissprot
Rphi_rep_c41502	AAAAAACTAAACGTTACTATTAAATAAATAAAATAGTGTGACGAGATGTYGCAGCTTGGTTGTAGACAATGGATCCGGTATGTGCAAGGCTGGCTTCGCCGGCGACGACGCCCGACGAGCCGTGTTTCCCTCGATTGTCGGCAGACCCAGGCATCAGGGTGTGATGGTTGGTATGGGACAAAAAGACAGCTATGTCGGCGATGAAGCACAGAGCAAGAGAGGTATCCTAACTCTGAAATACCCAATCGAACACGGTATCGTCACCAACTGGGACGACATGGAGAAAATCTGGCATCATACTTTCTACAATGAACTCCGTGTTGCCCCAGAGGAACACCCCGTACTTCTCACCGAAGCGCCTCTAAATCCTAAGGCAAATAGAGAAAAGATGACCCAAAT…	1359	gi|113273|sp|P12716.1|ACTC_PISOCRecName: Full=Actin, cytoplasmic	P12716	0.0	blastx_Swissprot
Rphi_rep_c41572	AATGGATCCGGTATGTGCAAGGCTGGCTTCGCCGGCGACGACGCCCGAGAGCCGTGTTCCTCGATTGTCGGCAGACCTAGGCATCAGGGTGTAATGGTTGGTATGGGCAAAAAGACAGCTATGTCGGCGATGAAGCACAGAGCAAGAGAGGTATTCTAACTCTGAAATACCCAATCGAACACGGTATCGTCACCAACTGGGACGACATGGAGAAAATCTGGCATCATACTTTCTACAATGAACTCCGTGTTGCCTCAGAGGAACACCCCGTACTTCTCACCGAAGCGCCTCTAAATCCTAAGGCAAACAGAGAAAAGATGACCCAAATTATGTTTGAGACCTTCAATTCACCAGCCATGTACGTAGCTATCCAGGCTGTCCTGTCACTTTACGCTTCCG…	1076	gi|113273|sp|P12716.1|ACTC_PISOCRecName: Full=Actin, cytoplasmic	P12716	0.0	blastx_Swissprot
Rphi_rep_c42069	TTCAAAGCCGGGATTTACATTGAAATTGTGAGGACATAATATCGAACATAAACATGGATGACGGAGATGTTGCAGCTTTGGTCGTAGACAATGGATCCGGTATGTGCAAGGCTGGCTTCGCCGGCGACGACGCCCCGAGAGCTGTGTTTCCCTCGATTGTCGGCAGACCTAGGCATCAGGGTGTAATGGTTGGTATGGGACAAAAAGACAGCTATGTCGGCGATGAAGCACAAAGCGAGAGAGGTATACTAACTCTGAAATACCCAATCGAACACGGTATCGTCACCAACTGGGACGACATGGAGAAAATCTGGCATCATACTTTCTACAATGAACTCCGTGTTGCCCCAGAGGAACACCCCGTACTTCTCACCGAAGCGCCTCTTAATCCTAAGGCAA…	1168	gi|113273|sp|P12716.1|ACTC_PISOCRecName: Full=Actin, cytoplasmic	P12716	0.0	blastx_Swissprot
Rphi_rep_c42664	TTCAAAGCCGGGATTTACATTGAAATTGTGAGGACATAATATCGAACATAAACATGGATGACGGAGATGTTGCAGCTTTGGTCGTAGACAATGGATCCGGTATGTGCAAGGCTGGCTTCGCCGGCGACGACGCCCCGAGAGCCGTGTTTCCATCTATTGTCGGCAGACCTAGACATCAGGGTGTAATGGTTGGTATGGGACAAAAAGCAGCTATGTCGGCGATGAAGCACAGAGCAAGAGAGGTATTCTGACTCTGAAATACCCAATCGAACACGGTATCGTCACCAACTGGGACGACATGGAGAAAATCTGGCATCATACTTTCTACAATGAACTCCGTGTTSGCCCAGAGGAACACCCCGTACTTCTCACCGAAGCGCCTCTAAATCCTAAGGCAAA…	1256	gi|113273|sp|P12716.1|ACTC_PISOCRecName: Full=Actin, cytoplasmic	P12716	0.0	blastx_Swissprot
Rphi_rep_c44326	CTGTGTACAATAGATGGTCCGGATTCGTCGTATTCCTGTTTGCTGATCCACATCTGTTGGAAAGTTGAAAGTAGAGGCTAAATAGAACCACCGATCCATACAGAGTATTTCCTCTCTGGTGGAGCAATGATTTTGATCTTCATCGTTGGTGGAGCCAAAGCAGTGATTTCTTTCTGCATACGATCGGCAATTCCTGGGTACATAGTGGAACCACCTGATAACACAGTGTTGGCATACAGATCTTTACGGATGTCAACGTCACACTTCATAATACTGTTGTATGTAGTTTCATGGATACCTGCGGATTCCATACCAAGGAAAGATGGCTGGAACATGGCTTCTGGACACCGGAAACGTTCGTTGCCAATGGTGATGACTTGACCGTCGGGGAGTTCGTAG…	1052	gi|113273|sp|P12716.1|ACTC_PISOCRecName: Full=Actin, cytoplasmic	P12716	0.0	blastx_Swissprot
Rphi_rep_c44414	TTTNTTTTTTTCGTATAATGTCAACAATGTATTGAAACATTATATATAATAGAGCTAGAAAGTTGTATGCCCTCAAACGACGCCGTTGAGCGGGGACGGAATGTATAATTTTGATAAACTAGAAACATTTTCTGTGTACAATAGATGGCCCAGCTTCGTCGTATTCCTGTTTGCTGATCCACATCTGTTGGAAAGTTGAAAGTGAGGCTAAAATAGAACCACCGATCCATACAGAGTATTTCCTCTCTGGTGGGGCAATGATTTTGATCTTCATCGTTGGTGGAGCCAAAGCAGTGATTTCTTCCTGCATACGGTCGGCAATTCCTGGGTACATAGTGGAACCACCTGACAACACAGTGTTGGCATACAGATCTTTACGGATGTCAACGTCACACTTCA…	1325	gi|113273|sp|P12716.1|ACTC_PISOCRecName: Full=Actin, cytoplasmic	P12716	0.0	blastx_Swissprot
Rphi_rep_c448	TAGTTTGAATTTATTTTTCGTTTAGCATTAAAGTAAAGAACGATTAAACATTCGATATAACATCTGTGCCACCCAGATAACATGTACATAACAAAACCATAATGCCTTAAAAATGAAGTAATTAGCTGCCATTGCTATGTAGATATAAAGAAAAATCAACAAGAGCTGTCAGTAAAACAGTGTGTTCGACTACTCTCAGTGCTTGATAGTAAAACAAGAACCTGGATAATGTAGAATTTTCACCTTCAAAAAGGACATAATTCTGTAAAAATTCATGTTAGAGTTATGGGACTTGGACAGTGACCACCTTTAAGACATTTTTCCTCTCATAAGTGTGAAGTTTCAACCCATTCCCTTCAGTTTTTTTTGTAGATACAAACTTGCACGCAAAAACTTAAC…	2327	gi|113273|sp|P12716.1|ACTC_PISOCRecName: Full=Actin, cytoplasmic	P12716	0.0	blastx_Swissprot
Rphi_rep_c45945	TGTTGGAAAGTTGAAAGTGAGGCTAGAATAGTAACCTTACCGTATTCCATACAGAGTATTTCCTCTCTGGTGGAGCAATGATTTTGATCTTCATCGTTGGTGGAGCCAAAGCAGTGATTTCTTTCTGCATACGGTCGGCAATTCCTGGGTACATAGTGGAACCACCTGACAACACAGTGTTGGCGTACAGATCTTTACGGATGTCAACGTCACACTTCATAATGCTGTTGTATGTAGTTTCATGGATACCTGCGGATTCCATACCAAGGAAAGATGGCTGGAACATGGCTTCTGGACACCGGAAACGTTCGTTGCCAATGGTGATGACTTGACCGTCGGGGAGCTCGTAGCTCTTCTCAAGACTGCTAGATTGAGGCAGCRGTTYGCATTTCCTGTTCA…	1125	gi|113273|sp|P12716.1|ACTC_PISOCRecName: Full=Actin, cytoplasmic	P12716	0.0	blastx_Swissprot
Rphi_rep_c46229	TAGAACAGAACCACCGATCCATACAGAGTATTTCCTCTCTGGTGGAGCAATGATTTTGATCTTCATCGTTGGTGGAGCCAAAGCAGTGATTTCTTTCTGCATATGGTCGGCAATTCCTGGGTACATAGTGGAACCACCTGACAACACAGTGTTGGCATAAAGATCTTTACGGATGTCAACGTCACACTTCATGATACTGTTGTATGTTGTTTCATGGATACCTGCGGATTCCATACCAAGGAAAGATGGCTGGAACATGGCTTCTGGACACCGGAAACGTTCGTTACCAATGGTGATGACTTGACCGTCGGGTAGCTCGTAGCTCTTCTCAAGACTGCTAGATGAGGCGGCAGTTTGCATTTCCTGTTCAAAGTCGAGAGCAACATAACATAATTTTTC…	1087	gi|113273|sp|P12716.1|ACTC_PISOCRecName: Full=Actin, cytoplasmic	P12716	0.0	blastx_Swissprot
Rphi_rep_c46260	TTTGATACCGGACGTACAGGAGGGTCTTATTTGTTTATTAAAAAAACAACGTTCTATTAAATAAATAAAAATGTGTGACGAAGATGTTGCAGCTTTGGTTGTAGACAATGGATCCGGTATGTGCAAGGCTGGCTTCGCCGGCGACGACGCCCCGAGAGCCGTGTTTCCCTCGATTGTCGGCAGACCCAGGCATCAGGGTGTGATGGTTGGTATGGGACAAAAAGACAGCTATGTCGGTGATGAAGCACAGAGCAAGAGAGGTATTCTAACTCTGAAATACCCAATCGAACACGGTATCGTCACCAACTGGGACGACATGGAGAAAATCTGGCATCATACTTTCTACAATGAACTCCGTGTTGCCCCAGAGGAACACCCGTACTTCTCACTGAAGCCCCT…	1174	gi|113273|sp|P12716.1|ACTC_PISOCRecName: Full=Actin, cytoplasmic	P12716	0.0	blastx_Swissprot
Rphi_rep_c46495	TGTGTATTTGATACCGGACGTACAGGAGGGTCTTATTTGTTTATTAAAAAAACAAGGTTCTATTAAATAAATAAAAATGTGTGACGAAGATGTTGCAGCTTTGGTTGTAGACAATGGATCCGGTATGTGCAAGGCTGGCTTCGCCGGCGACGACGCCCCGAGAGCCGTGTTTCCCTCGATTGTCGGCAGACCCAGGCATCAGGGTGTGATGGTTGGTATGGGACAAAAAGCAGCTATGTCGGCGATGAAGCACAGAGCAAGAGAGGTATTCTAACTCTGAAATACCCAATCGAACACGGTATTGCCACCAACTGGGACGACATGGAGAAATCTGGCATCATACTTTCTACAATGAACTCCGTGTTGCCCCAGAGGAACACCCCGTACTTCTCACCGAAG…	1260	gi|113273|sp|P12716.1|ACTC_PISOCRecName: Full=Actin, cytoplasmic	P12716	0.0	blastx_Swissprot
Rphi_rep_c46535	TGTATTTGATACCGGACGTACAGGAGGGTCTTTTTTGTTTATTAAAAAAACAAGGTTCTATTAAATAAATAAAAATGTGTGACGAAGATGTTGCAGCTTTGGTTGTAGACAATGGATCCGGTATGTGCAAGGCTGGCTTCGCCGGCGACGACGCCCCGAGAGCCGTGTTTCCCTCGATTGTCGGCAGACCCAGGCATCAGGGTNTGATGGTTGGTATGGGACAAAAAGCAGCTATGTCGGCGATGAAGCACAGAGCAAGAGAGGTATCCTAACTCTGAAATACCCAATCGAACACGGTATCGTCACCAACTGGGACGACATGGAGAAAATCTGGCATCATACTTCTACAATGAACTTCGTGTTGCCCCAGAAGAACACCCAGTCTTGCTCACAGAAGCC…	1331	gi|113273|sp|P12716.1|ACTC_PISOCRecName: Full=Actin, cytoplasmic	P12716	0.0	blastx_Swissprot
Rphi_rep_c47770	AAAGCCGGGATTTACATTGAAATTGTGAGGACAGAATATCGAACATAAACATGGATGACGGAGATGTTGCAGCTTTGGTCGTAGACAATGGATCCGGTATGTGCAAGGCTGGATTTGCCGGCGACGACGCCCCGAGAGCCGTGTTTCCCTCGATTGTCGGCAGACCTAGACATCAGGGTGTAATGGTTGGTATGGGACAAAAAGACAGCTATGTCGGCGATGAAGCACAGAGCAAGAGAGGTATTCTAACTCTGAAATACCCAATCGAACACGGTATCGTCACCAACTGGGACGACATGGAGAAAATCTGGCATCATACTTTCTACAATGAACTCCGTGTTGCCCCAGAGGAACACCCCGTACTTCTCACCGAAGCGCCTCTAAATCCTAAGGCAAACA…	1116	gi|113273|sp|P12716.1|ACTC_PISOCRecName: Full=Actin, cytoplasmic	P12716	0.0	blastx_Swissprot
Rphi_rep_c48169	AGCTTCGTCGTATTCCTGTTTGCTGATCCACATCTGTTGGAAAGTTGAAAGTGAGGCTAAATAGAACCACCGATCCATACAGAGTATTTCCTCTCTGGTGGAGCAATTGATTTTGATTTTCATCGTTGGTGGAGCCAAAGCGGTGATTCTTTCTGCATACGGTCGGCAATTCCTGGGTACATAGTGGAACCACCCAACACAGTGTTGGCATACAGATCTTTACGGATGTCAACGTCACACTTCATGATACTGTTGTATGTAGTTTCATGGATACCTGCGGATTCCATACCAAGGAAAGATGGTTGGAACATGGCTTCTGGACACCGGAAACGTTCGTTGCCAATGGTGATGACTTGACCGTCGGGTAGCTCGTAGCTCTTCTCAAGACTGCTAGATGAG…	1179	gi|113273|sp|P12716.1|ACTC_PISOCRecName: Full=Actin, cytoplasmic	P12716	0.0	blastx_Swissprot
Rphi_rep_c49070	GTGACGAAGATGTTGCAGCTTGGTTGTAGACAATGGATCCGGTATGTGCAAGGCTGGCTTCGCCGGCGACGACGCCCGACGAGCCGTGTTTCCTCGATTGTCGGCAGACCCAGGCATCAGGGTGTGATGGTTGGTATGGGACAAAAAGACAGCTATGTCGGCGATGAAGCACAGAGCAAGAGAGGTATTCTAACTCTGAAATACCCAATCGAACACGGTATCGCCACCAACTGGGACGACATGGAGAAAATCTGGCATCATACTTTCTACAATGAACTCCGTGTTGCCCCAGAGGAACACCCCGTACTTCTCACCGAAGCCCCTCTCAATCCTAAGGCAAATAGAGAAAAGATGACCCAAATCATGCTTGAGACCTTCAACTCACCAGCCATGTACGTA…	1182	gi|113273|sp|P12716.1|ACTC_PISOCRecName: Full=Actin, cytoplasmic	P12716	0.0	blastx_Swissprot
Rphi_rep_c569	AATACNCTAAAAAAAAAAAAAAAAAAGTAACCTACTGCGTTCGTATACCACCTAGCTTAAAGCAGTGGTAATCAACGCATGACGAAACTCRGGGAGTTCAAAGCCGGGATTTACATTGAAATTGTGAGGACATAATATTGAACATAAACATGGATGACGGAGATGTTGCAGCTTTGGTCGTAGACAATGGATCCGGTATGTGCAAGGCTGGCTTCGCCGGCGACGACGCCCCGAGAGCCGTGTTTCCCTCGATTGTCGGCAGACCTAGGCATCAGGGTGTAATGGTTGGTATGGGACAAAAAGACAGCTATGTCGGCGATGAAGCACAGAGCAAGAGAGGTATTCTAACTCTGAAATACCCAATCGAACACGGTATCGTCACCAACTGGGACGACATGG…	2068	gi|113273|sp|P12716.1|ACTC_PISOCRecName: Full=Actin, cytoplasmic	P12716	0.0	blastx_Swissprot
Rphi_rep_c63	AAAAATGTTTACAAGTTTTTTTTTAGATTTTTTAAAGATATTTATAAGAATAATAGCTTAATGGATGCATCTTCTACGCTTGTTTACTGATTCATCTGTTGAAATGTTGAAATACAAGCTACAAAAAGGAATGCATTTTATGTTCCATTTGTAATACTTGTACTTGTATTTCTTTTTTTCTTCTTCTTTTTTCTTCCGAAGTTTCCGATGCTTCCATTTCAAAGATTTCAAATCGTTAATATTGTGAAAGATTGTAGTGATTGTTTTACATGTATCTTACATTCGTTCTTATGTTAATTTGAGTTTCTTACAAAGCCAAGTTCAAAAACAATGATATTTTAACATTCACGATGAATTCTAACGGTCTTGAACTTTCTGGCAGTTTAAGAAAAGACTAAT…	4960	gi|113273|sp|P12716.1|ACTC_PISOCRecName: Full=Actin, cytoplasmic	P12716	0.0	blastx_Swissprot
Rphi_rep_c658	CAGTCTTTATGCCTTTTATTTATTTTCAACTTAAGTTTTAAAAGTAGAGACCTGTCTTTTTGCTCCAAAACAAGAAAGTAAAAAAAGAAAGTTTAATGTCCAGGTAAAAACATGTATACAGGTCATGATGACGCTGAAGTTCGTGACGTCATGTTTACTGGAGTTCCTTGTCGTAGTGCCACTCGCCATGGCCGGAACCAATACGCTTGAGGTTGGTGATGCGGTCACTGAGTTCCTTGATAGCGTTCACCTGTTCCTCCAAGTACTCAGACTCCAGGAAGTCGCACATCTGTGCGTCGCCGTGGCTATCGGCGATCTTGTGAAGGTCCAGAAGGGCCTGGTTGACACTCTTCTCTAAAGCAAGAGCTTTTTTTGTTTTTTTAAAGTTTTTTTTTCTAA…	2586	gi|113273|sp|P12716.1|ACTC_PISOCRecName: Full=Actin, cytoplasmic	P12716	0.0	blastx_Swissprot
Rphi_rep_c7450	TGTTTACAAGTTTTTTTTAGATTTTTTTAAAGATATTTATAAGAACAATAGCTTAATGGATGCATCTTCTACGCTCGTTTACTGATTCATCTGTTGAAATGTTGAAATGCAAGCTTCAAAAAGGAATGCATTTAACGTTCCATTTGTAATACTTGTACTTGTATTTCTATTTTTTCTTCTTCTTTCTTCTTCCCAAGTTTCCGATGCTTCCATTTCAAAGATTTCAAATTGTTAATATTGTGATAGATTGTAGTAAGTGTTTTACATGTATCTTATATTCGTTCTTATGTTAATTTCAGGTTCTTACAAAGCCAAGTTCAAAAACAATGATATTTTAACATTCACGATGAATTCTAGCGGTCTTGAAATTYCTGGCAGTTTAAGAAAAAGACTAATTCA…	1682	gi|113273|sp|P12716.1|ACTC_PISOCRecName: Full=Actin, cytoplasmic	P12716	0.0	blastx_Swissprot
Rphi_rep_c811	GCACGTGTTACTACATGTATTTATTTGCTAAGATCCTTTTCGGCCTTGACCTTTCTTTCGACCTGTCGGACCAACGTWGGCATTTCTGGACCAAATTGGAGACAAAACGHTWCTGAATCAATGAAATACAAGAATTTATTCATTTATTAAACGAAATGTATGCGTATCAAAAATGTAACAACAATAACGCACATAATTATAATTGCACTAGTTGAAGGAGTAATTTAGTTAATTGGTATAATTGTTTATCTAGAAACATTTTCTGTGTACAATAGATGGTCCGGATTCGTCGTATTCCTGTTTGCTGATCCACATCTGTTGGAAAGTTGAAAGTGAGGCTAAAATAGAACCACCGATCCATACAGAGTATTTCCTCTCTGGTGGAGCAATGATTTTGAT…	1762	gi|113273|sp|P12716.1|ACTC_PISOCRecName: Full=Actin, cytoplasmic	P12716	0.0	blastx_Swissprot
Rphi_rep_c8350	TAATTAAGTTGGGCGTTCGTATTCGTGTTATTAAAGGAAAGTAACTATTAAATAAATAAAAATGTGTGACGAAGATGTTGCAGCTTTGGTTGTAGACAATGGATCCGGTATGTGCAAGGCTGGCTTCGCCGGCGACGACGCCCCGAGAGCCGTGTTTCCCTCGATTGTCGGCAGACCCAGACATCAGGGTGTGGATGGTTGGTATGGGRCAGAAAGAACAGCTATGTCGGCGATGAAGCACAGAGCAAGAGAGGTATTCTAACTACTGAAATACCCAATCGAACACGGTATCGTCACCAACTGGGACGACATGGAGAAAATCTGGCATCATACTTTCTACAATGAACTCCGCGTTGCCCCAGAGGAACACCCCGTACTTCTCACCGAAGCCCCTCTCAA…	1322	gi|113273|sp|P12716.1|ACTC_PISOCRecName: Full=Actin, cytoplasmic	P12716	0.0	blastx_Swissprot
Rphi_rep_c38468	GACTTGCATATTTGAATTTTGAAGTGAACACTTGGTTGTGTGGAGAAATATCTTATAATATTAAAAATGTGTGACGAAGACGTAGCCGCTCTTGTTATCGACAATGGATCTGGTATGTGCAAAGCTGGATTTGCCGGAGATGATGCCCCGAGAGCCGTATTTCCCTCAATCGTCGGAAGACCCAGGCATCAGGGTGTGATGGTTGGTATGGGACAGAAGGACAGCTATGTCGGTGATGAAGCCCAGAGCAAGAGAGGTATCCTAACTCTGAAATACCCAATTGAACACGGTATTGTCACCAACTGGGATGATATGGAAAAAATACTGGCATCATACTTTCTACAATGAACTTCGTGTTGCCCCACGAAGAACACCCAGTCTTGCTCACAGATGCCCCAC…	1362	gi|113290|sp|P17304.1|ACTM_APLCARecName: Full=Actin, muscle	P17304	0.0	blastx_Swissprot
Rphi_rep_c1651	GTCTATATTTTGAATCAATTTTATTGCATGGTTTGAGCATGTGCAATTTATGTTAACAAAGGCGATTGGATTTCATTATTTATTCTACAAGTACATCGGTCTATGTCGTCACCTTCTTTGGGCTTCCAATCTTTGCACCAATATGAATAGCAATCACTGGATCGTCAGCATCACCTTTGATTGAAACATGAGCTTCACCATTCTCTTCGACCCGTATAACTTTACCGCTGCAAGTTCCATTCACGTAATTCCCGGAAATGACGTCACAGTAGTCACCAACCGGAAGTCCTGTGTTTATCGTCTGATTAAGAGTGCTGCCGTCACCAACGAGGGTTACAAACCCCTTGCCTCCCCGTGAAAATGAGATCTGCTGGTCCCCATATGACCGGAAGTTTGTGA…	1839	gi|5902774|sp|P91778.1|AMY_PECMARecName: Full=Alpha-amylase; AltName: Full=1,4-alpha-D-glucan glucanohydrolase; Flags: Precursor	P91778	0.0	blastx_Swissprot
Rphi_rep_c468	GGGGGGACGGAGATTCTTACACAGGCGGCCATAGCGGTCTAAGGTTGAAGTAACACCGCTGAAATGTTAACGGCACGAGTAGCAACATCATTGATAAGACAGCTTCCAAGGGCTGCACCACAGGTGTGCCGCCATGCCCTTGGTGCTGGTAGCGTTGCTGCAAGACACTTGACAACATCACAGGCACAATGGGCATCCCAAAAGAGTGGAGGTGCAGAAGTCTCCTCTATTCTGGAAGAGAGAATTTTAGGCCAGTCAACAACAGCTAATCTTGAAGAAACTGGAAGAGTGTTAACTATTGGTGATGGTATTGCCCGTGTATATGGACTCAAAAATATTCAGGCTGAAGAAATGGTGGAATTCTCAAGTGGTCTACGAGGTATGGCTTTGAACTTGGAA…	1980	gi|114402|sp|P19483.1|ATPA_BOVINRecName: Full=ATP synthase subunit alpha, mitochondrial; Flags: Precursor	P19483	0.0	blastx_Swissprot
Rphi_rep_c2024	GGGGTCTACTAGGCGGCCATAGCGGTCTAAGGTTGAAGTAACACCGCTGAAATGTTAACGGCACGAGTAGCAACATCATTGATAAGACAGCTTCCAAGGGCTGCACCACAGGTGTGCCGCCATGCCCTTGGTGCTGGTAGCGTTGCTRGCAAGACACTTGACAACATCACAGGCACAATGGGCATCCCAAAAGAGTGGAGGTGCAGAAGTCTCCTCTATTCTGGAAGAGAGAATTTTAGGCCAGTCAACAACAGCTAATCTTGAAGAAACTGGAAGAGTGTTAACTATTGGTGATGGTATTGCCCGTGTATATGGACTCAAAAATATTCAGGCTGAAGAAATGGTGGAATTCTCAAGTGGTCTACGAGGTATGGCTTTGAACTTGGAACCAGACAATGT…	1981	gi|416677|sp|Q03265.1|ATPA_MOUSERecName: Full=ATP synthase subunit alpha, mitochondrial; Flags: Precursor	Q03265	0.0	blastx_Swissprot
Rphi_rep_c2022	AATTCATCACCACTAGCACAAGATATTTTCCAACATGCACACTTAAAACACTATAAACTGTTGTTCAGAATTGTTCTCTAGGGGTCCCATTCTTTGATATACATACCCATGCTGTGTGGCTAGAACTAATTATACAAAAACAACTCCCAAGAGTAATTTCAAATATCACTTTCAATAAGTTATCTTTCATTAAAACAAAGTGTTTAYTTTAAACCTAGTATGTTGAAATAATAGCACATAATTTCTAGTTAATGTCTAATGATCACTTCTTCTCGTCAGCAAGTCTGTCGGCTTTCTGTAAGACTTCCTCAATATTTCCTACCATGTAGAAAGCAACTTCTGGTACATGATCCAATTCACCTGCTAAGATCTTCTGGAATCCTACAATGGTTTCTTTGA…	1881	gi|2493028|sp|Q25117.1|ATPB_HEMPURecName: Full=ATP synthase subunit beta, mitochondrial; Flags: Precursor	Q25117	0.0	blastx_Swissprot
Rphi_rep_c573	TTTCGAATCTGAATCTAGTCACGTGATTTACCTTCTCGGTGGTCGCCATGATGCACGCAGTACGGTCAGCATGTGTCGGAGCTCTGAAAGGCTCTAGCAAAGCCTTTTCATCTCCACTGGCACAAAAAGCAGCTTTAAATTCATTACCATCATGCCTGTTAGCACAGCGCAAATATGCAACACAACCAGCCAAGGCAACAGTAGACAAAAGGTCAAGTAGTGGCTGTCATTGGTGCCGTTGTAGATGTACAGTTCGAAGATGAATTACCCCCTATGTTGAATGCTTTGGAGGTCCAAAACAGAAGCCCAAGGCTTATTCTTGAAGTTGCACAACATTTAGGTGAGAACACTGTAAGAACTATTGCTATGGATGGTACTGAAGGTCTTATCCGTGGTCAA…	1892	gi|2493028|sp|Q25117.1|ATPB_HEMPURecName: Full=ATP synthase subunit beta, mitochondrial; Flags: Precursor	Q25117	0.0	blastx_Swissprot
Rphi_rep_c3652	GGTTTTCTGATGTTCGCCGACCGTTGACTATTCTCTACAAACCACAAAGACATTGGAACACTATACCTATTATTCGGCGCATGAGCTGGAGTCCTAGGCACAGCTCTAAGCCTCCTTATTCGAGCCGAGCTGGGCCAGCCAGGCAACCTTCTAGGTAACGACCACATCTACAACGTTATCGTCACAGCCCATGCATTTGTAATAATCTTCTTCATAGTAATACCCATCATAATCGGAGGCTTTGGCAACTGACTAGTTCCCCTAATAATCGGTGCCCCCGATATGGCGTTTCCCCGCATAAACAACATAAGCTTCTGACTCTTACCTCCCTCTCTCCTACTCCTGCTCGCATCTGCTATAGTGGAGGCCGGAGCAGGAACAGGTTGAACAGTCTACCCT…	1621	gi|116977|sp|P00395.1|COX1_HUMANRecName: Full=Cytochrome c oxidase subunit 1; AltName: Full=Cytochrome c oxidase polypeptide I	P00395	0.0	blastx_Swissprot
Rphi_rep_c110	GTTTGTTTGTTTTGTTTTGGGTTTTTTTTAATTTACTAGTTTTTTAAAAGCATTACTTTAAAAAAACTTACTTAAATTAAATAATAATTAGCCATTAACAGTTTTTTCCTTCGTATTTCTTTACGATGAATGTGATATCTATGTATTATTGTAGTCCAGAAATTAAAAAGAAGCGACTTATCTGGTAAGAACTTAAAACAAAAGCTGTTACCACTCTTTATTTCAGAGTGATTTCTTGGATGTTTAAATAAATTCTGTGGACTATGGCGGCATAGCTGTAAGTGTTCTAAATGAAGTCCACAGTTCTTTCCTAAGGTCTCTAATAATCATTTCTTCTTTCCTGTAGCCTTTTGGGCAGCTTTGGTTTTCTTGTCTCTTTTTCAACCTTAGTAACCTCCT…	3239	gi|6015057|sp|Q92005.1|EF1A_DANRERecName: Full=Elongation factor 1-alpha; Short=EF-1-alpha	Q92005	0.0	blastx_Swissprot
Rphi_rep_c19	CTTTAAATTTTACAGTTTTTTAAAAGTCATTACTTTAAAAAAACTTACTTAAATTAAATAATAATTAGCCATTAACAGTTTTTTCCTTCGTATTTCTTTACGATGAATGTGATATCTATGTATTATTGTAGTCCAGAAATTAAAAAGAAGCGACTTATCTGGTAAGAACTTAAAACAAAAGCTGTTACCACTCTTTATTTCAGAGTGATTTCTTGGATGTTTAAATAAATTCTGTGGACTATGGCGGCATAGCTGTAAGTGTTCTAAATGAAGTCCACAGTTCTTTCCTAAGGTCTCTAATAATCATTTCTTCTTTCCTGTAGCCTTTTGGGCAGCTTTGGTTTTCTTGTCTTCTTTTTCAACCTTAGTAACCTCCTTGATGACACCAACAGCCACTGT…	1755	gi|6015057|sp|Q92005.1|EF1A_DANRERecName: Full=Elongation factor 1-alpha; Short=EF-1-alpha	Q92005	0.0	blastx_Swissprot
Rphi_rep_c24619	CTTGGATGTTTAATAAATTCCGTGGACTATGGCGGCATAGCTGTAAGTGTTCTAAATGAAGTCCACAGTTCTTTCCTAAGGTCTCTAATAATCATTTCTTCTTTCCTGTAGCCTTTTGGGCAGCYTTGGTTTTCTTGTCTCTTTTTCAACCTTAGTAACCTCCTTGATGACACCAACAGCCACTGTCTGTCTCATGTCGCGTACAGCAAAACGTCCAAGTGGAGCGTAGTTGGAGAAAGCTTCTACACACATAGGCTTGCTTGGTACCAATGTGACCATAGCAGCATCACCAGATTTAACTGCTTTGGGCAAGTCTTCCAATTTCTTTCCAGAACGACGATCGATCTTTTCCTTGATCTCCTCAAATTTGCAAGCAATGTGGGCAGTGTGGCAATCCAA…	1285	gi|6015057|sp|Q92005.1|EF1A_DANRERecName: Full=Elongation factor 1-alpha; Short=EF-1-alpha	Q92005	0.0	blastx_Swissprot
Rphi_rep_c3052	TTTCTTCGTTTCCTGTAAGCCTTTTGGGCAGGTTCTTTTGGTTTTCTTGTCTTCTTTTCTAACCTTAGTAACCTCCTTGATGACACCAACAGCCACTGTCTGTCTCATGTCACGTACAGCAAAACGTCCAAGTGGAGCGTAGTTGGAGAAAGCTTCTACACACATAGGCTTGCTTGGTACCAATGTGACCATAGCAGCATCACCAGATTTAACTGCTTTGGGCAAGTCTTCCAATTTCTTTCCAGAACGACGATCGATCTTTTCCTTGATCTCCTCAAATTTGCAAGCAATGTGGGCAGTGTGGCAATCCAATACCGGTGCGTATCCATTTTTGATCTCTCCAGGATGGTTCAAAACGATGACCTGGGCATAGAAGCTTGCAGCTCCCTTTGGTGGGTC…	1207	gi|6015057|sp|Q92005.1|EF1A_DANRERecName: Full=Elongation factor 1-alpha; Short=EF-1-alpha	Q92005	0.0	blastx_Swissprot
Rphi_rep_c3405	AATACGCCTGGGTGTTGGACAAACTGAAGGCTGAAAGAGAACGTGGTATCACCATCGATATTGCCCTGTGGAAATTTGAGACCACTAAATACTACGTCACCATTATTGATGCCCCAGGCCATCGTGATTTCATCAAGAACATGATCACAGGAACATCCCAGGCCGATTGTGCTGTCTTGATTGTAGCTTCTGGTACTGGTGAATTTGAAGCTGGTATTTCTAAGAACGGTCAGACCAGAGAACACGCTCTGCTCGCTTTCACTTTGGGTGTGAAACAGCTCATTGTAGGTGTCAACAAAATTGACAGCACTGAACCACCATACTCCGAGAAAAGATTTCTTGAAATCACCAATGAGGTATCCAATTACATTAAGAAGATTGGTTACAACCCTAAAAATG…	1521	gi|6015057|sp|Q92005.1|EF1A_DANRERecName: Full=Elongation factor 1-alpha; Short=EF-1-alpha	Q92005	0.0	blastx_Swissprot
Rphi_rep_c796	AAGGCTCCTTCAAATACGCCTGGGTGTTGGACAAACTGAAGGCGGAAAGAGAACGTGGTGTCACCATCGATATTGCCCTGTGGAAATTTGAGACCACTAAATACTACGTCACCATTATTGATGCCCCAGGCCATCGTGATTTCATCAAGAACATGATCACAGGAACATCCCAGGCCGATTGTGCTGTCTTGATTGTAGCTTCTGGTACTGGTGAATTTGAAGCTGGTATTTCTAAGAACGGTCAGACCAGAGAACACGCTCTGCTCGCTTTCACTTTTGGGNGTGAAACAGCTCATTGTAAGGTGTCAACAAAATTGACAGCACTGAACCACCATACTCCGAGAAAAGATTCCTTGAAATCACCAATGAGGTGTCCAATTACATTAAGAAGATTGGTTA…	1549	gi|6015057|sp|Q92005.1|EF1A_DANRERecName: Full=Elongation factor 1-alpha; Short=EF-1-alpha	Q92005	0.0	blastx_Swissprot
Rphi_rep_c1550	NGTAAGTGTTCTAAATGAAGTCACAGTCTTTCCTAAGGTCTCKARTAATCATTTCTTCTTTCCTGTAGCCTTTTGGGCAGCTTTGGTTTTCTTGTCTCTTTTTCTAACCTTAGTAACCTCCTTGATGACACCAACAGCCACTGTCTGTCTCATGTCACGTACAGCAAAACGTCCAAGTGGAGCGTAGTTGGAGAAAGCTTCTACACACATAGGCTTGCTTGGTACCAATGTGACCATAGCAGCATCACCAGATTTAACTGCTTTGGGCAAGTCTTCCAATTTCTTTCCAGAACGACGATCGATCTTTTCCTTGATCTCCTCAAATTTGCAAGCAATGTGGGCAGTGTGGCAATCCAATACCGGTGCGTATCCATTTTTGATCTCTCCAGGATGGTTCAA…	1311	gi|544231|sp|Q05639.1|EF1A2_HUMANRecName: Full=Elongation factor 1-alpha 2; Short=EF-1-alpha-2; AltName: Full=Eukaryotic elongation factor 1 A-2; Short=eEF1A-2; AltName: Full=Statin-S1 >gi|56405031|sp|Q71V39.1|EF1A2_RABIT RecName: Full=Elongation factor 1-alpha 2; Short=EF-1-alpha-2; AltName: Full=Eukaryotic elongation factor 1 A-2; Short=eEF1A-2; AltName: Full=Statin-S1 >gi|110278945|sp|Q32PH8.1…	Q05639	0.0	blastx_Swissprot
Rphi_rep_c65	ATSWGTACTTTTTTCTTCGTTTCATTGCCAACATTGGCAAGCAGCACAAATTTTACAAAGCATATTTCAGTTTTAAAGGTGTTTCTATACAATTTCAGCACATTTAAACAGTAGACGAGTGTCATTAAGATACTTCAACATTTTTTTCTTTGTCAATTTCGGTCCACGATTCTGGCTTACGGAAAGTCGGGGAAAACAATAAATAGCACTATACGTCATAACATGTTACAATTTATCCAAGAAGTTATCTAGGGCTTGCACTTGTTCTTTAAGTCCCTTGCGTTTTCTGATTTCTGCTACGATACCTCCAGCCTTTGTGCCAGGGTCAAGGGCATTTCCACACTGCATATTATCCCAGTGATCAAACACACATTGTGGGAAAGCTTGACCTCCTGTAGC…	1789	gi|2494246|sp|Q90705.3|EF2_CHICKRecName: Full=Elongation factor 2; Short=EF-2	Q90705	0.0	blastx_Swissprot
Rphi_rep_c1867	TGTATTTAAAATTTATTTCCACTTTTTTATGTTGTTTATTTTGGACAAAAAAGAATATCCTTAATAAATAAATAGTTCTAAAATCGATTCCACAATGTAATGTTGTAAAACAGTTTTCACAGTAAATTCTCTGTTTTTGCATACCAACAGTTGTTTGTGTTTTTAACTATTCAAAAAATATTCAGCACTTAAGATGGCCACAGAAGATGGGGTTTATTCCACTTTACAAACAAATAGAAGCTGGTTTCTATAACAACTACTCCTGTGCCCCCCACTGTGGAACCTCAGTATTTTTAGCATTTAATTTCTTCTCAATATTCATGGCTAAAACCTGGGATCTAAATGCCAAGTTTTTAGTTTTCTCTATAACCTGCTGGTATGGTGATACAGCCTGCGTTC…	1603	gi|123911082|sp|Q05AY2.1|EI3EA_XENLARecName: Full=Eukaryotic translation initiation factor 3 subunit E-A; Short=eIF3e-A; AltName: Full=Eukaryotic translation initiation factor 3 subunit 6-A	Q05AY2	0.0	blastx_Swissprot
Rphi_rep_c1800	CAGACCAAGGACATTTCACTGAAGACGCCGGTTCCTAGTGATAACAAGAAAAATGCCTATCAAATCAGTGAAAGCTCGTCAGATCTTCGACAGTAGAGGTAACCCAACAGTTGAAGTTGATGTTACTACAGAAAAAGGACTATTCCGGGCTGCTGTGCCAAGTGGAGCATCCACTGGTATTTATGAAGCTTTGGAAATGAGAGATAAAGGCAAGCCCTATCATGGAAAGGGTGTAATGAATGCCGTCAACAATGTTAACAACACTATTGCTGGATTAGTTATGGGAATGAATGAAGTTGAGCAAGAAGCTATTGATAAGAAGATGATCAGTGCTGATGGAACTGAAAACAAAGCTAAATTTGGAGCCAATGCTATTCTTGGAGTGTCCTTGGCAGTCTG…	2031	gi|3023702|sp|O02654.1|ENO_LOLPERecName: Full=Enolase; AltName: Full=2-phospho-D-glycerate hydro-lyase; AltName: Full=2-phosphoglycerate dehydratase	O02654	0.0	blastx_Swissprot
Rphi_rep_c1797	AAACAGRCACTAAAATTATCAAGCAAGACTTGGAATAAATAATTTTACAGAGAGTATAGAAGTTCATGATAATGTCTTTATGAAAATGTTATAAATAAGCGTGTTTATCAGGAACTGCAAAATTGTTATTTATATATTTGAAATAATCAAAGTTTGCTTGGTTGGTATTCAAACGGCAGAAATCTTCACCTCCATCCATGTTTTCTTTTTTTTTAAATTGCCATAGGTGAACAGTTTTTAGGTCTATAGAACACGTAATTTAATCTACAGGTGTCACTTTCACTCCCTGTCTGATCTGTCCCCATCCAATCAATCTCCAATGTTTCTCTACACGTCGGCTAAGAGCAATTTTTTCGCCTATTTCTGTACACACAGGGTTAGTAAGACCAATCTTGGCTA…	1553	gi|7674081|sp|Q9Z0N2.2|IF2H_MOUSERecName: Full=Eukaryotic translation initiation factor 2 subunit 3, Y-linked; AltName: Full=Eukaryotic translation initiation factor 2 subunit gamma, Y-linked; Short=eIF-2-gamma Y	Q9Z0N2	0.0	blastx_Swissprot
Rphi_rep_c1503	AGGAAAAAAAATTAACCTAGAAAAAAAAWTTTAAAAAAAATTAACAGTACATGACAAGTTATACTAATTAAGTCTCTCTACTTGTAAAAAAAAAACGTTTTACATGTAAGTATCGGTAATATTACCATTACTTCCCTCTTCTCAAGTATCTCAAAATCAAAGGTCCTTACTTAATTAACACAATAAGACAACACCAATGGTAAAAGTCAAACTCTACACACCACTACTGTAACATATAATACAGTTCCCGTTTTTTATATATTTATCATATATTATATTGAACAGATAAAAGATATTTTACTATTTTTTTGGTTATTTTTTTATACATATATATTATAATCATTAAAAAAAAGAGAGAGAGTTAACAGTAATCATATCATATCTGTTGTAGTGCTTGGA…	2910	gi|3183544|sp|P11940.2|PABP1_HUMANRecName: Full=Polyadenylate-binding protein 1; Short=PABP-1; Short=Poly(A)-binding protein 1 >gi|47117093|sp|P61286.1|PABP1_BOVIN RecName: Full=Polyadenylate-binding protein 1; Short=PABP-1; Short=Poly(A)-binding protein 1	P11940	0.0	blastx_Swissprot
Rphi_rep_c1405	TTGGGGGGTAGTTATAATTAAGTTTGGCGTTCGTATTCGTGTTATTAAAGGAAAGTAACTATTAAATAAATAAAAATGTGTGACGAAGATGTTGCAGCTTTGGTTGTAGACAATGGATCCGGTATGTGCAAGGCTGGCTTCGCCGGCGACGACGCCCCGAGAGCTGTGTTTCCCTCGATTGTCGGCAGACCTAGACATCAGGGTGTGATGGTTGGTATGGGACAAAAAGACAGCTATGTCGGCGATGAAGCACAGAGCAAGAGAGGTATTCTAACTCTGAAATACCCAATCGAACACGGTATCGTCACCAACTGGGACGACATGGAGAAAATCTGGCATCATACTTTCTACAATGAACTCCGTGTTGCCCCAGAAGAACACCCCGTACTTCTCACCGAA…	1575	gi|215273934|sp|A5A3E0.2|POTEF_HUMANRecName: Full=POTE ankyrin domain family member F; AltName: Full=ANKRD26-like family C member 1B; AltName: Full=Chimeric POTE-actin protein	A5A3E0	0.0	blastx_Swissprot
Rphi_c11444	GTTAGAGTCAAAAAGATTGAAATACAAAAATGACGACCGTCGCAGAAGGTGTGAGAGAAAAAGCTCTTTCTGATTACAGAAAGAAGCTCCTAGAGCACAAAGAATTAGAGGCACGTTTGAAAGAAATGAGAGAACAGTTGAAGGATCTTACAAAACAGTATGACAAATCTGAAAATGATCTTAAAGCCTTGCAGAGTGTTGGTCAGATTGTTGGAGAGGTTCTAAAACAACTAACAGAAGATAAATTTATTGTAAAGGCAACAAATGGTCCCCGGTATGTTGTGGGATGCAGGCGCCAGCTTGATAAAGCCAAGTTGAAGTCGGGAACCAGAGTTGCTCTAGATATGACAACACTGACAATAATGAGACATTTACCACGTGAAGTAGATCCACTAGTGT…	1454	gi|51702772|sp|P62333.1|PRS10_HUMANRecName: Full=26S protease regulatory subunit 10B; AltName: Full=26S proteasome AAA-ATPase subunit RPT4; AltName: Full=Proteasome 26S subunit ATPase 6; AltName: Full=Proteasome subunit p42 >gi|55977306|sp|P62334.1|PRS10_MOUSE RecName: Full=26S protease regulatory subunit 10B; AltName: Full=26S proteasome AAA-ATPase subunit RPT4; AltName: Full=Proteasome 26S subu…	P62333	0.0	blastx_Swissprot
Rphi_rep_c2477	AAGAAAAAGAAAAAGATTAAAGGACCAGATGCTGCAAGCAAACTCCCAATGGTCACACCATATACAAGATGTAGGTTAAAACTACTGAAGCTAGAGAGGATCAAAGACTATCTACTAATGGAGGAAGAATTTATCCGAAACCAGGAGAAGACTTAAGMCACAAGAAGAAAAAMATGAGGAGGAGAGAAGTAAAGTTGATGAGTTAAGAGGTTCTCCAATGTCTGTAGGTACACTGGAGGAAATAATTGATGATAACCATGCTATTGTATCTACATCTGTTGGCAGTGAACATTATGTCTCCATATTGTCCTTTGTTGATAAAGATCAACTAGAGCCAGGCYGCTCTGTACTTCTTAACCATAAGGTGCATGCAGTTGTTGGAGTGCTAGGTGATGATAC…	1493	gi|30581054|sp|P48601.2|PRS4_DROMERecName: Full=26S protease regulatory subunit 4; Short=P26s4	P48601	0.0	blastx_Swissprot
Rphi_rep_c14192	CACTTACAGGAAACAGACCGGCGTCATGGAAGAAATTGGAATAACTTTACCTGAAAAAGAAGACTCTGGGCTGACAGAATCTCGTCCCGGAACTGCTCAAGCAGTGGCACATGTAGATCCTCTTGCCATTGATATTGAAGATTTGTATGTGAAATATAAGAAACTTCAACGACAATTGGAGTTCCTAGAAGTTCAAGAAGAATACATCAAAGGTGAGCAGAAGAACTTAAAGAAGGAATATCTACATGCACAAGAGGAGGTTAAACGCATTCAAAGTGTACCGCTAGTAATTGGACAGTTTCTTGAAGCTGTTGATCAGAACACAGGAATTGTTGGATCAACAACTGGATCTAACTACTATGTGCGAATATTGTCAACAATAGACAGGGAATTGTTGAA…	1252	gi|20532409|sp|P43686.2|PRS6B_HUMANRecName: Full=26S protease regulatory subunit 6B; AltName: Full=26S proteasome AAA-ATPase subunit RPT3; AltName: Full=MB67-interacting protein; AltName: Full=MIP224; AltName: Full=Proteasome 26S subunit ATPase 4; AltName: Full=Tat-binding protein 7; Short=TBP-7 >gi|75076754|sp|Q4R7L3.1|PRS6B_MACFA RecName: Full=26S protease regulatory subunit 6B; AltName: Full=2…	P43686	0.0	blastx_Swissprot
Rphi_rep_c38378	TTTTTTAACACTTACAGGAAACAGACCGGCGTCATGGAAGAAATTGGAATAACTTTACCTGAAAAAGAAGACTCTGGGCTGACAGAATCTCGTCCAGGAACTGCTCAAGCAGTGGCACATGTAGATCCTCTTGCCATTGATATTGAAGATTTGTATGTGAAATATAAGAAACTTCAACGACAATTGGAGTTCCTAGAGGTTCAAGAAGAATACATCAAAGATGAGCAGAAAAACTTAAAGAAAGAATATCTACATGCCCAAGAGGAGGTTAAACGCATTCAAAGTGTACCACTAGTGATTGGACAGTTTCTTGAAGCTGTTGATCAGAACACAGGAATTGTTGGATCAACAACTGGATCTAACTACTATGTGCGAATATTGTCAACAATAGACAGGGAA…	1297	gi|1172638|sp|P46507.1|PRS6B_MANSERecName: Full=26S protease regulatory subunit 6B; AltName: Full=ATPase MS73	P46507	0.0	blastx_Swissprot
Rphi_rep_c3520	AGTTACAAGAAAATAATATTTAAGACAAAACAGAAATACTATAGACGTAATACACATACAAAAGTAAGAATTGAATTTTATTAAGTCTTTTACTTTTAATTTATTTATATTGTTCTGGCATTAAATTGAAATTTTTAAAGAAATCAACCCATTTTTACACAACATTGATACAGAAAGCTCAAACCTAGATATTATTTAATCCTTGCTGTCCATTGTTAAATGGCTTTCATTGCTGGTTACAAAACCTTGCTGTCCTAATTTCTACTTCACATTACTTTAGCACTCAACATAATTGTTCCGAAATAAAAATCTATAAATTAAACATGATAAGTTTGTAAGTTATGCATTGCCCGTGCTGTTCAACACTGTTTGTTCTAAATATGGGCSGTGCTTGTTTTG…	2149	gi|82075377|sp|Q5F418.1|PSMD1_CHICKRecName: Full=26S proteasome non-ATPase regulatory subunit 1; AltName: Full=26S proteasome regulatory subunit RPN2; AltName: Full=26S proteasome regulatory subunit S1	Q5F418	0.0	blastx_Swissprot
Rphi_rep_c1914	GAAACAGACCACTAGGTGATGATGAACTGGATACTATGTTCCCTCCTGGGTACAAGGTTCTGCAACCACCCACTGGTTACATCCCTATCAGAACTCCGGCCAGAAAGTTGATTGCCACGCCCACACCTATGGCAGCCACACCCCAAGGATTTAGAATGCAGACCCCAGATCACAAGACATCAGTTGTAGACATGCAGCCAAAAGGAAATTTGCCAATGATGAAGCCGGACGACATGCAGTATTTTGACAAGCTTCTACAAGATGTTGATGAGGACACTCTGTCACTAGAAGAACAGAAAGAACGAAAAATCMATGAAACTTCTTCTCAAGATTAAGARGGGAACACCACCAATGAGAAAGGCTGCCCTTAGACAGGTAACTGACAAAGCTCGTGAGTTT…	1477	gi|269849656|sp|O75533.3|SF3B1_HUMANRecName: Full=Splicing factor 3B subunit 1; AltName: Full=Pre-mRNA-splicing factor SF3b 155 kDa subunit; Short=SF3b155; AltName: Full=Spliceosome-associated protein 155; Short=SAP 155	O75533	0.0	blastx_Swissprot
Rphi_rep_c36440	AACTGTTATCGACGAGATTCGAACCGGTGCGTACAGGCATTTGTTCCATCCGGAGCAACTTATTAATGGAAAGGAGGACGCGGCAACAACTATGCACGTGGTCATTACACCGTGGGCAAGGAACATATCGACCAAGTCCTCGACAGGCTTCGGAAAATAGCAGATGCTTGCAGTGGTCTTCAGGGTTTCTTAATCTTCCATAGCTTTGGCGGCGGCACAGGTTCAGGGTTTTCTTCCCTCTTGATGGAGAGGCTAAGCGTCGACTATGGTAAGAAGTCAAAACTCGAGTTTGCTGTCTACCCGGCTCCACAAGTTGCAACGGCCGTCGTCGAGCCGTACAACGCCATATTAACGACACATACCACTTTGGAACACTCCGATTGCGCGTTTATGGTCGAC…	1359	gi|3024695|sp|Q91060.1|TBA_NOTVIRecName: Full=Tubulin alpha chain	Q91060	0.0	blastx_Swissprot
Rphi_rep_c33222	GTAGATTCAGTACTACTGAAGTAGTAAAAAATACAATGAAAACAAATTAAGTATAAAAGACACAAAAAGATGAACAACGTTTGGATTTAATATCACCAAGCTTACATGCTGTCATTGACTTAGCACTAAAATTGCACAGTTTATTGATTTTTGTCACTTTGAAAGAAGAAAGTAGCAACAAGGTAGAAATTTTGAGATTCAAGTATAGGATATTGAAAGTTCTGTGGGGACGATGTTTTAATAYTCTTCGCCTTCTTCCTCTCCCTCGCCTTCAACTGAATCAACTCCGACCTCTTCATAATCCTTCTCCAGGGCGGCAAGATCTTCACGAGCCTCAGAGAATTCTCCTTCCTCCATACCTTCTCCAACGTACCAGTGGACAAAGGCTCTCTTGGCGTA…	1680	gi|549051|sp|Q06331.1|TBA_OCTDORecName: Full=Tubulin alpha chain	Q06331	0.0	blastx_Swissprot
Rphi_rep_c38420	GTACTGTCTCGAGCACGGTATCCAGCCTGATGGTCAGATGCCAAGTGACAAGACCATCGGAGGTGGTGATGATCTTTCAACACCTTCTTCAGTGAGACCGGAGCTGGCAAGCACGTGCCAAGAGCCGTATTCGTCGACTTGGAACCAACCGTAGTCGATGAGGTACGTACTGGTACTTACCGTCAGTTGTTCACCCCGAGCAACTCATCACCGGAAAGGAAGATGCTGCCAATAACTACGCTCGTGGTCACTACACCATTGGTAAGGAAATCGTCGACCTTGTCCTCGACAGAATCCGTARGTTGGCTGACCAGTGTACCGGTCTCCAGGGATTCCTCATCTTCCACTCCTTCGGTGGTGGTACCGGATCCGGATTCACTTCCCTCCTCATGGAACGTC…	1451	gi|267071|sp|P30436.1|TBA_ONCKERecName: Full=Tubulin alpha chain	P30436	0.0	blastx_Swissprot
Rphi_rep_c18585	CGCTGTATCTCACTAAGACTGATTGAGTCGACGTGAGAAAAGTTTAACAAATAATTTTTTCAGTGTTTTTATTTTTAACGGACAGACAGACGATCAAACAACTATGCACGTGGTCATTACACCGTGGGCAAGGAACATATCGACCAAGTCCTCGACAGGCTTCGGAAAATAGCAGATGCTTGCAGTGGTCTTCAGGGTTTCTTAATCTTCCATAGCTTCGGCGGCGGCACAGGTTCAGGGTTTTCTTCCCTCTTGATGGAGAGGCTAAGCGTCGACTATGGTAAGAAGTCAAAACTCGAGTTTGCTGTCTACCCGGCTCCACAAGTTGCGACGGCCGTCGTCGAGCCGTACAACGCCATATTAACGACACATACCACTTTGGAACACTCCGATTGCGCG…	1425	gi|47117251|sp|Q8T6A5.1|TBA1_APLCARecName: Full=Tubulin alpha-1 chain	Q8T6A5	0.0	blastx_Swissprot
Rphi_rep_c4715	ATTCGCCCTGTCTCACTAAGACTGATTGAGTCGACGTGAGAAAAGTTTAACAAATAATTTTTTCAGTGTTTTTATTTTTAACGGACAGACAGACGATCAAGCATTATGCGTGAATGTATTAGTGTTCATGTTGGACAAGCCGGAGTCCAGATTGGAAATGCATGCTGGGAGTTGTATTGCCTGGAACACGGGATCCAGCCTGACGGTCAGATGCCCTCAGACAAATCTATCGGGAAAGCAGACGATTCTTTCAACACGTTCTTCAGCGAGACTGGTTCTGGAAAGCATGTACCAAGGGCCGTATTGTAGACCTGGAACCAACTGTCATCGATGAGATTCGAACCGGTGCGTACAGGCATTTGTTTCACCCGGAGCAACTTATTAATGGAAAGGAGGACG…	1740	gi|47117251|sp|Q8T6A5.1|TBA1_APLCARecName: Full=Tubulin alpha-1 chain	Q8T6A5	0.0	blastx_Swissprot
Rphi_rep_c13069	ACTTCGTATTCTCACGTCGACACATCACGTCCAGTGAGGTTACTTTGTTTCATCCGACTTTTCAAGCAAAAATCAACAACTTAAACAAGCAATCATGCGTGAATGTATCTCTATCCACGTCGGACAGGCCGGAGTCCAGATCGGTAATGCCTGCTGGGAATTGTACTGTCTCGAGCACGGTATCCAGCCTGATGGTCAGATGCCAAGTGACAAGACCATCGGAGGTGGTGATGATTCTTTCAACACCTTCTTCAGTGAGACAGGAGCTGGCAAGCACGTGCCAAGAGCCGTTTTCGTCGACTTGGAACCAACCGTAGTCGATGAGGTACGTACTGGTACTTACCGCCAGTTGTTCCACCCCGAGCAACTCATCACCGGAAAGGAAGATGCTGCCAATAA…	1610	gi|135396|sp|P06603.1|TBA1_DROMERecName: Full=Tubulin alpha-1 chain	P06603	0.0	blastx_Swissprot
Rphi_rep_c1549	CAGAGTACGGGKKATCTACTTCGTATTCTCACGTCGACACATCACGTCCAGTGAGGTTACTTTGTTTCATCCGCTTTTCAAGCAAAAATCAACAACTTAAACAACAATCATGCGTGAATGTATCTCTATCCACGTCGGACAGGCCGGAGTCCAGATCGGTAATGCCTGCTGGGAATTGTACTGTCTTGAGCACGGTATCCAGCCTGATGGTCAGATGCCAAGTGACAAGACCATCGGAGGTGGTGATGATTCTTTCAACACCTTCTTCAGTGAGACCGGAGCTGGCAAGCACGTGCCAAGAGCCGTATTCGTCGACTTGGAACCAACCGTAGTCGATGAGGTACGTACTGGTACTTACCGCCAGTTGTTCCACCCCGAGCAACTCATCACCGGAAAGGA…	1650	gi|135396|sp|P06603.1|TBA1_DROMERecName: Full=Tubulin alpha-1 chain	P06603	0.0	blastx_Swissprot
Rphi_rep_c22556	CACTTCGTATTCTCACGTCGACACATCACGTCCAGTGAGGTTACTTTGTTTCATCCGCTTTTCAAGCAAAAATCAACAACTTAAACAGCAATCATGCGTGAATGTATCTCTATACACGTCGGACAGGCCGGAGTCCAGATCGGTAATGCCTGCTGGGAATTGTACTGTCTCGAGCACGGTATCCAGCCTGATGGTCAGATGCCAAGTGACAAGACCATCGGAGGTGGTGATGATTCTTTCAACACCTTCTTCAGTGAGACCGGAGCTGGCAAGCACGTGCCAAGAGCCGTCTTCGTCGACTTGGAACCAACCGTAGTCGATGAGGTACGTACTGGTACTTACCGCCAGTTGTTCCACCCCGAGCAACTTATCACCGGAAAGGAAGATGCTGCCAATAAC…	2068	gi|135396|sp|P06603.1|TBA1_DROMERecName: Full=Tubulin alpha-1 chain	P06603	0.0	blastx_Swissprot
Rphi_rep_c30341	ATTTGTTTTCTCACGTCGACACATCAAGTCCTTTGTGAGTTACTGTGATAGCTTTCTTTAAGCAACCAAACCAACTAAACAACAAACATGCGTGAATGTATCTCTATCCACGTCGGACAGGCCGGAGTCCAGATCGGTAATGCCTGCTGGGAATTGTACTGTCTCGAGCACGGTATCCAGCCTGATGGTCAGATGCCAAGTGACAAGACCATTGGAGGTGGTGATGATTCTTTCAACACCTTCTTCAGTGAGACCGGAGCTGGCAAGCACGTGCCAAGAGCCGTCTTCGTCGACTTGGARCCAACCGTAGTCGATGAGGTCCGAACTGGTACTTACCGCCAGTTGTTCCACCCCGAGCAACTCATCACCGGAAAGGAAGATGCCGCCAACAACTACGCC…	1638	gi|135396|sp|P06603.1|TBA1_DROMERecName: Full=Tubulin alpha-1 chain	P06603	0.0	blastx_Swissprot
Rphi_rep_c35011	TTCACTTCGTATTCTCACGTCGACACATCACGTCCAGTGAGGTTACTTTGTTTCATCAGCTTTTCAAGCAAAAATCAACAACTTAAACAACAATCATGCGTGAATGTATCTCTATCCACGTCGGACAGGCCGGAGTCCAGATCGGTAATGCCTGCTGGGAATTGTACTGTCTTGAGCACGGTATCCAGCCTGATGGTCAGATGCCAAGTGACAAGACCATCGGAGGTGGTGATGATTCTTTCAACACCTTCTTCAGTGAGACAGGAGCTGGCAAGCACGTGCCAAGAGCCGTTTTCGTCGACTTGGAACCAACCGTAGTCGATGAGGTACGTACTGGTACTTACCGCCAGTTGTTCCGCCCCGAGCAACTCATCACCGGAAAGGAAGATGCTGCCAATA…	1611	gi|135396|sp|P06603.1|TBA1_DROMERecName: Full=Tubulin alpha-1 chain	P06603	0.0	blastx_Swissprot
Rphi_rep_c35401	CTTAAAAGTTCTATATTTGTCTTTTATGCGTTTAATATTCCTCGCCTTCCTCTTCACCCTCACCCTCGACGGAGTCGACACCGACCTCTTCGTAATCCTTCTCGAGAGCAGCCAAATCTTCACGGGCCTCTGAGAATTCTCCCTCTTCCATACCCTCTCCGACGTACCAATGGACGAAAGCTCTCTTGGCGTACATCAAGTCGAACTTGTGATCAAGACGAGCCCAGGCCTCGGCGATGGCAGTGGTGTTGCTCAACATGCACACGGCACGCTGTACCTTGGCGAGATCACCACCTGGTACAACGGTTGGTGGCTGGTAGTTGATACCGACCTTGAAACCAGTTGGACACCAGTCGACGAACTGGATGGTTCTCTTGGTCTTGATTGTTGCAATAGCGG…	1476	gi|135396|sp|P06603.1|TBA1_DROMERecName: Full=Tubulin alpha-1 chain	P06603	0.0	blastx_Swissprot
Rphi_rep_c37408	CTTCGTATTCTCACGTCGACACATCACGTCCAGTGAGGTTACTTTGTTTCATCCGCTTTTCAAGCAAAAATCAACAACTTAAACAGCAATCATGCGTGAATGTATCTCTATCCACGTCGGACGAGGCCGGAGTCCAGATCGGTAATGCCTGCTGGGAATTGTACTGTCTCGAGCACGGTATCCAGCCTGATGGTCAGATGCCAAGTGACAAGACCATCGGAGGTGGTGATGATTCTTTCAACACCTTCTTCAGTGAGACCGGAGCTGGCAAGCACGTGCCAAGAGCCGTATTCGTCGACTTGGAACCAACCGTAGTCGATGAGGTACGTACTGGTACTTACCGTCAGTTGTTCCACCCCGAGCAACTCATCACCGGAAAGGAAGATGCTGCCAATAACT…	1606	gi|135396|sp|P06603.1|TBA1_DROMERecName: Full=Tubulin alpha-1 chain	P06603	0.0	blastx_Swissprot
Rphi_rep_c39506	GACAATAAATACCCGCAGTGTGCTGTTTGCGCCATCACTTCGTATTCTCACGTCGACACATCACGTCCAGTGAGGTTACTTTGTTTCATCAGCTTTTCAAGCAAAAATCAACAACTTAAACAACAATCATGCGTGAATGTATCTCTATCCACGTCGGACAGGCCGGAGTCCAGATCGGTAATGCCTGCTGGGAATTGTACTGTCTTGAGCACGGTATCCAGCCTGATGGTCAGATGCCAAGTGACAAGACCATCGGAGGTGGTGATGATTCTTTCAACACCTTCTTCAGTGAGACCGGAGCTGGCAAGCACGTGCCAAGAGCCGTATTCGTCGACTTGGAACCAACCGTAGTCGATGAGGTACGTACTGGTACTTACCGCCAGTTGTTCCACCCCGAGC…	1465	gi|135396|sp|P06603.1|TBA1_DROMERecName: Full=Tubulin alpha-1 chain	P06603	0.0	blastx_Swissprot
Rphi_rep_c38492	AACACGTTCTTCAGCGAGACTGGTTCCGGAAAGCATGTACCAAGGGCCGTATTTGTAGACCTGGAACCAACTGTCATCGATGAGATTCGAACCGGTGCGTACAGGCATTTGTTTCATCCGGAGCAACTTATTAATGGAAAGGAGGACGCGGCAAACAACTATGCACGTGGTCATTACACCGTGGGCAAGGAACATATCGACCAAGTCCTCGACAGGCTTCGAAAAATAGCAGATGCTTGCAGTGGTCTTCAGGGTTTCTTAATCTTCCATAGCTTCTGCGGCGGCACAGGTTCAGGGTTTTCTTCCCTCTTGATGGAGAGGTTAAGCGTSGAACTAATGGTAAGAAGTCTAAACTCGAGTTTGCTGTCTATCCGGCTCTACAAGTTGCTACGGCCGTCG…	1348	gi|135400|sp|P18258.1|TBA1_PARLIRecName: Full=Tubulin alpha-1 chain	P18258	0.0	blastx_Swissprot
Rphi_rep_c38025	ACTAGAATTTTTATTGGTCCACAAAGTAGATTCAGTACCACTGAAGTAGTAAAAAATCATGAAAACAAATCAGTACAAAAAGCACAAAAAGATGAACACCGATTTGGATTTAATATCACCAAGCTTACATGCTGTCATTGACTTAGCACTAAAATTGCACAGTTTATTGATTTTTTGTCACTTTGAAAGAAAGAAAGTAGCAACAAGGTAGAAATTTTGAGATTCAAGTATAGGATATTGAAAGTTCTGTGGGGACGATGTTTTAATATTCTTCGCCTTCTTCCTCTCCCTCGCCTTCAACTGAATCAACTCCGACCTCTTCGTAATCCTTTTCCAGGGCGGCAAGATCTTCACGAGCCTCAGAGAATTCTCCTTCCTCCATACCTTCTCCAACGTACC…	1625	gi|135435|sp|P02550.1|TBA1A_PIGRecName: Full=Tubulin alpha-1A chain; AltName: Full=Alpha-tubulin 1; AltName: Full=Tubulin alpha-1 chain	P02550	0.0	blastx_Swissprot
Rphi_rep_c14389	AGTGGGTATCAAACGCGAAAGGGCGGAAACAGCACAGATTGCTCATCCAGACACATCAAGTCGACTGAGGAGTATCTGTGTTTGTAGATTTTCGTGGGAGAAATATAGAAAACAACCTTCAAAATGCGTGAATGTATCTCTATCCATGTTGGTCAAGCCGGAGTCCAGATGGGCAATGCCTGCTGGGAATTGTACTGTCTCGAGCACGGTATCCAGCCTGATGGTCAGATGCCCAGTGACAAGACCATTGGAGGTGGTGATGATTCCTTCAACACCTTCTTTAGCGAGACTGGTGCAGGAAAACATGTGCCCAGAGCCGTCTTTGTTGATTTGGAGCCCACTGTAGTTGATGAGGTTCGAACTGGTACCTACCGACAATTGTTCCACCCTGAACAGCTG…	1826	gi|55977470|sp|P68370.1|TBA1A_RATRecName: Full=Tubulin alpha-1A chain; AltName: Full=Alpha-tubulin 1; AltName: Full=Tubulin alpha-1 chain >gi|55977473|sp|P68362.1|TBA1A_CRIGR RecName: Full=Tubulin alpha-1A chain; AltName: Full=Alpha-tubulin 2; AltName: Full=Alpha-tubulin II; AltName: Full=Tubulin alpha-2 chain >gi|55977479|sp|P68369.1|TBA1A_MOUSE RecName: Full=Tubulin alpha-1A chain; AltName: Ful…	P68370	0.0	blastx_Swissprot
Rphi_rep_c28938	CTAATTCTATTTTTAACTATTTTTTTCCAGTTGTTAACAATTGTTAAACAAATAAAACATTATATCTCTGTTGAAATTGTTTTATCTTTCTTACACTTTTATAGGAAAGATGATATTATCCTTTGCATATTTTTAAAAGYTYATTGTTTCTATGTTAAGTGTTTAATATTCTTCGCCTTCTTCCTCACCCTCACCCTCGACAGAGTCGACACCGACCTCTTCGTAATCCTTCTCAAGGGCAGCCAAATCTTCACGAGCCTCTGAGAATTCTCCCTCTTCCATACCCTCTCCGACGTACCAATGGACGAAAGCTCTCTTGGCGTACATCAAGTCGAACTTGTGATCAAGACGAGCCCAGGCCTCGGCGATGGCAGTGGTGTTGCTCAACATGCACACGGC…	1645	gi|55977470|sp|P68370.1|TBA1A_RATRecName: Full=Tubulin alpha-1A chain; AltName: Full=Alpha-tubulin 1; AltName: Full=Tubulin alpha-1 chain >gi|55977473|sp|P68362.1|TBA1A_CRIGR RecName: Full=Tubulin alpha-1A chain; AltName: Full=Alpha-tubulin 2; AltName: Full=Alpha-tubulin II; AltName: Full=Tubulin alpha-2 chain >gi|55977479|sp|P68369.1|TBA1A_MOUSE RecName: Full=Tubulin alpha-1A chain; AltName: Ful…	P68370	0.0	blastx_Swissprot
Rphi_rep_c41156	CCAAGCTTACATGCTGTCATTGACTTAGCACTAAAATTGCACAGTTATTTTTGTCACTTTGAAAGAAAGAAAGTAGCAACAAGGTAGAAATTTTGAGATTCAAGTATAGGATATTGAAAGTTCTGTGGGGACGATGTTTTAATATTCTTCGCCTTCTTCCTCTCCCTCGCCTTCAACTGAATCAACTCCGACCTCTTCGTAATCCTTTTCTAGGGCGGCAAGATCTTCACGAGCCTCGGAGAATTCTCCTTCCTCCATACCTTCTCCAACGTACCAGTGGACAAAGGCTCTCTTGGCGTACATCAGATCAAACTTGTGGTCAAGACGAGCCCAAGCCTCGGCAATGGCAGTGGTGTTGCTCAACATGCACACAGCACGCTGTACCTTGGCAAGATCACC…	1438	gi|55977470|sp|P68370.1|TBA1A_RATRecName: Full=Tubulin alpha-1A chain; AltName: Full=Alpha-tubulin 1; AltName: Full=Tubulin alpha-1 chain >gi|55977473|sp|P68362.1|TBA1A_CRIGR RecName: Full=Tubulin alpha-1A chain; AltName: Full=Alpha-tubulin 2; AltName: Full=Alpha-tubulin II; AltName: Full=Tubulin alpha-2 chain >gi|55977479|sp|P68369.1|TBA1A_MOUSE RecName: Full=Tubulin alpha-1A chain; AltName: Ful…	P68370	0.0	blastx_Swissprot
Rphi_rep_c6220	AGTTATTAAATACCGGCGAAAGGGCGGAAASGGBACAGATTGCTCATCCAGACACATCAAGTCGACTGAGGAGTATCTGTGTTTGTAGATTTTCGTGGGAGAAATATAGAAAACAACCTTCAAAATGCGTGAATGTATCTCTATCCATGTTGGTCAAGCCGGAGTCCAGATGGGCAATGCCTGCTGGGAATTGTACTGTCTCGAGCACGGTATCCAGCCTGATGGTCAGATGCCCAGTGACAAGACCATTGGAGGTGGTGATGATTCCTTCAACACCTTCTTTAGCGAGACTGGTGCAGGAAAGCATGTGCCCAGAGCTGTCTTTGTTGATTTGGAGCCCACTGTAGTTGATGAGGTTCGAACTGGTACCTACCGACAATTGTTCCACCCTGAACAGCT…	1566	gi|55977470|sp|P68370.1|TBA1A_RATRecName: Full=Tubulin alpha-1A chain; AltName: Full=Alpha-tubulin 1; AltName: Full=Tubulin alpha-1 chain >gi|55977473|sp|P68362.1|TBA1A_CRIGR RecName: Full=Tubulin alpha-1A chain; AltName: Full=Alpha-tubulin 2; AltName: Full=Alpha-tubulin II; AltName: Full=Tubulin alpha-2 chain >gi|55977479|sp|P68369.1|TBA1A_MOUSE RecName: Full=Tubulin alpha-1A chain; AltName: Ful…	P68370	0.0	blastx_Swissprot
Rphi_rep_c35440	GACAAGACCATTGGAGGTGGTGATGATTCCTTCAACACCTTCTTTAGCGAGACTGGTGCAGGAAAGCATGTGCCCAGAGCCGTCTTTGTTGATTTGGAGCCCACTGTAGTTGATGAGGTTCGAACTGGTACCTACCGACAATTGTTCCACCCTGAACAGCTGATCACTGGCAAGGAAGATGCTGCCAACAACTACGCCCGTGTCACTACACCATTGGTAAAGAAATTGTAGACCTTGTCCTTGACAGAATTCGCAAGTTGGCTGACCAGTGTACTGGTCTCCAGGGATTCCTCATCTTCCACTCCTTCGGTGGTGGTACCGGATCCGGATTCACATCCCTCCTTATGGAACGTCTATCTGTTGACTACGGAAAGAAATCCAAGCTTGAATTCTCCATCT…	1503	gi|464842|sp|P34690.1|TBA2_CAEELRecName: Full=Tubulin alpha-2 chain	P34690	0.0	blastx_Swissprot
Rphi_rep_c38187	CTTCGTATTCTCACGTCGACACATCACGTCCAGTGAGGTTACTTTGTTTCATCCGCTTTTCAAGCAAAAATCAACAACTTAAACAGCAATCATGCGTGAATGTATCTCTATCCACGTCGGACAGGCCGGAGTCCAGATCGGTAATGCCTGCTGGGAATTGTACTGTCTCGAGCACGGTATCCAGCCTGATGGTCAGATGCCAAGTGACAAGACCATCGGAGGTGGTGATGATTCTTTCAACACCTTCTTCAGTGAGACCGGAGCTGGCAAGCACGTGCCAAGAGCCGTCTTCGTCGACTTGGAACCAACCGTAGTCGATGAGGTACGTACTGGTACTTACCGCCAGTTCGTTCCACCCGAGCAACTTATCACCGGAAAGGAGATGCTGCCAATACTACG…	1708	gi|135410|sp|P06604.1|TBA2_DROMERecName: Full=Tubulin alpha-2 chain	P06604	0.0	blastx_Swissprot
Rphi_c33705	ACGAATTTTGTACAGAAAAAGAACCCCACGCGCTGTCATTATTTCCAGCAAAACTTACATAATCTATCATGGTTATACATACTTGTAGGAAATTAAACACAGATCCAAATTAAAATCAATTATCTTTTCATAACATAAATTGTTTAAAAGTTGTTTTTAGAAAGTTTTTTATCAGATTGGAATAAACATTCTGAAACGATATTTTTAAATTATTCAAATCCAAGTTGTTATGTTGTTGTTTTCACGAGTAAAAATATATGGTCAAGTTTTCGTTCAATATTCCTCTTCATCTGCACAGTTGTCATCGGCAGTATCAACACCGACTTCTTCGTAATCCTTCTCAAGGGCAGCCAAATCCTCGCGCGCCTCGGAGAACTCGCCCTCTTCCATACCCTCACC…	1650	gi|54036493|sp|Q6VAG0.1|TBA2_GOSHIRecName: Full=Tubulin alpha-2 chain; AltName: Full=Alpha-2-tubulin	Q6VAG0	0.0	blastx_Swissprot
Rphi_rep_c16612	GGGGCGAAAGGGCGGAAACAGSACAGATTGCTCATCCAGACACATCAAGTCGACTGAGGAGTATCTGTGTTTGTAGATTTTCGTGGGAGAAATATAGAAAACAACCTTCAAAATGCGTGAATGTATCTCTATCCATGTTGGTCAAGCCGGAGTCCAGATGGGCAATGCCTGCTGGGAACTGTACTGTCTCGAGCACGGTATCCAGCCTGATGGTCAGATGCCCAGTGACAAGACCATTGGAGGTGGTGATGATTCCTTCAACACCTTCTTCAGCGAGACTGGTGCAGGAAAGCATGTGCCCAGAGCCGTCTTTGTTGATTTGGAGCCCACTGTAGTTGATGAGGTTCGAACTGGTACCTACCGACAATTGTTCCACCCTGAACAGCTGATCACTGGCAA…	1715	gi|1174593|sp|P41383.1|TBA2_PATVURecName: Full=Tubulin alpha-2/alpha-4 chain	P41383	0.0	blastx_Swissprot
Rphi_rep_c20743	AATTTTTATTGGTCCACAAAGTAGATTCAGTACCACTGAAGTAAGTAAAAAATACATAGAAAACAAATCAGTAACAAAAAGCAACAAAAAGATGAACACCGATTTGGATTTAATATCACCAAGCTTACATGCTGTCATTGACTTAGCACTAAAATTGCACAGTTTTATTGATTTTTTTGTCACTTTTGAAAGAAAGAAAGTAGCAACAAGGTAGAAATTTTGAGATTCAAGTATAGGATATTGAAAGTTCTGTGGGGACGATGTTTTAATATTCTTCGCCTTCTTCCTCTCCCTCGCCTTCAACTGAATCAACTCCGACTTCTTCGTAATCCTTTTCCAGGGCGGCAAGATCTTCACGAGCCTCGGAGAATTCTCCTTCCTCCATACCTTCTCCAACAT…	1778	gi|1174593|sp|P41383.1|TBA2_PATVURecName: Full=Tubulin alpha-2/alpha-4 chain	P41383	0.0	blastx_Swissprot
Rphi_rep_c24567	TTAATTATTTATGCAGGCGGCTAAATTGTGAGTATAAATAACCGGCGAAAGGGCGGAAACAGCACAGATTGCTCATCCAGACACAATCAAGTCGACTGAGGAGCATCTGTGTTTGTAGATTTTCGTGGGAGAAAAATAGAAAACAACCTTCAAAATGCGTGAATGTATCTCTATCCATGTTGGTCAAGCCGGAGTCCAGATGGGCAATGCCTGCTGGGAATTGTACTGTCTCGAGCACGGTATCCAGCCTGATGGTCAGATGCCCAGTGACAAGACCATTGGAGGTGGTGATGATTCCTTCAACACCTTCTTCAGCGAGACTGGTGCAGGAAAGCATGTGCCCAGAGCCGTCTTTGTTGATTTGGAGCCTACTGTAGTTGATGAGGTTCGAACTGGTAC…	1406	gi|1174593|sp|P41383.1|TBA2_PATVURecName: Full=Tubulin alpha-2/alpha-4 chain	P41383	0.0	blastx_Swissprot
Rphi_rep_c30186	TATAAATACCGGCGAAAGGGCGGAAACAGSACAGATTGCTCATCCAGACACATCACGTCGACTGAGGAGTATCTGTGTTTGTAGATTTTCGTGGGAGAAATATAGAAAACAACCTTCAAAATGCGTGAATGTATCTCTATCCATGTTGGTCAAGCCGGAGTCCAGATGGGCAATGCCTGCTGGGAATTGTACTGTCTCGAGCACGGTATCCAGCCTGATGGTCAGATGCCCAGTGACAAGACCATTGGAGGTGGTGACGATTCCTTCAACACCTTCTTCAGCGAGACTGGTGCAGGAAAGCATGTGCCCAGAGCCGTCTTTGTTGATTTGGAGCCCACTGTTGTTGATGAGGTTCGAACTGGTACCTACCGACAATTGTTCCACCCTGAACAGCTGATC…	1634	gi|1174593|sp|P41383.1|TBA2_PATVURecName: Full=Tubulin alpha-2/alpha-4 chain	P41383	0.0	blastx_Swissprot
Rphi_rep_c30733	AGCGAGACTGGTGCAGGAAAGCATGTGCCCAGAGCCGTCTTTGTTGATTTGGAGCCCACTGTAGTTGATGAGGTTCGAATTGGTACCTACCGACAATTGTTCCACCCTGAACAGCTGATCACTGGCAAGGAAGATGCTGCCAACAACTACGCCCGTGGTCACTACACCATTGGTAAAGAAATTGTAGACCTTGTCCTTGACAGAATTCGCAAATTGGCTGACCAGTGTACTGGTCTCCAGGGATTCCTCATCTTCCACTCCTTCGGTGGTGGTACTGGATCCGGATTCACATCCCTCCTTATGGAACGTCTATCTGTTGACTACGGAAAGAAATCCAAGCTTGAATTCTCCATCTATCCAGCCCCACAGGTAGCAACCGCCGTTGTCGAACCATACAAC…	1454	gi|1174593|sp|P41383.1|TBA2_PATVURecName: Full=Tubulin alpha-2/alpha-4 chain	P41383	0.0	blastx_Swissprot
Rphi_rep_c31412	TTGGAGGTGGTGATGATTCCTTCTAACACCTCTTTAGCGAGACTGGTGCAGGAAAGCATGYGCCCAGAGCCGTCTTTKTTGATTYGGAGCCCACTGTAGTTGATGAGGTTCGAACTGGTACCTACCGACAATTGTTCCACCCTGAACAGCTGATCACTGGCAAGGAAGATGCTGCCAACAACTATGCTCGTGGTCACTACACCATTGGTAAAGAAATTGTAGACCTTGTCCTCGACAGAATTCGCAAGTTGGCTGACCAGTGTACCGGTCTCCAAGGATTCCTCATCTTCCACTCCTTCGGTGGTGGTACCGGATCCGGATTCACATCCCTCCTTATGGAACGTCTATCTGTTGACTACGGAAAGAAATCCAAGCTGGAATTCTCCATCTATCCAGCCC…	1530	gi|1174593|sp|P41383.1|TBA2_PATVURecName: Full=Tubulin alpha-2/alpha-4 chain	P41383	0.0	blastx_Swissprot
Rphi_rep_c37464	TGCGTGAATGTATCTCTATCCATGTTGGTCAAGCCGGAGTCCAGATGGCAATGCCTGCTGGAATTGTACTGTCTCGAGCACGGTATCCAGCCTGATGGTCAGATGCCCAGTGACAAGACCATTGGAGGTGGTGATGATTCCTTCAACACCTTCTTCAGCGAGACTGGTGCAGGAAAGCATGTGCCCAGAGCCGTCTTTGTTGATTTGGAGCCTACTGTAGTTGATGAGGTTCGAACTGGTACCTACCGACAATTGTTCCACCCTGAACAGCTGATCACTGGCAAGGAAGATGCTGCCAACAACTATGCTCGTGGTCACTACACCATTGGTAAAGAAATTGTAGACCTTGTCCTCGACAGAATTCGCAAGTTGGCTGACCAGTGTACCGGTCTCCAAGRA…	1491	gi|1174593|sp|P41383.1|TBA2_PATVURecName: Full=Tubulin alpha-2/alpha-4 chain	P41383	0.0	blastx_Swissprot
Rphi_rep_c37673	CTTCAGCGAGACTGGTGCAGGAAAGCATGTGCCCAGAGCCGTCTTTGTTGATTTGGAGCCTACTGTAGTTGATGAGGTTCGAACTGGTACCTACCGACAATTGTTCCACCCTGAACAGCTGATCACTGGCAAGGAAGATGCTGCCAACAACTATGCTCGTGGTCACTACACCATTGGTAAAGAAATTGTAGACCTTGTCCTTGACAGAATTCGCAAGTTGGCTGACCAGTGTACCGGTCTCCAAGGATTCCTCATCTTCCACTCCTTCGGTGGTGGTACCGGATCCGGATTCACATCCCTCCTTATGGAACGTCTATCTGTTGACTACGGAAAGAAATCCAAGCTGGAATTCTCCATCTATCCAGCCCCACAGGTAGCAACTGCCGTTGTTGAGCCATA…	1464	gi|1174593|sp|P41383.1|TBA2_PATVURecName: Full=Tubulin alpha-2/alpha-4 chain	P41383	0.0	blastx_Swissprot
Rphi_rep_c37680	TCTAGGGCGGCAAGATCTCCACGGTTTAGCCTCGGAGAATTCTCCTTCCTCCATACCTTCTCCAACATACCAGTGGACAAAGGCTCTCTTGGCGTACATCAGATCAAACTTGTGGTCAAGACGAGCCCAAGCCTCGGCAATGGCAGTGGTGTTGCTCAACATGCACACGGCACGCTGTACCTTGGCAAGATCACCACCTGGTACAACAGTTGGTGGCTGGTAATTGATGCCAACCTTGAAGCCAGTTGGACACCAATCTACGAACTGGATGGTTCTCTTGGTCTTGATGGTTGCAATGGCGGCGTTGACATCCTTGGGGACAACATCACCACGGTACAACATGCAGCAGGCCATGTACTTGCCGTGACGTGGGTCACATTTTACCATCTGGTTGGCTGG…	1240	gi|1174593|sp|P41383.1|TBA2_PATVURecName: Full=Tubulin alpha-2/alpha-4 chain	P41383	0.0	blastx_Swissprot
Rphi_rep_c39523	ACTGGTGCAGGAAAGCATGTGCCCAGAGCCGTCTTTGTTGACTTGGAGCCTACTGTAGTTGATGAGGTTCGAACTGGTACCTACCGACAATTGTTCCACCCTGAACAGCTGATCACTGGCAAGGAAGATGCTGCCAACAACTATGCTCGTGGTCACTACACCATTGGTAAAGAAATTGTAGACCTTGTCCTCGACAGAATTCGCAAGTTGGCTGACCAGTGTACCGGTCTCCAAGGATTCCTCATCTTCCACTCCTTCGGTGGCGGTACCGGATCCGGATTCACATCCCTCCTTATGGAACGTCTATCTGTTGACTACGGAAAGAAATCCAAGCTTGAATTCTCCATCTATCCAGCCCCACAGGTAGCAACCGCCGTTGTTGAACCATACAACTCCATC…	1432	gi|1174593|sp|P41383.1|TBA2_PATVURecName: Full=Tubulin alpha-2/alpha-4 chain	P41383	0.0	blastx_Swissprot
Rphi_rep_c41318	CGAGACTGGTGCAGGAAAGCATGTGCCCAGAGCCGTCTTTGTTGATTTGGAGCCTACTGTAGTTGATGAGGTTCGAACTGGTACCTACCGACAATTGTTCCACCCTGAACAGCTGATCACTGGCAAGGAAGATGCTGCCAACAACTATGCCCGTGGTCACTACACCATTGGTAAAGAAATTGTAGACCTTGTCCTCGACAGAATTCGCAAATTGGCTGACCAGTGTACCGGTCTCCAAGGATTCCTCATCTTCCACTCCTTCGGTGGTGGTACCGGATCCGGATTCACATCCCTCCTTATGGAACGTCTATCTGTTGACTACGGAAAGAAATCCAAGCTGGAATTCTCCATCTATCCAGCCCCACAGGTAGCAACTGCCGTTGTTGAGCCATACAACTC…	1325	gi|1174593|sp|P41383.1|TBA2_PATVURecName: Full=Tubulin alpha-2/alpha-4 chain	P41383	0.0	blastx_Swissprot
Rphi_rep_c44707	CTGTAGTTGATGAGGTTCGAACTGGTACCTACCGACAATTGTTCCACCCCGAACAGCTGATCACTGGCAAGGAAGATGCTGCCAACAACTATGCTCGTGGTCACTACACCATTGGTAAAGAAATTGTAGACCTTGTCCTCGACAGAATTCGCAAGTTGGCTGACCAGTGTACCGGTCTCCAAGGATTCCTCATCTTCCACTCCTTCGGTGGTGGTACCGGATCTGGATTCACATCCCTCCTTATGGAACGTCTATCTGTTGACTACGGAAAGAAATCCAAGCTGGAATTCTCCATCTATCCAGCCCCACAGGTAGCAACTGCCGTTGTTGAGCCATACAACTCCATCTTGACCACCCATACCACTTTGGAACACTCCGACTGCGCCTTCATGGTTGACA…	1186	gi|1174593|sp|P41383.1|TBA2_PATVURecName: Full=Tubulin alpha-2/alpha-4 chain	P41383	0.0	blastx_Swissprot
Rphi_rep_c45914	CACAAAGTAGATTCAGTACCACTGAAGTAAGTAAAAAATCATAGAAAACAAATCAGTAACAAAAAGCAACAAAAAGATGAACACCGATTTGGATTTAATATCACCAAGCTTACATGCTGTCATTGACTTAGCACTAAAATTGCACAGTTTATTTTTYKTSWCTTTGAAAGAAAGAAAGTAGCAACAAGGTAGAAATTTTGAGATTCAAGTATAGGATATTGAAAGTTCTGTGGGGACGATGTTTTAATATTCTTCGCCTTCTTCCTCTCCCTCGCCTTCAACTGAATCAACTCCGACCTCTTCGTAATCCTTTTCTAGGGCGGCAAGATCTTCACGAGCCTCGGAGAATTCTCCTTCCTCCATACCTTCTCCAACGTACCAGTGGACAAAGGCTCTCTT…	1380	gi|1174593|sp|P41383.1|TBA2_PATVURecName: Full=Tubulin alpha-2/alpha-4 chain	P41383	0.0	blastx_Swissprot
Rphi_rep_c552	GGGGGTATAAATACCGGCGAAAGGGCGGACACAGCACAGTTTGCTCATCCAGACACATCAAGTCGACTGAGGAGTATCTGTGTTTGTAGATTTTCGTGGGAGAAAAATAGAAAACAACCTTCAAAATGCGTGAATGTATCTCTATCCATGTTGGTCAAGCCGGAGTCCAGATGGGCAATGCCTGCTGGGAATTGTACTGTCTCGAGCACGGTATCCAGCCTGATGGTCAGATGCCCAGTGACAAGACCATTGGAGGTGGTGATGATTCCTTCAACACCTTCTTCAGTGAGACTGGTGCAGGAAAGCATGTGCCCAGAGCCGTCTTTGTTGATTTGGAGCCTACTGTAGTTGATGAGGTTCGAACTGGTACCTACCGACAATTGTTCCACCCTGAACAGC…	2994	gi|1174593|sp|P41383.1|TBA2_PATVURecName: Full=Tubulin alpha-2/alpha-4 chain	P41383	0.0	blastx_Swissprot
Rphi_rep_c7825	GGTTGCTCATCCAGACACATCAAGTCGACTGAGGAGTATCTGTGTTTGYAGATTTTCGTGGGAGAAAAATAGAAAACAACCTTCAAAATGCGTGAATGTATCTCTATCCATGTTGGTCAAGCTGGAGTCCAGATGGGCAATGCCTGCTGGGAATTGTACTGTCTCGAGCACGGTATCCAGCCTGATGGTCAGATGCCCAGTGACAAGACCATTGGAGGTGGTGACGATTCCTTCAACACCTTCTTCAGCGAGACTGGTGCAGGAAAGCATGTGCCCAGAGCCGTCTTTGTTGATTTGGAGCCCACTGTAGTTGATGAGGTTCGAACTGGTACCTACCGACAATTGTTCCACCCTGAACAGCTGATCACTGGCAAGGAAGATGCTGCCAACAACTATGCT…	1701	gi|1174593|sp|P41383.1|TBA2_PATVURecName: Full=Tubulin alpha-2/alpha-4 chain	P41383	0.0	blastx_Swissprot
Rphi_rep_c45380	CGTACATCAGATCAAACTTGTGGTTTTCAAGTACGAGTCCCAAGCCTCGGCAATGGCAGTGGTGTTGCTCAACATGCACACGGCRCGCTGTACCTTGGCAAGATCACCACCTGGTACAACAGTTGGTGGCTGGTAGTTGAATGCCAACCTTGAAGCCAGTTGGACACCAGTCGACGAACTGGATGGTTCTCTTGGTCTTGATGGTTGCAATGGCGGCATTGACATCCTTGGGGACAACATCACCACGGTACAACATGCAGCAGGCCATGTACTTGCCGTGACGTGGGTCACATTTCACCATCTGGTTGGCTGGCTCGAAACAGGCATTGGTAATTTCAGCAACAGTAAGCTGTTCATGGTAGGCCTTTTCAGCAGAGATGACTGGGGCGTAGGTGGCAA…	1204	gi|122138621|sp|Q32KN8.1|TBA3_BOVINRecName: Full=Tubulin alpha-3 chain; AltName: Full=Alpha-tubulin 3	Q32KN8	0.0	blastx_Swissprot
Rphi_rep_c35473	TTCACTTCGTATTCTCACGTCGACACATCACGTCCAGTGAGGTTACTTTGTTTCATCCGCTTTTCAAGCAAAAATCAACAACTTAAACAGCAATCATGCGTGAATGTATCTCTATCCACGTCGGACAGGCCGGAGTCCAGATCGGTAATGCCTGCTGGGAATTGTACTGTCTCGAGCACGGTATCCAGCCTGATGGTCAGATGCCAAGTGACAAGACCATCGGAGGTGGTGATGATTCTTTCAACACCTTCTTCAGTGAGACCGGAGCTGGCAAGCACGTGCCAAGAGCCGTATTCGTCGACTTGGAACCAACCGTAGTCGATGAGGTACGTACTGGTACTTACCGTCAGTTGTTCCACCCGAGCAACTCATCACCGGAAAGGAAGATGCTGCCAATAA…	1553	gi|3915094|sp|Q94572.1|TBA3_HOMAMRecName: Full=Tubulin alpha-3 chain; AltName: Full=Alpha-III tubulin	Q94572	0.0	blastx_Swissprot
Rphi_rep_c37079	TCACTTCGTATTCTCACGTCGACACATCACGTCCAGTGAGGTTACTTTGTTTCATCCGCTTTTCAAGCAAAAATCAACAACTTAAACAGCAATCATGCGTGAATGTATCTCTATCCACGTCGGACAGGCCGGAGTCCAGATCGGTAATGCCTGCTGGGAATTGTACTGTCTCGAGCACGGTATCCAGCCTGATGGTCAGATGCCAAGTGACAAGACCATCGGAGGTGGTGATGATTCTTTCAACACCTTCTTCAGTGAGACCGGAGCTGGCAAGCACGTGCCAAGAGCCGTTTTCGCGACTTGGAACCAACCGTAGTCGATGAGGTACGTACTGGTACTTACCGCCAGTTGTTCCACCCGAGCAACTCATCACCGGAAAGGAAGAYGCTGCCAATAACT…	1632	gi|3915094|sp|Q94572.1|TBA3_HOMAMRecName: Full=Tubulin alpha-3 chain; AltName: Full=Alpha-III tubulin	Q94572	0.0	blastx_Swissprot
Rphi_rep_c12654	ATTCGCCGTATCTCACTAGGACTGATTGAGTCGACGTGAGAAAAGTTTAACAAATAATTTTTTCAGTGTTTTTATTTTTAACGGACAGACAGACGATCAAACATTATGCGTGAATGTATTAGTGTTCATGTTGGACAAGCCGGAGTCCAGATTGGAAATGCATGCTGGGAGTTGTATTGCCTGGAACACGGGATCCAGCCTGACGGTCAGATGCCCTCAGACAAATCTATCGGGAAAGCAGACGATTCTTTCAACACGTTCTTCAGCGAGACTGGTTCCGGAAAGCATGTACCAAGGGCCGTATTTGTAGACCTGGAACCAACTGTCATCGATGAGATTCGAACCGGTGCGTACAGGCATTTGTTTCATCCGGAGCAACTTATTAATGGAAAGGAGGAC…	1746	gi|135418|sp|P05214.1|TBA3_MOUSERecName: Full=Tubulin alpha-3 chain; AltName: Full=Alpha-tubulin 3/7; AltName: Full=Alpha-tubulin isotype M-alpha-3/7; AltName: Full=Tubulin alpha-3/alpha-7 chain >gi|20455316|sp|Q13748.3|TBA3C_HUMAN RecName: Full=Tubulin alpha-3C/D chain; AltName: Full=Alpha-tubulin 2; AltName: Full=Alpha-tubulin 3C/D; AltName: Full=Tubulin alpha-2 chain >gi|55976165|sp|Q68FR8.1|T…	P05214	0.0	blastx_Swissprot
Rphi_rep_c16983	CCATTTATTCGTCTCTTACGAGCATGCAGGAATACACGATGGCTGCAATTTTTATGTTTCAACCATTAAAGGCAACTCTTCAGCCACAAGGGGCGCATTTAGATATTGATTCAGTCATATACTGGTGTATGGTAACCGCCCATGCGTTCCTGGATGCTTGACCAGTACTGAATTGCTTTCCGGAAGTAACTATCAGTTATCTTTATCCTCTCCTCGATATAGGACAATTGTAACATTGTCGTCTGACGAATGACATTAGACATACTGCCTTGATGACAACCCAGTCTCACAAATATAATATTCGTAAAACTGACAATTATGCAAGGGAGGTAATTAGGTTTTAAGCATATAATGCTTAGAACAGGGAAAAAAACAAACAATAATTTCTTGACGAATATT…	2126	gi|135418|sp|P05214.1|TBA3_MOUSERecName: Full=Tubulin alpha-3 chain; AltName: Full=Alpha-tubulin 3/7; AltName: Full=Alpha-tubulin isotype M-alpha-3/7; AltName: Full=Tubulin alpha-3/alpha-7 chain >gi|20455316|sp|Q13748.3|TBA3C_HUMAN RecName: Full=Tubulin alpha-3C/D chain; AltName: Full=Alpha-tubulin 2; AltName: Full=Alpha-tubulin 3C/D; AltName: Full=Tubulin alpha-2 chain >gi|55976165|sp|Q68FR8.1|T…	P05214	0.0	blastx_Swissprot
Rphi_rep_c17958	GGGATTCGCCGTATCTCACTAAGACTGATTGAGTCGACGTGAGAATTGTTTAACAAATAGTTTTTTCAGTGTTTTTATTTTTAACGGACAGACAGCCGAACAAGCATTATGCGTGAATGTATTAGTGTTCATGTTGGACAAGCCGGTGTCCAGATTGGAAATGCATGCTGGGAGTTGTATTGCCTGGAACACGGGATCCAGCCTGACGGTCAGATGCCCTCAGACAAATCTATCGGGAAAGCAGACGATTCTTTCAACACGTTCTTCAGCGAGACTGGTTCCGGAAAGCATGTACCAAGAGCCGTATTTGTAGACCTGGAACCAACTGTTATCGATGAGATTCGAACCGGTGCGTACAGGCATTTGTTCCATCCGGAGCAACTTATTAATGGAAAGGAG…	1741	gi|135418|sp|P05214.1|TBA3_MOUSERecName: Full=Tubulin alpha-3 chain; AltName: Full=Alpha-tubulin 3/7; AltName: Full=Alpha-tubulin isotype M-alpha-3/7; AltName: Full=Tubulin alpha-3/alpha-7 chain >gi|20455316|sp|Q13748.3|TBA3C_HUMAN RecName: Full=Tubulin alpha-3C/D chain; AltName: Full=Alpha-tubulin 2; AltName: Full=Alpha-tubulin 3C/D; AltName: Full=Tubulin alpha-2 chain >gi|55976165|sp|Q68FR8.1|T…	P05214	0.0	blastx_Swissprot
Rphi_rep_c21104	GGGAWTTCGCTGTATCTCACTAAGACTGATTGAGTCGACGTGAGAATTGTTTAACAAATAATTTTTTCAGTGTTTTTATTTTTAACGGACAGACAGACGATCAAACATTATGCGTGAATGTATTAGTGTTCATGTTGGACAAGCCGGAGTCCAGATTGGAAATGCATGCTGGGAGTTGTATTGCCTGGAACACGGGATCCAGCCTGACGGTCAGATGCCCTCAGACAAATCTATCGGGAAAGCAGACGACTCTTTTAACACTTTCTTCAGCGAGACTGGTTCCGGAAAGCATGTACCAAGAGCCGTATTTGTAGACCTGGAACCAACTGTCATCGATGAGATTCGAACCGGTGCGTACAGGCATTTGTTCCATCCGGAGCAACTTATTAATGGAAAGGA…	1743	gi|135418|sp|P05214.1|TBA3_MOUSERecName: Full=Tubulin alpha-3 chain; AltName: Full=Alpha-tubulin 3/7; AltName: Full=Alpha-tubulin isotype M-alpha-3/7; AltName: Full=Tubulin alpha-3/alpha-7 chain >gi|20455316|sp|Q13748.3|TBA3C_HUMAN RecName: Full=Tubulin alpha-3C/D chain; AltName: Full=Alpha-tubulin 2; AltName: Full=Alpha-tubulin 3C/D; AltName: Full=Tubulin alpha-2 chain >gi|55976165|sp|Q68FR8.1|T…	P05214	0.0	blastx_Swissprot
Rphi_rep_c3297	GATCACTTCGTATTCTCACGTCGACACATCACGTCCAGTGAGGTTACTTTGTTTCATCCGCTTTTCAAGCAAAAATCAACAACTTAAACAGCAATCATGCGTGAATGTATCTCTATCCACGTCGGACAGGCCGGAGTCCAGATCGGTAATGCCTGCTGGGAATTGTACTGTCTCGAGCACGGTATCCAGCCTGATGGTCAGATGCCAAGTGACAAGACCATCGGAGGTGGTGATGATTCTTTCAACACCTTCTTCAGTGAGACCGGAGCTGGCAAGCACGTGCCAAGAGCCGTATTCGTCGACTTGGAACCAACCGTAGTCGATGAGGTACGTACTGGTACTTACCGCCAGTTGTTCCACCCCGAGCAACTCATCACCGGAAAGGAAGATGCTGCCAAT…	2203	gi|135418|sp|P05214.1|TBA3_MOUSERecName: Full=Tubulin alpha-3 chain; AltName: Full=Alpha-tubulin 3/7; AltName: Full=Alpha-tubulin isotype M-alpha-3/7; AltName: Full=Tubulin alpha-3/alpha-7 chain >gi|20455316|sp|Q13748.3|TBA3C_HUMAN RecName: Full=Tubulin alpha-3C/D chain; AltName: Full=Alpha-tubulin 2; AltName: Full=Alpha-tubulin 3C/D; AltName: Full=Tubulin alpha-2 chain >gi|55976165|sp|Q68FR8.1|T…	P05214	0.0	blastx_Swissprot
Rphi_rep_c35259	GCCGTATCTCACTAGGACTGATTGAGTCGACGTGAGAAAAGTTTAACAAATAATTTTTTCAGTGTTTTTATTTTTAACGGACAGACAGACGATCAARCATTATGCGTGAATGTATTAGTGTTCATGTTGGACAAGCCGGAGTCCAGATTGGAAATGCATGCTGGGAGTTGTATTGCCTGGAACACGGGATCCAGCCTGACGGTCAGATGCCCTCAGACAAAYCTATCGGGAAAGCAGACGACTCTTTCAAYACGTTCTTCAGCGAGACTGGTTCCGGAAAGCATGTGCCAAGAGCCGTATTTGTAGACCTGGAACCAACTGTCATCGATGAGATTCGAACCGGTGCGTACAGGCATTTGTTTCATCCGGAGCAACTTATTAATGGAAAGGAGGACGCGG…	1732	gi|135418|sp|P05214.1|TBA3_MOUSERecName: Full=Tubulin alpha-3 chain; AltName: Full=Alpha-tubulin 3/7; AltName: Full=Alpha-tubulin isotype M-alpha-3/7; AltName: Full=Tubulin alpha-3/alpha-7 chain >gi|20455316|sp|Q13748.3|TBA3C_HUMAN RecName: Full=Tubulin alpha-3C/D chain; AltName: Full=Alpha-tubulin 2; AltName: Full=Alpha-tubulin 3C/D; AltName: Full=Tubulin alpha-2 chain >gi|55976165|sp|Q68FR8.1|T…	P05214	0.0	blastx_Swissprot
Rphi_rep_c35993	ACTTATTCTGAACGATATATTTAATCATTGAAATCCAAGTTGTTATGTTGTTGTTTTCACGAGTAAATTATATGGTCCGTCAAGTTTTCGTTCAATATTCCTCTTCATCTGCACAGGTGTCATCGGCAGTATCAACACCGACTTCTTCGTAATCCTTCTCAAGGGCAGCCAAATCCTCGCGCGCCTCGGAGAACTCGCCCTCTTCCATACCCTCACCCACGTACCAGTGAACAAACGCCCTCTTGGCGTACATAAGATCAAACTTATGGTCAAGCCGGGCCCAAGCTTCCGCTATGGCAGTCGTGTTACTCAGCATGCAAACGGCACGTTGGACCTTTGCCAAATCTCCGCCAGGAACCACAGTTGGTGGTTGGTAATTGATACCAACCTTGAAGCCAG…	1543	gi|135418|sp|P05214.1|TBA3_MOUSERecName: Full=Tubulin alpha-3 chain; AltName: Full=Alpha-tubulin 3/7; AltName: Full=Alpha-tubulin isotype M-alpha-3/7; AltName: Full=Tubulin alpha-3/alpha-7 chain >gi|20455316|sp|Q13748.3|TBA3C_HUMAN RecName: Full=Tubulin alpha-3C/D chain; AltName: Full=Alpha-tubulin 2; AltName: Full=Alpha-tubulin 3C/D; AltName: Full=Tubulin alpha-2 chain >gi|55976165|sp|Q68FR8.1|T…	P05214	0.0	blastx_Swissprot
Rphi_rep_c36427	AAGTTGTTATGTTGTTGTTTTCACGAGTAAAATATATGGTCAAGTTTTCGTTCAATATTCCTCTTCATCTGCACAGGTGTCATCGGCAGTATCAACACCGACTTCTTCGTAATCCTTCTCAAGGGCAGCCAAATCCTCGCGCGCCTCGGAGAACTCGCCCTCTTCCATACCCTCACCCACGTACCAGTGAACAAACGCCCTCTTGGCGTACATAAGATCAAACTTATGGTCAAGCCGGGCCCAAGCTTCCGCTATGGCAGTTGTGTTACTCAGCATGCAAACGGCACGTTGGACCTTTGCCAAATCTCCGCCAGGAACCACTAGTTGGTGGTTGGTAATTGATACCAACCTTGAAGCCAGTCGGGCACCAGTCTACAAACTGAATGGTTCTCTTCGTCT…	1508	gi|135418|sp|P05214.1|TBA3_MOUSERecName: Full=Tubulin alpha-3 chain; AltName: Full=Alpha-tubulin 3/7; AltName: Full=Alpha-tubulin isotype M-alpha-3/7; AltName: Full=Tubulin alpha-3/alpha-7 chain >gi|20455316|sp|Q13748.3|TBA3C_HUMAN RecName: Full=Tubulin alpha-3C/D chain; AltName: Full=Alpha-tubulin 2; AltName: Full=Alpha-tubulin 3C/D; AltName: Full=Tubulin alpha-2 chain >gi|55976165|sp|Q68FR8.1|T…	P05214	0.0	blastx_Swissprot
Rphi_rep_c36783	GKACGAATATTTGACAGAAAAGAAAAAGACCCCAGCGCTGTCATTATTTCCAGCAAAACTTACATTATCTATCATGGTTATACATACTTGTAGTAAATTAAACACAGATCCAAATGAAAATCAATTATCTTTTCATAACATAAATTGTTTAAAAGTTGTGTTCAATTTTTTTTATCAGATTGGAATAAACATTCTGAACGATATATTTAAATAATTGAAATCCAAGTTGTTATGTTGTTGTTTTCACGAGTAAAAATATATGGTCATGTTTTCGTTCAATATTCCTCTTCATCTGCACAGTTGTCATCGGCMSTATCAACACCGACTTCTTCGTAATCCTTCTCAAGGGCAGCCAAATCCTCGCGCGCCTCGGAGAACTCACCCTCTTCCATACCCTCA…	1729	gi|135418|sp|P05214.1|TBA3_MOUSERecName: Full=Tubulin alpha-3 chain; AltName: Full=Alpha-tubulin 3/7; AltName: Full=Alpha-tubulin isotype M-alpha-3/7; AltName: Full=Tubulin alpha-3/alpha-7 chain >gi|20455316|sp|Q13748.3|TBA3C_HUMAN RecName: Full=Tubulin alpha-3C/D chain; AltName: Full=Alpha-tubulin 2; AltName: Full=Alpha-tubulin 3C/D; AltName: Full=Tubulin alpha-2 chain >gi|55976165|sp|Q68FR8.1|T…	P05214	0.0	blastx_Swissprot
Rphi_rep_c37003	CAAAACTTACATAATCTATTATGGTTATACATACTTGTAGTAATTAAACACAGATCCAAATAAAATCAATTATCTGTTCATAACATAAATTGTTTAAAAGTTGTGTTCAAAAGAGTTTTATCAGATTGGAATAAATATTCTGAGCGATATATTAAATAATTGAAATCCAAGTTGTCGTCTTGTAAAAATATTTGGATAAGTTATTCTTTATTGCCTTTTCAATATTCCTCTTCATCTGCACAGGTGTCATCGGCAGTATCAACACCGACTTCTTCGTAATCCTTCTCAAGGGCAGCCAAATCCTCGCGCGCCTCGGAGAACTCGCCCTCTTCCATACCCTCACCCACGTACCAGTGAACAAACGCCCTCTTGGCGTACATAAGATCAAACTTATGGTCA…	1576	gi|135418|sp|P05214.1|TBA3_MOUSERecName: Full=Tubulin alpha-3 chain; AltName: Full=Alpha-tubulin 3/7; AltName: Full=Alpha-tubulin isotype M-alpha-3/7; AltName: Full=Tubulin alpha-3/alpha-7 chain >gi|20455316|sp|Q13748.3|TBA3C_HUMAN RecName: Full=Tubulin alpha-3C/D chain; AltName: Full=Alpha-tubulin 2; AltName: Full=Alpha-tubulin 3C/D; AltName: Full=Tubulin alpha-2 chain >gi|55976165|sp|Q68FR8.1|T…	P05214	0.0	blastx_Swissprot
Rphi_rep_c37086	CCAAGAGCTGTATTTGTAGACCTGGAACCAACTGTCATCGATGAGATTCGAACCGGTGCGTACAGGCATTTGTTTCATCCGGAGCAACTTATTAAATGGAAAGGAGGACGACGGCAAACAACTATGCACGTGGTCATTACACCGTGGGCAAGGAACATATCGACCAAGTCCTCGACAGGCTTCGGAGAATAGCAGATGCTTGCAGTGGTCTTCAGGGTTTCTTAATCTTCCATAGCTTCGGCGGCGGCACAGGATCAGGGTTTTCTTCCCTCTTGATGGAGAGGCTAAGCGTCGACTATGGTAAGAAGTCAAAACTCGAGTTTGCTGTCTACCCGGCTCCACAAGTTGCGACGGCCGTCGTCGAGCCGTACAACGCCATATTAACGACACATACCACTT…	1368	gi|135418|sp|P05214.1|TBA3_MOUSERecName: Full=Tubulin alpha-3 chain; AltName: Full=Alpha-tubulin 3/7; AltName: Full=Alpha-tubulin isotype M-alpha-3/7; AltName: Full=Tubulin alpha-3/alpha-7 chain >gi|20455316|sp|Q13748.3|TBA3C_HUMAN RecName: Full=Tubulin alpha-3C/D chain; AltName: Full=Alpha-tubulin 2; AltName: Full=Alpha-tubulin 3C/D; AltName: Full=Tubulin alpha-2 chain >gi|55976165|sp|Q68FR8.1|T…	P05214	0.0	blastx_Swissprot
Rphi_rep_c39489	ATCTCACTAGGACTGATTGAGTCGACGTGAGAAAAGTTTAACAAATAATTTTTTCAGTGTTTTTATTTTTAACGGACAGACAGACGATCAAACATTATGCGTGAATGTATTAGTGTTCATGTTGGACAAGCCGGAGTCCAGATTGGAAATGCATGCTGGGAGTTGTATTGCCTGGAACACGGGATCCAGCCTGACGGTCAGATGCCCTCAGACAAATCTATCGGGAAAGCAGACGATTCTTTCAACACGTTCTTCAGCGAGACTGGTTCCGGGAAGCACGTGCCAAGAGCCGTATTTGTAGACCTGGAACCAACTGTTATCGATGAGATTCGAACCGGTGCGTACAGGCATTTGTTTCATCCGGAGCAACTTATTAATGGAAAGGAGGACGCGGCAAAC…	1667	gi|135418|sp|P05214.1|TBA3_MOUSERecName: Full=Tubulin alpha-3 chain; AltName: Full=Alpha-tubulin 3/7; AltName: Full=Alpha-tubulin isotype M-alpha-3/7; AltName: Full=Tubulin alpha-3/alpha-7 chain >gi|20455316|sp|Q13748.3|TBA3C_HUMAN RecName: Full=Tubulin alpha-3C/D chain; AltName: Full=Alpha-tubulin 2; AltName: Full=Alpha-tubulin 3C/D; AltName: Full=Tubulin alpha-2 chain >gi|55976165|sp|Q68FR8.1|T…	P05214	0.0	blastx_Swissprot
Rphi_rep_c763	TTCGCCGTGTCTCACTAAGACTGATTGAGTCGACGTGAGAATAGTTTAACAAATAGTTATTTCAGTGTTTTTATTTTTAACGGACAGACAGACGATCAAACATTATGCGTGAATGTATTAGTGTTCATGTTGGACAAGCCGGAGTCCAGATTGGAAATGCATGCTGGGAGTTGTATTGCCTGGAACACGGAATCCAGCCTGACGGTCAGATGCCCTCAGACAAATCTATCGGGAAAGCAGACGACTCTTTCAACACGTTCTTCAGCGAGACTGGTTCCGGGAAGCACGTGCCAAGAGCCGTATTTGTAGACCTGGAACCAACTGTTATCGATGAGATTCGAACCGGTGCGTACAGGCATTTGTTCCATCCGGAGCAACTTATTAATGGAAAGGAGGACG…	1734	gi|135418|sp|P05214.1|TBA3_MOUSERecName: Full=Tubulin alpha-3 chain; AltName: Full=Alpha-tubulin 3/7; AltName: Full=Alpha-tubulin isotype M-alpha-3/7; AltName: Full=Tubulin alpha-3/alpha-7 chain >gi|20455316|sp|Q13748.3|TBA3C_HUMAN RecName: Full=Tubulin alpha-3C/D chain; AltName: Full=Alpha-tubulin 2; AltName: Full=Alpha-tubulin 3C/D; AltName: Full=Tubulin alpha-2 chain >gi|55976165|sp|Q68FR8.1|T…	P05214	0.0	blastx_Swissprot
Rphi_rep_c36532	CGACAAGGATTTGAAAAAGAGAGAAGACGTGTGTGCGTTATAAACTACAAAAATGAGAGAAATTGTACATCTTCAGGCCGGACAGTGACGGAAATCAAATTGGGGCAAAGTTCTGGGAAGTTATCTCAGATGAGCATGGAATTGACCCCACCGGTACATACCACGGGGATTCTGACCTTTCAACTTGAGAGAATCAATGTCTACTATAATGAAGCTACTGGAGGAAAATATCGTCCCCCGTGCAGTCCTGGTCGATCTGGAGCCTGGAACCATGGATTCTGTGAGGTCCGGACCATTTGGTCYAAATTTTTCGACCAGATAACTTTGTTTTCGGACAGAGTGGAGCTGGAAACAACTGGGCCAAAGGTCACTACACAGAGGGAGCTGAGCTGGTTGACT…	1525	gi|135489|sp|P11833.1|TBB_PARLIRecName: Full=Tubulin beta chain; AltName: Full=Beta-tubulin	P11833	0.0	blastx_Swissprot
Rphi_rep_c38058	CTCAGATGAGCATGGAATTGACCCACCGGTACATACCACGGGATTCAGACCTCCAACTAGAGAGAATCAATGTCTACTATAATGAAGCTACTGGAGGAAAATATGTCCCCCGTGCAGTCCTGGTCGATCTTGAGCCTGGAACCATGGATTCCGTGAGGTCCGGACCATTTGGTCAAATTTTTAGACCAGACAACTTTGTCTTCGGACAGAGTGGAGCTGGAAACAACTGGGCCAAAGGTCACTACACAGAGGGAGCTGAGCTGGTTGACTCGGTCCTTGATGTTGTACGAAAAGAATCAGAAAGCTGTGATTGCCTCCAGGGATTCCAACTCACACACTCCCTTGGTGGTGGTACAGGCTCTGGTATGGGAACACTGCTCATCAGCAAGATCCGTGAAG…	1389	gi|135489|sp|P11833.1|TBB_PARLIRecName: Full=Tubulin beta chain; AltName: Full=Beta-tubulin	P11833	0.0	blastx_Swissprot
Rphi_rep_c38744	TTCGACAAGGATTTGAAAAAGAGAGAAGACGTGTGTGCGTTATAAACTACAAAAATGAGAGAAATTGTACATCTTCAGGACCGGAACAAGTAGCGGAAAATCAAAATTGGGGCAAAGTTCTGGGAAGTTATCTCAGATGAGCATGGAATTGACCCCACCGGTACATACCACGGGGATTCTGACCTTCAACTTGRGAGAATCAATGTCTACTATAACGAAGCTACTGGAGGAAAATATGTCCCCCGTGCAGTCCTGGTCGATCTGGAGCCTGGAACCATGGATTCTGTGAGGTCCGGACCATTTGGTCAAATTTTTCGACCAGATAACTTTGTTTTCGGACAGAGTGGAGCTGGAACAACTGGGCCAAAGGTCACTACACAGAGGGAGCTGAGCTGGTTG…	1424	gi|135489|sp|P11833.1|TBB_PARLIRecName: Full=Tubulin beta chain; AltName: Full=Beta-tubulin	P11833	0.0	blastx_Swissprot
Rphi_rep_c39086	AAATCAAATCGGAGCTAAGTTCTGGGAAGTGATCTCAGATGAACATGGAATTGACCCCCCGGTACATACCACGGGGATTCTGACCTTCAACTTGAGAGAATCAACGTCTACTATAATGAAGCTCCTGGTGGTAAATATGTACCCCGTGCAGTCCTGGTCGATCTGGAGCCCGGAACCATGGACTCCGTGAGGTCCGGACCATTTGGTCAGGTCTTCAGACCCGACAACTTTGTTTTTGGACAGAGTGGTGCTGGAAACAACTGGGCCAAGGGTCACTACACAGAGGGAGCCGAGCTGGTTGACTCGGTCATGGATGTAGTACGGTAAGAATCAGAAAACTGTGATTGCCTCCAGGGTTTCCAACTCACACACTCTCTTGGTGGTGGTACCGGCTCTGGT…	1265	gi|135489|sp|P11833.1|TBB_PARLIRecName: Full=Tubulin beta chain; AltName: Full=Beta-tubulin	P11833	0.0	blastx_Swissprot
Rphi_rep_c42574	TGGTATTCAGAGACCAAGTCGTTTCATGTTAGATTCTGCCTCGGTAAACTCCATCTCGTCCATACCCTCACCAGTATACCAATGTAAGAAAGCCTTACGACGGAACATAGCGGTGAACTGTTCAGAGATACGCTTGAACAATTCTTGGATGGCGGTACTGTTACCAATGARAGTGGCAGACATCTTAAGACCACGTGGTGGGATATCACAAACAGCTGTCTTGACATTGTTGGGAATCCATTCAACAAAGTAGCTGCTGTTCTTGTTCTGGACGTTCATCATCTGTTCATCAACTTCTTTCATGGACATACGTCCTCTGAAAATGGCAGCAACTGTCAAGTAACGTCCGTGACGAGGGTCACAGGCGGCCATCATGTTCTTGGCATCGAACATTTGCTG…	1203	gi|135489|sp|P11833.1|TBB_PARLIRecName: Full=Tubulin beta chain; AltName: Full=Beta-tubulin	P11833	0.0	blastx_Swissprot
Rphi_rep_c46095	AGAGAATCAATGTCTACTATAATGAAGCTACTGGAGGAAATATGTCCCCCGTGCAGTCCTGGTCGATCTGGAGCCTGGAACCATGGATTCTGTGAGGTCCGGACCATTTGGTCAAATTTTTCGACCAGATAACTTTGTTTTCGGACAGAGTGGAGCTGGGAACAATTGGGCCAAAGGTCACTACACAGAGGGAGCTGAGCTGGTTGACTCAGTCCTTGATGTTGTACGAAAAGAATCAGAAAGCTGTAATTGCCTCCAGGGATTCCAACTCACACACTCCCTTGGTGGTGGTACCGGCTCTGGTATGGGAACACTGCTCATCAGTAAAATCCGTGAAGAGTACCCCGACCGAATCATGAACACATTCTCTGTTGTCCCATCCCCAAAGGTCTCAGACAC…	1230	gi|135489|sp|P11833.1|TBB_PARLIRecName: Full=Tubulin beta chain; AltName: Full=Beta-tubulin	P11833	0.0	blastx_Swissprot
Rphi_rep_c36717	GTATCTGGAGCCTGGAACCATGGACTCCGTGAGGTCCGGACCATTTGGTCAAATTTTTAGACCAGATAACTTTGTTTTCGGACAAAGTGGWGCTGGAAACAACTGGGCCAAAGGTCACTACACAGAGGGAGCTGAGCTGGTTGACTCAGTTCTTGATGTTGTACGAAAAGAATCAGAAAGCTGTGATTGCCTCCAAGGATTCCAACTCACACACTCCCTTGGTGGTGGTACAGGCTCTGGTATGGGAACACTGCTTATCAGCAAGATCCGTGAAGAGTACCCCGACCGAATCATGAACACATTCTCTGTTGTCCCATCCCCAAAGGTCTCAGACACAGTTGTAGAACCATATAACGCCACATTGTCAGTCCATCAACTAGTCGAGAACACAGACGAGAC…	1424	gi|135490|sp|P02554.1|TBB_PIGRecName: Full=Tubulin beta chain; AltName: Full=Beta-tubulin	P02554	0.0	blastx_Swissprot
Rphi_rep_c40091	TTCCTGGTCGATCTGGAGCCCGGAACCATGGACTCTGTGAGGTCCGGACCATTTGGTCAGGTCTTCAGACCCGACAACTTTGTTTTGGTCAGAGTGGTGCTGGAAACAACTGGGCCAAGGGTCACTACACAGAGGGAGCCGAGCTGGTTGRCTCGGTCATGGATGTAGTACGGAAAGRATCAGAAAACTGTGATTGCCTCCAGGGTTTCCAACTCACACACTCTCTTGGTGGTGGTACCGGCTCGGGTATGGGAACCCTTCTCATCAGCAAGATCCGTGAAGAATACCCCGACAGAATCATGCTCTCTTTCTCAGTTGTTCCCTCTCCTAAGGTCTCAGACACAGTTGTAGAACCATATAACGCCACATTGTCAGTCCATCAACTAGTCGAGAACACAG…	1137	gi|135490|sp|P02554.1|TBB_PIGRecName: Full=Tubulin beta chain; AltName: Full=Beta-tubulin	P02554	0.0	blastx_Swissprot
Rphi_rep_c40154	CAAGATGTAACTATTGGACAATCAATTGTCTACTAAGTTTATTGTAAAGAACGATAGTGAGAGATGAGGGAAAGATTTGTGACTTCAATATTGCACTTTGTTAAACATACATGTAGTTTAGGCTTAACAATAGTTTGAACAACAGATGCAGTATCTATAGTAACAATATCAATATAGCACTGAAAAGATTTTAATCTCAAAGAGAGGCTAGTCACTCTATTGTAGAAATGTTCGTGTTTTTTTCTAGTAAGATTTTGATAAAGGATGTTATGGCCTCTTAAAAAGTCSTATTTGAAAGTTAGTACATTTAGGCTTCGTCCTCTTCCTCCTCCTCAAACTCGCCCTCTTCTTCTGCTGTGGCATCTTGGTACTGCYGGTATTCAGAGACCAAGTCGTTCA…	1457	gi|135490|sp|P02554.1|TBB_PIGRecName: Full=Tubulin beta chain; AltName: Full=Beta-tubulin	P02554	0.0	blastx_Swissprot
Rphi_rep_c30675	CTACCTCTTCTTCCTCCTCGTCAACTACGTCCTCTTCTTCCGTCTGTGGCATCTTGGTACTGCTGGTATTCAGAGACCAAGTCGTTCATGTTAGATTCTGTCCTCGGTAAACTCCATCTCGTCCATACCCTCACCAGTATACCAATGTAAGAAAGCCTTACGACGGAACATAGCAGTGAACTGTTCAGAGATACGCTTGAACAATTCTTGGATGGCGGTACTGTTACCAATGAAAGTGGCGGACATCTTAAGACCACGTGGTGGGATATCACACACAGCTGTCTTGACGTTGTTGGGAATCCATTCAACAAAGTAGCTGCTGTTCTTATTCTGGACGTTCATCATCTGTTCATCGACTTCTTTCATGGACATACGTCCTCTGAAAATGGCAGCAACTGT…	1325	gi|74761283|sp|Q9BVA1.1|TBB2B_HUMANRecName: Full=Tubulin beta-2B chain >gi|81904211|sp|Q9CWF2.1|TBB2B_MOUSE RecName: Full=Tubulin beta-2B chain >gi|118573906|sp|Q6B856.2|TBB2B_BOVIN RecName: Full=Tubulin beta-2B chain >gi|118573907|sp|Q3KRE8.1|TBB2B_RAT RecName: Full=Tubulin beta-2B chain; AltName: Full=T beta-15	Q9BVA1	0.0	blastx_Swissprot
Rphi_rep_c10614	AGAGTACGAGGGGTGGCGGCTGGKGYTTTCGACAAGGATTTGAAAAAGAGAGAAGACGTGTGTGCGTTATAAACTACAAAAATGAGAGAAATTGTACATCTTCAGGCCGGACAGTGCGGAAATCAAATTGGGGCAAAGTTCTGGGAAGTTATCTCAGACGAGCATGGAATTGACCCCACCGGTACATACCACGGGGATTCAGACCTTCAACTTGAGAGAATCAATGTCTACTATAATGAAGCTACTGGAGGAAAATATGTCCCCCGTGCAGTCCTGGTCGATCTGGAGCCTGGAACCATGGATTCTGTGAGGTCCGGACCATTTGGTCAAATTTTTCGACCAGATAACTTTGTTTTCGGACAGAGTGGAGCTGGAAACAACTGGGCCAAAGGTCACTAC…	1727	gi|55977480|sp|P68371.1|TBB2C_HUMANRecName: Full=Tubulin beta-2C chain; AltName: Full=Tubulin beta-2 chain >gi|55977481|sp|P68372.1|TBB2C_MOUSE RecName: Full=Tubulin beta-2C chain >gi|93140718|sp|Q3MHM5.1|TBB2C_BOVIN RecName: Full=Tubulin beta-2C chain	P68371	0.0	blastx_Swissprot
Rphi_rep_c11320	CGACAAGGATTTGAAAAAGAGAGAAGGCGTGTGTGCGTTATAAACTACAAAAATGAGAGAAATTGTACATCTTCAGGCCGGACAGTGCGGAAATCAAATTGGGGCAAAGTTCTGGGAAGTTATCTCGGACGAGCATGGAATTGACCCCACCGGTACATACCACGGTGATTCAGACCTCCAACTTGAGAGAATCAATGTCTACTATAATGAAGCTACTGGAGGAAAATATGTCCCCCGTGCAGTCCTGGTCGATCTGGAGCCTGGAACCATGGATTCTGTGAGGTCCGGACCATTTGGTCAAATTTTTAGACCAGACAACTTTGTCTTCGGACAGAGTGGAGCTGGAAACAACTGGGCCAAAGGTCATTACACAGAGGGAGCTGAGCTGGTTGACTCAGT…	1711	gi|55977480|sp|P68371.1|TBB2C_HUMANRecName: Full=Tubulin beta-2C chain; AltName: Full=Tubulin beta-2 chain >gi|55977481|sp|P68372.1|TBB2C_MOUSE RecName: Full=Tubulin beta-2C chain >gi|93140718|sp|Q3MHM5.1|TBB2C_BOVIN RecName: Full=Tubulin beta-2C chain	P68371	0.0	blastx_Swissprot
Rphi_rep_c15501	TTYTCATTTGTTCTTTATTAATCAGTATGAGACGTAACCTTCCAACAATGAATGTCAATGATTATGAAATATTAGGTAAAAAGTATTACATTAATATTGCACATGTATTCAGTTTCTTTCTCTACAACTGGTTAAAAAATTAATATCATATCAAAGTWACAATAGCTTYGTTTTTAAAACTGAACAGTTTTAACTCAGAGATGCTAATACATTTGTGGTAGARGCTTATTATTATTTGACAAAATGTATTAGAATATTATGGCTGCTAAAAAGTCATTGAAAGTTAGTACATTTAGGCTTCTTCAGCATCGTCTTCCTCCTCATCAAACTCGCCCTCTTCTTCCGCTGTGGCATCTTGGTACTGCTGGTATTCAGAGACCAAGTCGTTCATGTTAGATT…	1720	gi|55977480|sp|P68371.1|TBB2C_HUMANRecName: Full=Tubulin beta-2C chain; AltName: Full=Tubulin beta-2 chain >gi|55977481|sp|P68372.1|TBB2C_MOUSE RecName: Full=Tubulin beta-2C chain >gi|93140718|sp|Q3MHM5.1|TBB2C_BOVIN RecName: Full=Tubulin beta-2C chain	P68371	0.0	blastx_Swissprot
Rphi_rep_c1936	TAACGGKCTGGGGTCTTTCGACAAGGATTTGAAAAAGAGAGAAGACGTGTGTGCGTTATAAACTACAAAAATGAGAGAAATTGTACATCTTCAGGCCGGACAGTGCGGAAATCAAATTGGGGCAAAGTTCTGGGAAGTTATCTCAGATGAGCATGGAATTGACCCCACCGGTACATACCACGGGGATTCAGACCTCCAACTTGAGAGAATCAATGTCTACTATAATGAAGCTACTGGAGGAAAATATGTCCCCCGTGCAGTCCTGGTCGATCTGGAGCCTGGAACCATGGATTCTGTGAGGTCCGGACCATTTGGTCAAATTTTTCGACCAGATAACTTTGTTTTCGGACAGAGTGGAGCTGGAAACAACTGGGCCAAAGGTCACTACACAGAGGGAGC…	1967	gi|55977480|sp|P68371.1|TBB2C_HUMANRecName: Full=Tubulin beta-2C chain; AltName: Full=Tubulin beta-2 chain >gi|55977481|sp|P68372.1|TBB2C_MOUSE RecName: Full=Tubulin beta-2C chain >gi|93140718|sp|Q3MHM5.1|TBB2C_BOVIN RecName: Full=Tubulin beta-2C chain	P68371	0.0	blastx_Swissprot
Rphi_rep_c1950	TAGGGGGGGKAATAAAGGGTAGTAGATGGATGCCTTGGCACCGATTGGCGATGAAGGACGTGGCAAACTGCGATAAGTCACGGGGAGGCGTTAACAGCTTATGATCCGTGAATTTCCGAATGGGGAAACCCACACAGGGTAATACCTGTGTACCCGAAAGGGGGCGAACCCGGGGAACTGAAACATCTTAGTACCCGGAGGAAAAGAAGTCAAACGAGACTCCCTCAGTAGCGGCGAGCGAACGGGGATCAGCCCAAACCGGACTTGGTCCGGGGTTATTGGACTCCAATGTGGGTGAAGCAATGATAGTGAAACGGTTCTGGAAAGTCCGACCATAGAAGGTAACAGTCCTGTACGCGAAATCGTTGTCAACCCTAGGAGTATCCAGAGTAGCGCCAA…	2587	gi|55977480|sp|P68371.1|TBB2C_HUMANRecName: Full=Tubulin beta-2C chain; AltName: Full=Tubulin beta-2 chain >gi|55977481|sp|P68372.1|TBB2C_MOUSE RecName: Full=Tubulin beta-2C chain >gi|93140718|sp|Q3MHM5.1|TBB2C_BOVIN RecName: Full=Tubulin beta-2C chain	P68371	0.0	blastx_Swissprot
Rphi_rep_c19891	TTAACAAGTTATTTGGCAGGGAGCGGACCAAGGGAAATCGAAAAGGTTTTAAAATGAGAGAAATTGTTCACATTCAGGCTGGRCAATGCGGAAACCAAATTGGTGCAAAGTTCTGGGAGGTTATATCCGATGAGCACGGTATAGATCCTACAGGAACMTACCATGGAGACTCAGACCTACAACTCGAAAGAATAAATGTTTATTTCAATGAAGCCACAGGAGGCAAATATGTACCAAGAGCTGTACTACTCGATCTTGAACCTGGGACCATGGACTCAGTCCGCTCCGGACCATTCGGCCAGCTCTTCCGACCAGACAACTTTGTGTTTGGTCAGAGCGGAGCCGGTAACGAACTGGGCCAAGGGGCACTACACCGAGGGTGCCGAGCTTGTTGACTCC…	1776	gi|55977480|sp|P68371.1|TBB2C_HUMANRecName: Full=Tubulin beta-2C chain; AltName: Full=Tubulin beta-2 chain >gi|55977481|sp|P68372.1|TBB2C_MOUSE RecName: Full=Tubulin beta-2C chain >gi|93140718|sp|Q3MHM5.1|TBB2C_BOVIN RecName: Full=Tubulin beta-2C chain	P68371	0.0	blastx_Swissprot
Rphi_rep_c2890	GGKTAAGGCAGAAAGAACTTGAAGAGGAAGTTACAATTTTCAGTGTTCAATAAAAATACAGACAAACAGACAAAATGAGAGAAATCGTGCACATACAAGCTGGCCAGTGCGGTAACCAGATCGGCGCCAAATTCTGGGAAGTCATCTCCGACGAGCACGGTATTGACCCCACCGGTACCTACCACGGAGACTCTGACCTCCAGCTCGAGAGAATCAACGTTTACTACAATGAAGCCACAGGTGGTAAATATGTACCCAGAGCAGTACTTGTTGATTTGGAACCCGGAACCATGGACTCCGTCAGATCTGGACCATTCGGACAGGTGTTCAGACCAGACAACTTTGTGTTCGGACAGAGCGGTGCCGGAAACAACTGGGCCAAGGGACATTACACAGAAG…	1741	gi|55977480|sp|P68371.1|TBB2C_HUMANRecName: Full=Tubulin beta-2C chain; AltName: Full=Tubulin beta-2 chain >gi|55977481|sp|P68372.1|TBB2C_MOUSE RecName: Full=Tubulin beta-2C chain >gi|93140718|sp|Q3MHM5.1|TBB2C_BOVIN RecName: Full=Tubulin beta-2C chain	P68371	0.0	blastx_Swissprot
Rphi_rep_c35160	TCTCTCAACAAGGACGAAGGGTTTTAAAGAATAAAGACGTAGTATATCAACGATAAACAACAACTATGAGAGAAATCGTACATCTTCAAGCTGGACAATGCGGAAATCAAATCGGAGCTAAGTTCTGGGAAGTGATCTCAGATGAGCATGGAATTGACCCCACCGGTACATACCACGGGGATTCTGACCTTCAACTTGAGAGAATCAACGTCTACTATAATGAAGCTTACTGGTGGTAAATATGTACCCCGTGCAGTTCTGGTCGATCTGGAGCCTGGAACCATGGACTCTGTGAGGTCCGGACCATTTGGTCAGGTCTTCAGACCCGACAACTTTGTTTTTGGTACAGAGTGGTGCTGGAAACAAACTGGGCCAAGGGTCACTACACAGAGGGAGCCG…	1547	gi|55977480|sp|P68371.1|TBB2C_HUMANRecName: Full=Tubulin beta-2C chain; AltName: Full=Tubulin beta-2 chain >gi|55977481|sp|P68372.1|TBB2C_MOUSE RecName: Full=Tubulin beta-2C chain >gi|93140718|sp|Q3MHM5.1|TBB2C_BOVIN RecName: Full=Tubulin beta-2C chain	P68371	0.0	blastx_Swissprot
Rphi_rep_c35356	CATTTGAAGTTAATACATTTAGGCTTCATCACCTTCCTCCTCCTCATCAAACTCGCCCTCTTCTTCCGCGGTGGCATCTTGGTACTGCTGGTATTCAGAGACCAAGTCGTTCATGTTAGATTCTGCCTCGGTAAATTCCATCTCGTCCATACCTTCACCAGTATACCAATGTAAGAAAGCCTTACGACGGAACATAGCGGTGAACTGTTCAGAGATACGCTTGAACAATTCTTGGATGGCGGTACTGTTACCAATGAAAGTGGCAGACATCTTAAGACCACGTGGTGGGATATCACACACAGCTGTCTTGACGTTGTTGGGAATCCAATTCTACGAAGTAGCTGCTGTTCTTATTTTGGACATTCAACATTTGTTCATCGACCTCCTTCATGGACATAC…	1404	gi|55977480|sp|P68371.1|TBB2C_HUMANRecName: Full=Tubulin beta-2C chain; AltName: Full=Tubulin beta-2 chain >gi|55977481|sp|P68372.1|TBB2C_MOUSE RecName: Full=Tubulin beta-2C chain >gi|93140718|sp|Q3MHM5.1|TBB2C_BOVIN RecName: Full=Tubulin beta-2C chain	P68371	0.0	blastx_Swissprot
Rphi_rep_c35469	AGGACGAAGGGTTTTAAAGAATAAAGACGTAGTATATCAACGATAAACAACAACTATGAGAGAAATCGTACATCTTCAAGCTGGACAATGCGGAAATCAAATCGGTAGCTAAGTTCTGGGAAGTGATCTCAGACGAGCATGGAATTGACCCCACCGGTACATACCACGGGGGATTACTGGACCTTCAACTTGAGAGAATCAACGTCTACTATAATGAAGCTTCTGGTGGAAAATATGTCCCCCGTGCAGTCCTGGTCGATCTGGAGCCTGGAACCATGGACTCCGTGAGGTCCGGACCATTTGGTCAGGTATTCAGACCCGACAACTTTGTTTTTGGACAAAGTGGCGCTGGAAACAACTGGGCCAAGGGTCACTACACAGRGGGAGCCGAGCTGGTTG…	1595	gi|55977480|sp|P68371.1|TBB2C_HUMANRecName: Full=Tubulin beta-2C chain; AltName: Full=Tubulin beta-2 chain >gi|55977481|sp|P68372.1|TBB2C_MOUSE RecName: Full=Tubulin beta-2C chain >gi|93140718|sp|Q3MHM5.1|TBB2C_BOVIN RecName: Full=Tubulin beta-2C chain	P68371	0.0	blastx_Swissprot
Rphi_rep_c35822	NKTTCTTTATTAATCAGTATGAGACGTAACCTTCCAACAATGAATGTCAATGATTATGAAATATTAGGTAAAAAGTATTACATTAATATTGCACATGTATTCAGTTTCTTTCTCTACAACTGGTTAAAAAATTAATATCATATCAAAGTAACAATAGCTTTGTTTTAAAACTGAACAGTTTTACCTCAGAGATGCTAATACATTTGTGGTAGAGGCTTATTATTATTTGACAAAATGTATTAGATTATGGCTGCTAAAAAGTCATTTGAAAGTTAGTATATTTAGGCTTCTTCATCACCTTCTTCCTCCTCATCAAACTCGCCCTCTTCTTCCGCTGTGGCATCTTGGTACTGCTGGTATTCAGAGACCAAGTCGTTCATGTTAGATTCTGCCTCGGTA…	1685	gi|55977480|sp|P68371.1|TBB2C_HUMANRecName: Full=Tubulin beta-2C chain; AltName: Full=Tubulin beta-2 chain >gi|55977481|sp|P68372.1|TBB2C_MOUSE RecName: Full=Tubulin beta-2C chain >gi|93140718|sp|Q3MHM5.1|TBB2C_BOVIN RecName: Full=Tubulin beta-2C chain	P68371	0.0	blastx_Swissprot
Rphi_rep_c35853	TTGAAAAGAGAGAAGACGTGTGTGCGTTATAAACTACAAAAATGAGAGAAATTGTATATCTTCAGGCCGGACAGTGCGGAAATCAAATTGGGGCAAAGTTCTGGGAAGTTATCTCGGACGAGCATGGAATTGACCCCACCGGTACATACCACGGGGATTCAGACCTTCAACTTGAGAGAATCAATGTCTACTATAATGAAGCTACTGGAGGAAAATATGTCCCCCGTGCAGTCCTGGTCGATCTGGAGCCTGGAACCATGGATTCTGTGAGGTCCGGACCATTTGGTCAAATTTTTCGACCAGATAACTTTGTTTTCGGACAGAGTGGAGCTGGAAACAATTGGGCCAAAGGTCACTACACAGAGGGAGCTGAGCTGGTTGACTCAGTCCTTGATGTTG…	1473	gi|55977480|sp|P68371.1|TBB2C_HUMANRecName: Full=Tubulin beta-2C chain; AltName: Full=Tubulin beta-2 chain >gi|55977481|sp|P68372.1|TBB2C_MOUSE RecName: Full=Tubulin beta-2C chain >gi|93140718|sp|Q3MHM5.1|TBB2C_BOVIN RecName: Full=Tubulin beta-2C chain	P68371	0.0	blastx_Swissprot
Rphi_rep_c36122	GGTATGGGTACACTTTTGATCAGCAAAATCCGTGAAGAATATCCAGATAGAATCATGAACACATTTTCCGTCGTACCATCACCAAAAGTCTCAGATACAGTAGTAGAACCATACAATGCGACATTATCAGTACACCAACTTGTGGAAAATACCGATGAAACCTATTGTATCGACAATGAAGCGCTGTACGATATCTGCTTCAGAACACTCAAACTTACAACTCCTACCTACGGTGACCTTAATCATCTTGTCTCAGCAACAATGTCCGGAATCACTACATCGCTCCGTTTCCAGGTCAGCTGAATGCCGATTTACGTAAACTCGCCGTAAACATCGGTCCCCTTTCCACGTTCTTCATTCTTCATGCCAGGATTCGCTCCCTTGACCTCGCGTGGTAGC…	2680	gi|55977480|sp|P68371.1|TBB2C_HUMANRecName: Full=Tubulin beta-2C chain; AltName: Full=Tubulin beta-2 chain >gi|55977481|sp|P68372.1|TBB2C_MOUSE RecName: Full=Tubulin beta-2C chain >gi|93140718|sp|Q3MHM5.1|TBB2C_BOVIN RecName: Full=Tubulin beta-2C chain	P68371	0.0	blastx_Swissprot
Rphi_rep_c36344	ATTGCACTTTGTTAAACATACAAGTAGCTTAAGGCTTAACAANAGTTTGAACAACAGATACAGTATCCATAGTAACAATATCAATATAGCACTGAAAAGATTTAATCTCAAAGAGAGGCTAGTCACTCTATTGTAGAAATGTTTGTGTTTTTTTTCTTAGTAAGATTTTGATAAAGGATGTTATGGCCTCTTAAAAAGTCATTTGAAAGTTAATACATTTAGGCTTCATCACCTTCCTCCTCCTCCTCATCAAACTCGCCCTCTTCTTCCGCTGTGGCATCTTGGTACTGCTGGTATTCAGAGACCAAGTCGTTCATGTTAGATTCTGCCTCAGTAAATTCCATCTCGTCCATACCTTCACCAGTATACCAATGTAAGAAAGCCTTACGACGGAACATA…	1608	gi|55977480|sp|P68371.1|TBB2C_HUMANRecName: Full=Tubulin beta-2C chain; AltName: Full=Tubulin beta-2 chain >gi|55977481|sp|P68372.1|TBB2C_MOUSE RecName: Full=Tubulin beta-2C chain >gi|93140718|sp|Q3MHM5.1|TBB2C_BOVIN RecName: Full=Tubulin beta-2C chain	P68371	0.0	blastx_Swissprot
Rphi_rep_c37456	TTTGATTTCCTTCTTGGAGGCCTCATTTTCAACATATTTCTGATAATAGGCAACCAGAGATTTGGAGATGGCCTGTCTGATAGCATAGATTTGTGCAACATAGTCCACCACCTCGGACTCGTACACGGATATCAACTCCAGGAAGCAGTGGTATCAACGCAGAGTACGGGKGGGACAAGGATTTGAAAAAGAGAGAAGACGTGTGTGCGTTATAAACTACAAAAATGAGAGAAATTGTACATCTTCAGGCCGGACAGTGCGGAAATCAAATTGGGGCAAAGTTCTGGGAAGTTATCTCAGACGAGCATGGAATTGACCCCACCGGTACATACCACGGGGATTCAGACCTTCAACTTGAGAGAATCAATGTCTACTATAATGAAGCTACTGGAGGAAAAT…	1404	gi|55977480|sp|P68371.1|TBB2C_HUMANRecName: Full=Tubulin beta-2C chain; AltName: Full=Tubulin beta-2 chain >gi|55977481|sp|P68372.1|TBB2C_MOUSE RecName: Full=Tubulin beta-2C chain >gi|93140718|sp|Q3MHM5.1|TBB2C_BOVIN RecName: Full=Tubulin beta-2C chain	P68371	0.0	blastx_Swissprot
Rphi_rep_c37749	AAGGATTTGAAAAAGAGAGAAGACGTGTGCGCGTTATAAACTACAAAAATGAGAGAAATTGTACATCTTCAGGCCGGACAGTGCGGAAATCAAATTGGGGCAAAGTTCTGGGAAGTTATCACAGATGAGCATGGAATTGACCCCACCGGTACATACCACGGGGATTCAGACCTTCAACTCGAGAGAATCAATGTCTACTATAATGAAGCTACTGGAGGAAAATATGTCCCCCGTGCAGTCCTGGTCGATCTGGAGCCTGGAACCATGGATTCTGTGAGGTCCGGACCATTTGGTCAAATTTTTAGACCAGACAACTTTGTCTTCGGACAGAGTGGAGCTGGAAACAACTGGGCCAAAGGTCATTACACAGAGGGAGCTGAGCTGGTTGACTCAGTCCTT…	1705	gi|55977480|sp|P68371.1|TBB2C_HUMANRecName: Full=Tubulin beta-2C chain; AltName: Full=Tubulin beta-2 chain >gi|55977481|sp|P68372.1|TBB2C_MOUSE RecName: Full=Tubulin beta-2C chain >gi|93140718|sp|Q3MHM5.1|TBB2C_BOVIN RecName: Full=Tubulin beta-2C chain	P68371	0.0	blastx_Swissprot
Rphi_rep_c37831	TGTCTGATAGCATAGATTGTGCAACATGTCCACCACCTCGGACTCGTACACGGATATCAACTCCAGGAAGCAGTGGTATCAACGCAGAGTACGGGGGGACAAGGATTTGAAAAAGAGAGAAGACGTGTGTGCGTTATAAACTACAAAAATGAGAGAAATYGTACATCTTCAGGCCGGACAGTGCGGAAATCAAATTGGGGCAAAGTTCTGGGAAGTTATCTCAGACGAGCATGGAATTGACCCCACCGGTACATACCACGGTGATTCAGACCTCCAACTTGAGAGAATCAATGTCTACTATAATGAAGCTACTGGAGGAAAATATGTCCCACGTGCAGTTCTTGTAGATCTGGAGCCTGGAACCATGGATTCTGTGAGGTCCGGACCATTTGGTCAGAT…	1281	gi|55977480|sp|P68371.1|TBB2C_HUMANRecName: Full=Tubulin beta-2C chain; AltName: Full=Tubulin beta-2 chain >gi|55977481|sp|P68372.1|TBB2C_MOUSE RecName: Full=Tubulin beta-2C chain >gi|93140718|sp|Q3MHM5.1|TBB2C_BOVIN RecName: Full=Tubulin beta-2C chain	P68371	0.0	blastx_Swissprot
Rphi_rep_c38436	TTCGACAAGGATTTGAAAAAGAGAGAAGACGTGTGTGCGTTATAAACTACAAAAATGAGAGAAATTGTACATCTTCAGGCCGGACAGTGCGGAAATCAAATTGGGGCAAAGTTCTGGGAAGTTATCTCAGACGAGCATGGAATTGACCCCACCGGTACATACCACGGTGATTCAGACCTCCAACTTGAGAGAATCAATGTCTACTATAATGAAGCTACTGGAGGAAAATATGTCCCCCGTGCAGTCCTGGTCGATCTTGAGCCTGGAACCATGGATTCCGTGAGGTCCGGACCATTCGGTCAGATCTTTAGACCAGATAACTTTGTYTTCGGACAGAGTGGAGCTGGAAACAACTGGGMCMAAGGTCACTACACAGAGGGAGCAGAGCTGGTTGACTCA…	1404	gi|55977480|sp|P68371.1|TBB2C_HUMANRecName: Full=Tubulin beta-2C chain; AltName: Full=Tubulin beta-2 chain >gi|55977481|sp|P68372.1|TBB2C_MOUSE RecName: Full=Tubulin beta-2C chain >gi|93140718|sp|Q3MHM5.1|TBB2C_BOVIN RecName: Full=Tubulin beta-2C chain	P68371	0.0	blastx_Swissprot
Rphi_rep_c38458	TTTTCTTTTTTTCTAGTAAGATTTTGATAAAGGATGTTATGGCCTCTTAAAAAAGTCATTTGAAAGTTAGTACATTTAGGCTTCTTCCTCTTCCTCCTCTTCAAACTCGCCCTCTTCTTCCGCTGTGGCATCTTGGTACTGCTGGTATTCAGARAMCAAGTCGTTCATGTTAGATTCTGCCTCGGTAAACTCCATCTCGTCCATACCTTCACCAGTATACCAATGTAAGAAAGCCTTACGACGGAACATAGCAGTGAACTGTTCAGAGATACGCTTGAACAATTCTTGGATGGCGGTACTGTTACCAATGAAAGTGGCAGACATCTTAAGACCACGTGGTGGGATATCACAAACAGCTGTCTTGACGTTGTTGGGAATCCATTCAACAAAGTAGCTGCT…	1464	gi|55977480|sp|P68371.1|TBB2C_HUMANRecName: Full=Tubulin beta-2C chain; AltName: Full=Tubulin beta-2 chain >gi|55977481|sp|P68372.1|TBB2C_MOUSE RecName: Full=Tubulin beta-2C chain >gi|93140718|sp|Q3MHM5.1|TBB2C_BOVIN RecName: Full=Tubulin beta-2C chain	P68371	0.0	blastx_Swissprot
Rphi_rep_c39862	CGGCTGGGGTCTGTCGACAAGGATTTGAAAAAGAGAGAAGACGTGTGTGCGTTATAAACTACAAAAATGAGAGAAATTGTACATCTTCAGGCCGGACAGTGCGGAAATCAAATTGGGGCAAAGTTCTGGGAAGTTATCTCAGATGAGCATGGAATTGACCCCACCGGTACATACCACGGGGATTCAGATCTTCAACTTGAGAGAATCAATGTCTACTATAATGAAGCTACTGGAGGAAAATATGTCCCCCGTGCAGTCCTGGTCGATCTGGAGCCTGGAACCATGGATTCCGTGAGGTCCGGACCTTTGGTCAAATTTTTAGACCAGACAACTTTGTTTTTGGTACAGAGTGGTGCTGGAAATAACTGGGCCAAAGGTCACTACACAGAGGGAGCTGAG…	1431	gi|55977480|sp|P68371.1|TBB2C_HUMANRecName: Full=Tubulin beta-2C chain; AltName: Full=Tubulin beta-2 chain >gi|55977481|sp|P68372.1|TBB2C_MOUSE RecName: Full=Tubulin beta-2C chain >gi|93140718|sp|Q3MHM5.1|TBB2C_BOVIN RecName: Full=Tubulin beta-2C chain	P68371	0.0	blastx_Swissprot
Rphi_rep_c39997	TCGACAAGGATTTGAAAAAGAGAGAAGACGTGTGTGCGTTATAAACTACAAAAATGAGAGAAATTGTACATCTTCAGGCCGGACAGTGCGGAAATCAAATTGGGGCAAAGTTCYGGGAAGTTATCTCAGATGAGCATGGAATTGACCCCACCGGTACATACCACGGGGATTCTGACCTTCAACTTGTAGAGAATCAATGTCTACTATAATGAAGCTACTGGAGGAAAATATGTCCCCCGTGCAGTCCTGGTCGATCTGGAGCCTGGAACCATGGACTCAGTGAGGTCCGGACCATTTGGTCAAATTTTTCGACCAGATAACTTTGTTTTCGGACAGAGTGGAGCTGGAAACAACTGGGCCAAAGGTCACTACACAGAGGGAGCTGAGCTGGTTGACTCA…	1540	gi|55977480|sp|P68371.1|TBB2C_HUMANRecName: Full=Tubulin beta-2C chain; AltName: Full=Tubulin beta-2 chain >gi|55977481|sp|P68372.1|TBB2C_MOUSE RecName: Full=Tubulin beta-2C chain >gi|93140718|sp|Q3MHM5.1|TBB2C_BOVIN RecName: Full=Tubulin beta-2C chain	P68371	0.0	blastx_Swissprot
Rphi_rep_c40614	CGCTCTCTCTCTCAACAAGGACGAAGGTTTTTAAAGAATAAAGACGTAGTATATCAACGATAAACAACAACTATGAGAGAAATCGTACATCTTCAAGCTGGACAATGCGGAARTCAAATCGGAGCTAAGTTCTGGGAAGTGATCTCAGATGAGCATGGAATTGACCCCACCGGTACATACCACGGGGACTCTGACCTTCAACTTGAGAGAATCAACGTCTACTATAATGAAGCTTCTGGTGGAAAATATGTCCCCCGTGCAGTCCTGGTCGATCTGGACGCCTGGAACCATGGACTCCGTGAGGTCCGGACCATTGGTCAGGTATTCAGACCCGACAACTTGTTTTGGACAAAGTGGTGCTGGAAACAACTGGGCCAAGGGKSRCTACACAGAGGGAGC…	1397	gi|55977480|sp|P68371.1|TBB2C_HUMANRecName: Full=Tubulin beta-2C chain; AltName: Full=Tubulin beta-2 chain >gi|55977481|sp|P68372.1|TBB2C_MOUSE RecName: Full=Tubulin beta-2C chain >gi|93140718|sp|Q3MHM5.1|TBB2C_BOVIN RecName: Full=Tubulin beta-2C chain	P68371	0.0	blastx_Swissprot
Rphi_rep_c41400	GGTCGTAGTATATCAACGATAAACAACAACTATGAGAGAAATCGTACATCTTCAAGCCGGACAATGCGGAAATCAAATCGGAGCTAAGTTCTGGGAAGTGATCTCAGATGAGCATGGAATTGACCCCACCGGTACATACCACGGGGATTCTGACCTTCAACTTGAGAGAATCAACGTCTACTATAATGAAGCTTCTGGTGGTAAATATGTACCCCGTGCAGTCCTGGTCGATCTGGAGCCCGGAACCATGGACTCTGTGAGGTCTGGACCATTTGGTCAGGTATTCAGACCCGACAACTTTGTTTTGGACAGAGTGGTGCTGGAACAACTGGGCCAAGGGTCACTACACCGAGGGTGCTGAGCTTGTTGACTCCGTGCTGGACGTTGTGAGGAAGGAGT…	1187	gi|55977480|sp|P68371.1|TBB2C_HUMANRecName: Full=Tubulin beta-2C chain; AltName: Full=Tubulin beta-2 chain >gi|55977481|sp|P68372.1|TBB2C_MOUSE RecName: Full=Tubulin beta-2C chain >gi|93140718|sp|Q3MHM5.1|TBB2C_BOVIN RecName: Full=Tubulin beta-2C chain	P68371	0.0	blastx_Swissprot
Rphi_rep_c41695	CGACAAGGATTTGAAAAAGAGAGAAGACGTGTGTGCGTTATAAACTACAAAAATGAGAGAAATTGTACATCTTCAGGCCGGACAGTGCGGAAATCAAATTGGGGCAAAGTTCTGGGAAGTTATCTCAGATGAGCATGGAATTGACCCCACCGGTACATACCACGGTGATTCAGACCTCCAACTTGAGAGAATCAATGTCTACTATAATGAAGCTACTGGAGAAAATATGTCCCCCGTCGCAGTCCTGGTCGATCTGGAGCCTGGAACCATGGATTCTGTGAGGTCCGGACCATTTGGTCTAAATTTTTAGACCAGRCAACTTTGTCTTCGGACAGAGTGGAGCTGGAAACAACTGGGCCAAAGGTCATTACACAGAGGGAGCTGAGCTGGTTGACTCAG…	1583	gi|55977480|sp|P68371.1|TBB2C_HUMANRecName: Full=Tubulin beta-2C chain; AltName: Full=Tubulin beta-2 chain >gi|55977481|sp|P68372.1|TBB2C_MOUSE RecName: Full=Tubulin beta-2C chain >gi|93140718|sp|Q3MHM5.1|TBB2C_BOVIN RecName: Full=Tubulin beta-2C chain	P68371	0.0	blastx_Swissprot
Rphi_rep_c6114	ACTCATCGTAACGGCTGGGGTYTTTCGACAAGGATTTGAAAAAGAGAGAAGACGTGTGTGCGTTATAAACTACAAAAATGAGAGAAATTGTACATCTTCAGGCCGGACAGTGCGGAAATCAAATTGGGGCAAAGTTCTGGGAAGTTATCTCAGACGAGCATGGAATTGACCCCACCGGTACATACCACGGTGATTCAGACCTCCAACTTGAGAGAATCAATGTCTACTATAATGAAGCTACTGGAGGAAAATATGTCCCCCGTGCAGTCCTGGTCGATCTGGAGCCTGGAACCATGGATTCTGTGAGGTCCGGACCATTTGGTCAAATTTTTAGACCAGACAACTTTGTCTTCGGACAGAGTGGAGCTGGAAACAACTGGGCCAAAGGTCATTACACAG…	1726	gi|55977480|sp|P68371.1|TBB2C_HUMANRecName: Full=Tubulin beta-2C chain; AltName: Full=Tubulin beta-2 chain >gi|55977481|sp|P68372.1|TBB2C_MOUSE RecName: Full=Tubulin beta-2C chain >gi|93140718|sp|Q3MHM5.1|TBB2C_BOVIN RecName: Full=Tubulin beta-2C chain	P68371	0.0	blastx_Swissprot
Rphi_rep_c6483	TCCCCCTTGGTCGTTGACCTTGACCTCCGACGTACTAAAGCAGTGGTATCAACGCAGAGTACAGGGGGTAACGGCTGGGGTBTTTCGACAAGGATTTGAAAAAGAGAGAAGACGTGTGTGCGTTATAAACTACAAAAATGAGAGAAATTGTACATCTTCAGGCCGGACAGTGCGGAAATCAAATTGGGGCAAAGTTCTGGGAAGTTATCTCAGATGAGCATGGAATTGACCCCACCGGTACATACCACGGGGATTCAGACCTTCAACTTGAGAGAATCAATGTCTACTATAATGAAGCTACTGGAGGAAAATATGTCCCCCGTGCAGTCCTGGTCGATCTTGAGCCTGGAACCATGGATTCCGTGAGGTCTGGACCRTTCGGTCAGATCTTTAGACCAG…	1785	gi|55977480|sp|P68371.1|TBB2C_HUMANRecName: Full=Tubulin beta-2C chain; AltName: Full=Tubulin beta-2 chain >gi|55977481|sp|P68372.1|TBB2C_MOUSE RecName: Full=Tubulin beta-2C chain >gi|93140718|sp|Q3MHM5.1|TBB2C_BOVIN RecName: Full=Tubulin beta-2C chain	P68371	0.0	blastx_Swissprot
Rphi_rep_c39776	TTCAATATTGTCACTTTGTTAACATACATGTAGTTTGGGCTTAACAATAAGTTTGAACAACAGATACAGTATCTATAGTAACAATATATCAATATAGCACTGGAAAGATTTAATCTCAAAGAGAGGCTAGTCACTCTATTGTAGAAATGTTTGGTTTTTTTTCTAATAAGATTTTGATAAAGGATGTTATGGCCTCTTAAAAAGTCATTTGAAAGTTAGTATATTTAGGCTTCATCCTCTTCCTCCTCCTCAAACTCGCCCTCTTCTTCTGCTGTGGCATCTTGGTACTGCTGGTATTCAGAGACCAAGTCGTTCAATAGTTAGATTCTGCCTCGGTAAATTCCATCTCGTCCATACCTTCACCAGTATACCAATGTAAGAAAGCCTTACGACGGAACA…	1626	gi|82177449|sp|Q91575.1|TBB5_XENLARecName: Full=Tubulin beta chain; AltName: Full=Tubulin beta-5 chain >gi|82183832|sp|Q6GLE7.1|TBB5_XENTR RecName: Full=Tubulin beta chain; AltName: Full=Tubulin beta-5 chain	Q91575	0.0	blastx_Swissprot
Rphi_rep_c35138	GGGGTTTAGTTTCAAAGCCGGGATTTACATTGAAATTGTGAGGACATAATATTGAACATAAACATGGATGACGGAGATGTTGCAGCTTTGGTCGTAGACAATGGATCCGGTATGTGCAAGGCTGGCTTCGCCGGCGACGACGCCCCGAGAGCCGTGTTTCCCTCGATTGTCGGCAGACCTAGGCATCAGGGTGTAATGGTTGGTATGGGACAAAAAGCAGCTATGTCGGCGATGAAGCACAGAGCAAGAGAGGTATTCTAACTCTGAAATACCCAATCGAACACGGTATCGTCACCAACTGGGACGACATGGAGAAAATCTGGCATCATACTTTCTACAATGAACTCCGTGTTGCCCCAGAGGAACACCCCGTACTTCTCACCGAAGCGCCCTCTAAAT…	1491	gi|113273|sp|P12716.1|ACTC_PISOCRecName: Full=Actin, cytoplasmic	P12716	1.07313E-180	blastx_Swissprot
Rphi_rep_c988	ATTCATCCGCCTTTCGAAACGGCCGCCATCTTTTTTCCAGTTGTAAATATTTTGGTACATCACAGAAATCCGAAAACATCGGCCAGGTTTGAAGGCAGAAAAGACAATAAGTATTAAAAGCTTATACTTCATACATCTCTGGAATGGCCGATACTGACAAATTAAATATAGACAGCATAATTGCAAGGCTTTTAGAGGTTCGTGGTACTCGACCTGGCAAAAATGTACAGCTGACAGAATCTGAGATTAGAGGGCTGTGTCTCAAGTCAAGGGAACTGTTCCTGAGTCAGCCTATTCTCCTGGAATTAGAAGCACCTCTTAAAATATGTGGTGATATACATGGACAGTACTATGATTTATTAAGATTGTTCGAGTATGGTGGCTTCCCTCCAGAGAGCA…	1129	gi|49065778|sp|P62138.1|PP1A_RATRecName: Full=Serine/threonine-protein phosphatase PP1-alpha catalytic subunit; Short=PP-1A >gi|49065811|sp|P62136.1|PP1A_HUMAN RecName: Full=Serine/threonine-protein phosphatase PP1-alpha catalytic subunit; Short=PP-1A >gi|49065813|sp|P62139.1|PP1A_RABIT RecName: Full=Serine/threonine-protein phosphatase PP1-alpha catalytic subunit; Short=PP-1A >gi|108860895|sp|Q3…	P62138	2.16551E-180	blastx_Swissprot
Rphi_rep_c40413	GTTTCAAAGCCGGGATTTACATTTGAAATTGTGAGGACAGAATATCGAACATAAACATGGATGACGGAGATGTTGCAGCTTTGGTCGTAGACAATGGATCCGGTATGTGCAAGGCTGGATTTGCCGGCGACGACGCCCCGAGAGCCGTGTTTCCCTCGATTGTCGGCAGACCTAGGCATCAGGGTGTAATGGTTGGTATGGGACAAAAAAGCAGCTATGTCGGCGATGAAGCACAGAGCAAGAGAGGTATTCTAACCCTGAAATACCCAATCGAACACGGTATCGTCACCAACTGGGACGACATGGAGAAAATCTGGCATCATACTTTCTACAATGAACTCCGTGTTGCCCCAGAGGAACASCCCGTACTTCTCACCGAAGCGCCTCTAAATCCTAAGG…	1220	gi|47116423|sp|Q964E3.1|ACTC_BIOALRecName: Full=Actin, cytoplasmic	Q964E3	4.10869E-180	blastx_Swissprot
Rphi_rep_c39398	TCAAAGCCGGGATTTACATTGAAATTGTGAGGACATAATATTGAACATAAACATGGATGACGGAGATGTTGCAGCTTTGGTCGTAGACAATGGATCCGGTATGTGCAAGGCTGGCTTCGCCGGCGACGACGCCCCGAGAGCCGTGTTTCCCTCGATTGTCGGCAGACCTAGGCATCAGGGTGTAATGGTTGGTATGGGACAAAAAGCAGCTATGTCGGCGATGAAGCACAGAGCAAGAGAGGTATTCTAACTCTTAAATACCCAATCGAACACGGTATCGTCACCAACTGGGACGACATGGAGAAAATCTGGCATCATACTTCTACAATGAACTCCGCGTTGCCCCAGAGGAACACCCCGTACTTCTCACCGAAGCGCCTCTAAATCCTAAGGCAAACA…	1215	gi|113273|sp|P12716.1|ACTC_PISOCRecName: Full=Actin, cytoplasmic	P12716	5.24733E-180	blastx_Swissprot
Rphi_rep_c3676	TTTCTAAACATTAAACGTTAGTTAATTGTGTATATGATATATCCAAATAGCATGCTCKTMATTCGGATWCWTHATCATATTGTTGAGAGAACAGACATATGTTCTGCGGAAGAAAACGTTGATGTCATGATTGACTAACAGTGACATAGGGAAAGACTATCGTGACTTCCATGGTTCTACAAAAGGCATATCTTGTTATAACTATTATGTATGGACATTTGCAGATTCTGTAATAAAGTTCTTTATCTACAAAAAAAANAAAAAAAAAAAAGTAACTCTGCGTTGATACCACTGCTTCAAGCAGTGGTATCAACGCAGAGTACGGGGGYCCGCGAGKCGGAGCAAGTAGCGCACACGTTGGGACCCGAAAGATGGTGAACTATGTCTGAGTAGGGCGAA…	2036	gi|113273|sp|P12716.1|ACTC_PISOCRecName: Full=Actin, cytoplasmic	P12716	5.87192E-180	blastx_Swissprot
Rphi_rep_c13337	ASGGGGGACTTGCATATTTGAATTTGAAGTGAACACTTGGTTGTGTGGAGAAATATCTTATAATATTAAAAATGTGTGACGAAGACGTAGCCGCTCTTGTTATCGACAATGGATCTGGTATGTGCAAAGCTGGATTTGCCGGAGATGATGCCCCAAGAGCCGTATTTCCCTCAATCGTCGGAAGACCCAGGCATCAGGGTGTGATGGTTGGTATGGGACAGAAGGACAGCTATGTCGGTGATGAAGCCCAGAGCAAGAGAGGTATCCTAACTCTGAAATACCCAATTGAACACGGTATTGTCACCAACTGGGATGATATAGGAAAAAATCTGGCATCATACTTTCTACAATGAACTTCGTGTTGCCCCAGAAGAACACCCAGTCTTGCTCACAGAACGC…	1517	gi|113273|sp|P12716.1|ACTC_PISOCRecName: Full=Actin, cytoplasmic	P12716	8.5904E-180	blastx_Swissprot
Rphi_rep_c496	CTACGCTTAATATAAACGATCTGTAACCGTTGCTCTTTCGTCAGTATTTCTGCAAACGTTGAGCAGTAAACAGCCTGTACCTTCTCACATCCTTACGGATTAATAACTAATAAACAAATATGTGTGACGACGAAGTTGCCGCTCTTGTTGTAGACAATGGCTCCGGTATGTGCAAAGCCGGATTCGCCGGAGACGATGCCCCAAGAGCCGTCTTCCCTTCCATCGTCGGCCGCCCAAGACATCAGGGTGTGATGGTTGGTATGGGTCAGAAGGACAGCTATGTAGGAGATGAAGCCCAGAGCAAGAGAGGTATCCTTACCTTGAAATACCCAATTGAGCACGGTATCGTCACCAACTGGGACGATATGGAGAAGATCTGGCATCACACATTCTACAATG…	1829	gi|2492668|sp|Q39758.1|ACT_FUCVERecName: Full=Actin	Q39758	2.40934E-179	blastx_Swissprot
Rphi_rep_c165	CGTTTAAATTTATATAATTTTTTAATTACACCTATGGCTTTGAATTATTTGTTGTTGATAGCGCTTTACATGATTTGTATTATCGTTGACCTCACAATATACCAGCTTCCAACTAGAGGCACATTCTGTGCAATGGTCATAAAGAGGCAATTCCATTTTTCTAATCTAGAGAAACAAACACTGTAACATAAAAAAAACTGCAATAAATTAAAGGTAAGAGAAGTATTTATGGTGAAATATGTTGTGTTTGGAATAACAGCTCAATATACAGCAGCACTAAACAATTATATATATATTTACAGCAACTCTGAGGCTAAATTTTGAAGGATCAAATAAGAGCCCAGAAAGGGGCCCCCAAAGGGGGGAACGTGTCCCAAAAAGGGAAACTCTCCCTCTTTT…	2105	gi|82213243|sp|Q8JFP1.1|IF4A2_CHICKRecName: Full=Eukaryotic initiation factor 4A-II; Short=eIF-4A-II; Short=eIF4A-II; AltName: Full=ATP-dependent RNA helicase eIF4A-2	Q8JFP1	8.95167E-179	blastx_Swissprot
Rphi_rep_c29358	GGAATATAGAGAGCTAGCCAGTAAATTAGAGCTATCAAGGAGTTTCCTTATTGTTTATTTATATTATCGACGGAAAATTTAATATTTCATCTTGACAATGATATTAAAATTTTATCTAAAAATAACATATTTAAACGTTAGAAAAGCTGAAGACCGGTTTAAAGCCTTTGGTTCACTACCTTTACATAGTGTTGATTTACATTACACATAAAAGTTAAACAAAAATATGTTGTAACCATATATGGTATTTTACGAAAAGGGAAGCGTGTGCAAAATAATCGAGTTGAATTAGAATCAAGACAATCTGTTGGATTTTACTAAATAAAAGTGAATAATACAAGAGATAAATATGTGTGACGAAGATGTTGCAGCTTTGGTCGTAGACAATGGATCCGGTAT…	1369	gi|113273|sp|P12716.1|ACTC_PISOCRecName: Full=Actin, cytoplasmic	P12716	1.40981E-178	blastx_Swissprot
Rphi_rep_c38030	TTGTGTATTTGATACCGGACGTACAGGAGGGTCTTATTTGTTTATTAAAAAAACAACGTTCTATTAAATAAATAAAAATGTGTGACGAAGATGTCGCAGCTTTGGTTGTAGACAATGGATCCGGTATGTGCAAGGCTGGCYTCGCCGGCGACGACGCCCCGAGAGCCGTGTTTCCCTCGATTGTCGGCAGACCCAGGCATCAGGGTGTGATGGTTGGTATGGGACAAAAAGACAGCTATGTCGGCGATGAAGCACAGAGCAAGAGAGGTATTCTAACTCTGAAATACCCAATCGAACACGGTATCGTCACCAACTGGGACGACATGGAGAAAATCTGGCATCATACTTTCTACAATGAACTCCGTGTTGCCCCAGAGGAACACCCCGTACTTCTCACCG…	1095	gi|113273|sp|P12716.1|ACTC_PISOCRecName: Full=Actin, cytoplasmic	P12716	3.03075E-178	blastx_Swissprot
Rphi_rep_c38852	GGTAGTTCAAAGCCGGGATTTACATTGAAATTGTGAGGACAGAATATCGAACATAAACATGGATGACGGAGATGTTGCAGCTTTGGTCGTAGACAATGGATCCGGTATGTGCAAGGCTGGCTTCGCCGGCGACGACGCCCCGAGAGCCGTGTTTCCCTCGATTGTCGGCAGACCTAGGCATCAGGGTGTAATGGTTGGTATGGGACAAAAAGACAGCTATGTCGGCGATGAAGCACAGAGCAAGAGAGGTATTCTAACTCTGAAATACCCAATCGAACACGGTATCGTCACCAACTGGGACGACATGGAGAAAATCTGGCATCATACTTTCTACAATGAACTCCGTGTTGCCCCAGAGGAACACCCCGYACTTCTCACCGAAGCGCCTCTAAATCCTAA…	1109	gi|113273|sp|P12716.1|ACTC_PISOCRecName: Full=Actin, cytoplasmic	P12716	7.21649E-178	blastx_Swissprot
Rphi_rep_c39700	TGCATATTTGAATTTGAAGTGAACACTTGGTTGTGTGGAGAAATATCTTATAATATTAAAAATGTGTGACGAAGACGTAGCCGCTCTTGTTATCGACAATGGATCTGGTATGTGCAAAGCTGGATTTGCCGGAGATGATGCCCCAAGAGCCGTATTTCCCTCAATCGTCGGAAGACCCAGGCATCAGGGTGTGATGGTTGGCATGGGACAGAAGGACAGCTATGTTGGTGATGAAGCCCAGAGCAAGAGAGGTATCCTTACTCTGAAATACCCAATTGAACACGGTATTGTCACCAACTGGGATGATATAGGAAAAAATCTGGCATCATACTTTCTACAATGAACTTCGTGTTGCCCCAGAAGAACACCCAGTCTTGCTCACAGAAGCCYCACTCAATC…	1134	gi|113290|sp|P17304.1|ACTM_APLCARecName: Full=Actin, muscle	P17304	1.20863E-177	blastx_Swissprot
Rphi_rep_c45039	ACTAAATACTACGTCACCATTATTGATGCCCCAGGCCATCGTGATTTCATCAAGAACATGATCACAGGAACATCYCAGGCCGATTGTRCTGTCTTGATTGTAGCTTCTGGTACTGGTGAATTTGAAGCTGGTATTTCTAAGAACGGTCAGACCAGAGAACACGCTCTGCTCGCTTTCACTTTGGGTGTGAAACAGCTCATTGTAGGTGTCAACAAAATTGACAGCACTGAACCACCATACTCAGAGAAAAGATTCCTTGAAATCACCAATGAGGTATCCAATTACATTAAGAAGATTGGTTACAACCCTAAAAATGTTGCTTTTGTGCCAATTTCTGGCTGGCATGGAGATAACATGATTGAACCATCCAGTAACATGACTYGGTACAAGGGGTGGTCT…	1152	gi|6015057|sp|Q92005.1|EF1A_DANRERecName: Full=Elongation factor 1-alpha; Short=EF-1-alpha	Q92005	1.35978E-177	blastx_Swissprot
Rphi_rep_c2836	AATAGTGGAAGCTGGGGAGTGTAGGCAATTCATAGATAACCAACTGCCTCCGGTCCACATCCCCCGTACTCTGCGTTGATACCACTGCTTAAAGCAGGTGGTATCGAACGCAGAGGTACGGGGGTATGAGTAAGAGTATTCAGAGGACTATATTGATTGATGGGTCGCTACATTGAGCCAATTCCAGATGTACCATGTGGAAACAYTGCTGGTTTGGTCGGAGTTGATCAGTTTTTGGTGAAGGGAGGAACTATCTCCACATACAAAGATGCCCACAACATGAAGGTGATGAAATTCTCTGTGAGTCCAGTTGTGAGAGTTGCTGTAGAATGCAAGAACCCAGCTGAATTGCCAAAGCTTGTTGAAGGTCTTAAACGTCTCTCCAAATCAGATCCTATG…	2337	gi|2494246|sp|Q90705.3|EF2_CHICKRecName: Full=Elongation factor 2; Short=EF-2	Q90705	1.90575E-177	blastx_Swissprot
Rphi_rep_c38205	CACTTGTGTATTTGATACCGGACGTACAGGAGGGTCTTATTTGTTTATTAAAAAAACAAGGTTCTATTAAATAAATAAAAATGTGTGACGAAGATGTTGCAGCTTTGGTTGTAGACAATGGATCCGGTATGTGCAAGGCTGGCTTCGCCGGCGACGACGCCCCGAGAGCCGTGTTTCCCTCGATTGTCGGCAGACCTAGACATCAGGGTGTGATGGTTGGTATGGGACAAAAAGCAGCTATGTCGGCGATGAAGCACAGAGCAAGAGAGGTATTCTAACTCTGAAATACCCAATCGAACACGGTATTGTCACCAACTGGGACGACATGGAGAAAATCTGGCATCATACTTTCTACAATGAACTCCGTGTTSSCCCAGAGGAACACCCTGTACTTCTCAC…	1319	gi|1168322|sp|P30168.2|ACT6_SOLTURecName: Full=Actin-71	P30168	2.4608E-177	blastx_Swissprot
Rphi_rep_c46827	GAATATCGAACCTAAACATGGATGACGGAGATGTTGCAGCTTTGGTCGTAGACAATGGATCCGGTATGTGCAAGGCTGGCTTCGCCGGCGACGACGCCCCGAGAGCCGTGTTTCCCTCGATTGTCGGCAGACCTAGGCATCAGGGTGTAATGGTTGGTATGGGACAAAAAGACAGCTATGTCGGCGATGAAGCACAGAGCAAGAGAGGTATTCTAACTCTGAAATACCCAATCGAACACGGTATCGTCACCAACTGGGACGACATGGGGAAAATCTGGCATCATACTTTCTACAATGAACTCCGTGTTGCCCCAGAGGAACACCCGTACTTCTCACCGAAGCGCCTCTAAATCCTAAGGCAAACAGAGAAAAGATGACCCAAATTATGTTTGAGACCTT…	1131	gi|113273|sp|P12716.1|ACTC_PISOCRecName: Full=Actin, cytoplasmic	P12716	2.67716E-177	blastx_Swissprot
Rphi_rep_c40943	AAGGTAGTAATTTAGTTAATTGAATAATTGTTGTCTAGTAACATTTCTGTGTACAATAGATGGTCCGGATTCGTCGTATTCCTGTTTGCTGATCCACATCTGTTGGAAAGTTGAAAGTGAGGCTAAAATAGAACCACCGATCCATACAGAGTATTTCCTCTCTGGTGGAGCAATGATTTTGATCTTCATCGTTGGTGGAGCCAAAGCAGTGATTTCTTTCTGCATACGGTCGGCAATTCCTGGGTACATAGTGGAACCACCGGACAACACAGTGTTGGCGTACAGATCTTTACGGATGTCAACGTCACACTTCATAATACTGTTGTATGTAGTTTCATGGATACCTGCGGATTCCATACCAAGGAAAGATGGTTGGAACATGGCTTCTGGACACCGGAA…	1027	gi|113273|sp|P12716.1|ACTC_PISOCRecName: Full=Actin, cytoplasmic	P12716	3.99444E-177	blastx_Swissprot
Rphi_rep_c41198	GTGTATTTGATACCGGACGTACAGGAGGGTCTTATTTGTTTATTAAAAAACMAACGTTCTATTAAATAAATAAAAATGTGTGACGAAGATGTTGCAGCTTTGGTTGTAGACAATGGATCCGGTATGTGCAAGGCTGGCTTCGCCGGCGACGACGCCCTGAGAGCCGTGTTTCCCTCGATTGTCGGCAGACCCAGGCATCAGGGTGTGATGGTTGGTATGGGACAAAAAGACAGCTATGTCGGCGATGAAGCACAGAGCAAGAGAGGTATTCTAACTCTGAAATACCCAATCGAACACGGTATCGTCACCAACTGGGACGACATGGGGAAAATCTGGCATCATACTTTCTACAATGGACTCCGTGTTGCCCCAGAGGAACACCCCGTACTTCTCACCGAA…	1238	gi|113273|sp|P12716.1|ACTC_PISOCRecName: Full=Actin, cytoplasmic	P12716	5.66915E-177	blastx_Swissprot
Rphi_rep_c2469	TAGAGGTCGCTGTTTATTTTCTACCGGATAATATCCACATCACGCGACAAAAATGAATGARGAAAGGACTGCGGCAAAAGAACTCGACCAGTGGATAGAACAACTGAACGAATGCAAGCAACTTTCAGAAAATCAAGTGAAAACTTTATGTGAAAAGGCTAAAGAAATATTATCCAAAGAATCAAATGTACAAGAAGTGAAATGTCCTGTAACTGTGAGTGGAGATGTGCACGGTCAGTTCCATGACCTTATGGAGTGATTCAAAATTGGTGGAAATTCGCCTGACACAAACTACCTGTTCATGGGAGATTATGTAGATAGAGGTTATTACTCCGTAGAAACTGTAACTCTTCTAGTAGCACTTAAAGTAAGATTTAAGGATAGAATAACAATTTTACG…	1268	gi|129336|sp|P11611.1|PP2AB_RABITRecName: Full=Serine/threonine-protein phosphatase 2A catalytic subunit beta isoform; Short=PP2A-beta	P11611	1.00001E-176	blastx_Swissprot
Rphi_rep_c14225	AAAAGAACAGCTATGTCGCGATGAAGCACAGAGCAAGAGAGGAATTCTAACTACTGAAATACCAATCGAACACGGTATCGTCACCAACTGGGACGACATGGAGAAATACTGGCATCATACATTCTACAATGAACTCCGTGTTGCCCCAGAGGAACACCCCGTACTTCTCACCGAAGCGCCTCTAAATCCTAAGGCAAACAGAGAAAAGATGACCCAAATTATGTTTGAGACCTTCAATTCACCAGCCATGTACGCAGCTATCCAGGCTGTCCTGTCACTTTACGCTTCCGGTCGTACCACTGGTATTGTGATGGACTCTGGAGATGGAGTATCGCACACTGTACCTATCTATGAAGGTTACGCACTTCCTCACGCCATTTTGAGATTGGACTTGGCCGG…	1464	gi|113273|sp|P12716.1|ACTC_PISOCRecName: Full=Actin, cytoplasmic	P12716	1.19835E-176	blastx_Swissprot
Rphi_rep_c44436	ACCGATCCATACAGAGATTTCCTCTCTGGTGGAGCAATGATTTTGTATCTTCATCGTGGTGGAGCCAAGCAGTGATTCTTTCTGCATACGGTCGGCAATTCCTGGGTACATAGTGGAACCACCGGACAACACAGTGTTGGCGTACAGATCTTTACGGATGTCAACGTCACACTTCATAATACTGTTGTATGTAGTTTCATGGATACCTGCGGATTCCATACCAAGGAAAGATGGCTGGAACGTGGCTTCTGGACGCCGGAAACGTTCGTTACCAATGGTGATGACTTGACCGTCGGGGAGTTCGTAGCTCTTCTCAAGACTGCTAGATGAGGCAGCAGTTTGCATTTCCTGTTCAAAGTCGAGAGCAACATAACATAATTTTTCTTTAATATCTCCTAC…	1103	gi|113273|sp|P12716.1|ACTC_PISOCRecName: Full=Actin, cytoplasmic	P12716	1.27761E-176	blastx_Swissprot
Rphi_rep_c35539	TAGTACTAAAAAAAAAAAAAAAAAAAAAGTAAAACTACTGCGTTGATACCACTGCTTCTGTAATGGTTGGTATGGGACAAAAGATAGCTATGTCGGCGATGAAGCACAGAGCAAGAGAGGTATTCTAACTCTGAAATACCCCAATCGAACRCGGTATTGTCACCAACTGGGACGACATGGAGAAAATCTGGCATCATACTTTCTACAATGAACTCCGTGTTGCCCCAGAGGAACACCCTGTACTTCTCACCGAAGCCCCTCTTAATCCTAAGGCAAATAGAGAAAAGATGACCCAAATCATGTTTGAGACCTTCAATTCACCAGCCATGTACGTTGCCATCCAAGCTGTCCTGTCACTTTACGCTTCTGGTCGTACCACTGGTATTGTGATGGACTCTG…	1139	gi|113273|sp|P12716.1|ACTC_PISOCRecName: Full=Actin, cytoplasmic	P12716	1.47515E-176	blastx_Swissprot
Rphi_rep_c38170	ATCGTTGGTGGAGCCAAACGCAGCGATTCTTTCTGCATACGATCGGCAATTCCTGGGTACATAGTGGAACCACCTGATAACACAGTGTTGGCATACAGATCTTTACGGATGTCAACGTCACACTTCATAATACTGTTGTATGTAGTTTCATGGATACCTGCGGATTCCATACCAAGGAAGGATGGCTGGAACATGGCTTCTGGACACCGGAAACGTTCGTTACCAATGGTGATGACTTGACCGTCGGGGAGTTCGTAGCTCTTCTCAAGACTGCTAGATGAGGCAGCAGTTTGCATTTCCTGTTCAAAGTCGAGAGCAACATAACATAGTTTTTCTTTAATATCTCTTACGATTTCTCTTYCGGCTGTCGTGGTGAAAGAATAACCACGCTCTGTAAGG…	1058	gi|113273|sp|P12716.1|ACTC_PISOCRecName: Full=Actin, cytoplasmic	P12716	1.58023E-176	blastx_Swissprot
Rphi_rep_c358	CCTTTAAAGCAGCAACGTACGATTTATTTTATCTCTGCAAAAATTCAATGACATTTTATGTAAACAAACATAAATTCTTTGATTTGCAAGAGACTGATTTTGAAAACTTCCTTATTTACCCATCAAAACCGAAAATAGTTCTATATATTAATCTGTTTTTAAATAAGAAAAAGAAAATAGTGAAATGATGATGAAGTCGCAACAATACGTCACGTCACGTGACACGACACGTGATGAACCGGAAGCAGAGAGGAAACCAAACTGAGACAAGGAGACACGTATCAACGACTTTAACATCCCAGGTCTGTACAATATTATATCTCATGTCTTAACCATTCAAGCAGTATCTTAACTATAATAATGTAAATAATAACAAAAATAAATACATACAACATACGA…	2436	gi|42559342|sp|O96064.1|MYSP_MYTGARecName: Full=Paramyosin	O96064	1.69226E-176	blastx_Swissprot
Rphi_rep_c40369	TTATGCTCGTGGTCACTACACCATTGGTAAAGAAATTGTAGACCTTGTCCTTGACAGAATTCGTAAGTTGGCTGACCARTGTACCGGTCTCCAGGGATTCCTCATCTTCCACTCCTTCGGTGGTGGTACCGGATCCGGATTCACATCCCTCCTTATGGAACGTCTATCTGTTGACTACGGAAAGAAGTCCAAGCTGGAATTCTCCATCTATCCGGCCCCACAGGTAGCAACCGCCGTTGTCGAACCATACAACTCTATCCTGACCACCCATACCACTTTGGAACACTCCGACTGCGCCTTCATGGTCGACAATGAGGCTATTYATGACATCTGCAGACGTAACTTGGACATTGAAAGACCAACATACACCAACTTGAACTGATTGATTGGTCAGATCGT…	1214	gi|1174593|sp|P41383.1|TBA2_PATVURecName: Full=Tubulin alpha-2/alpha-4 chain	P41383	2.4791E-176	blastx_Swissprot
Rphi_rep_c2280	TTAGGTTCTGAACTTCGGACCTCAGCATCCAGCTGCTCATGGTGTGTTAAGACTGGTACTNACCCTAAATGGAGAGCACGTGGTACGATGTGWCCCACCATATTGGACTCCTGCACAGAGCTACAGAAAAGACTGATCGAGCNTAAAACATACCTGCAGGCAYTRCCATACTTTGACCGTTTGGACTATGTRTCTATGATGTGTAATGAACAAACATACAGTCTGGCAGTGGAGAAACTTTTGAACATAGAAGTTCCAATTAGAGCTCAGTATATWAGAGTGCTKTTCGCTGAGTTAACTAGAATAATGAATCACTGTATGGGTATCGGTACWCACGCCCTTGACGTTGGTGCAATGACACCCTTTTTCTGGCTGTTTGAGGAAAGAGAAAAGATGATG…	1204	gi|81890431|sp|Q641Y2.1|NDUS2_RATRecName: Full=NADH dehydrogenase [ubiquinone] iron-sulfur protein 2, mitochondrial; AltName: Full=Complex I-49kD; Short=CI-49kD; AltName: Full=NADH-ubiquinone oxidoreductase 49 kDa subunit; Flags: Precursor	Q641Y2	2.55182E-176	blastx_Swissprot
Rphi_rep_c19983	TTTGCATATTTGAATTTGAAGTGAACACTTGGTTGTGTGGAGAAATATCTTATAATATTAAAAATGTGTGACGAAGACGTAGCCGCYCTTGTTATCGACAATGGATCTGGTATGTGCAAAGCTGGATTTGCCGGAGATGATGCCCCGAGAGCCGTATTTCCCTCAATCGTCGGAAGACCCAGGCATCAGGGTGTGATGGTTGGTATGGGACAGAAGGACRGCTATGTTGGTGATGAAGCCCAGAGCAAGAGAGGTATCCTAACTCTGAAATACCCAATTGAACACGGTATTGTCACCAACTGGGATGATATGGAAAAAATCTGGCATCATACTTTCTACAATGAACTTCGTGTTGCCCCAGAAGAACACCCAGTCTTGCTCACAGAAGCCCCACTCAAT…	1100	gi|728798|sp|P41341.1|ACTY_LIMPORecName: Full=Actin-11	P41341	3.6931E-176	blastx_Swissprot
Rphi_rep_c45928	AAAGTTGAAAGTAGAGGCTAGAATAGAACCACCGATCCATACAGAGTATTTCCTCTCTGGTGGAGCAATAATTTTGATCTTCATCGTTGGTGGAGCCAAAGCAGTGATTTCTTTCTGCATACGGTCGGCAATTCCTGGGTACATAGTGGAACCACCTGACAACACAGTGTTGGCATAAAGATCTTTACGGATGTCAACGTCACACTTCATGATACTGTTGTATGTAGTTTCATGGATACCTGCGGATTCCATACCAAGGAATGATGGCTGGAACATGGCTTCTGGACACCGGAAACGTTCATTACCAATGGTGATGACTTGACCGTCGGGTAGCTCGTAGCTCTTCTCAAGACTGCTAGATGAGGCGGCAGTTTACATTTCCTGTTCAAAGTCGAGAGC…	1031	gi|113273|sp|P12716.1|ACTC_PISOCRecName: Full=Actin, cytoplasmic	P12716	2.18089E-175	blastx_Swissprot
Rphi_rep_c39202	NCGGGGACGGAATGTATAATTTTGATAAGCTAGAAACATTTTCTGCGTACAATAGACGGCCCAGCTTCGTCGTATTCCTGTTTGTCTGATCYACATCTGTTGGAAAGTTGAAAGTGAGGCTAAAATAGAACCGCCGATCCATACAGAGTATTTCCTCTCTGGTGGGGCAATGATTTTGATCTTCATCGTTGGTGGAGCCAAAGCAGTAATTTCTTTCTGCATACGGTCGGCAATTCCTGGGTACATAGTGGAACCACCGGACAAACACAGTGTTGGCATACAGATCTTTACGGATGTCAACGTCACACTTCATGATACTATTGTATGTAGTTTCGTGGATACCTGCGGATTCCATACCAAGGAAAGATGGCTGGAACATAGCTTCTGGACACCGGAAAC…	1241	gi|113273|sp|P12716.1|ACTC_PISOCRecName: Full=Actin, cytoplasmic	P12716	8.43089E-175	blastx_Swissprot
Rphi_rep_c36607	TAAGGATTTGAAAAAGAGAGAAGACGTGTGTGCGTTATAAACTAACAAAAATGAGAGAAATTGTATATCTTCAGGCCGGACAGTGCGGAAATCAAATTGGGGCAAAGTTCTGGGAAGTTATCTCGGACGAGCATGGAATTGACCCCACCGGTACATACCACGGGGATTCAGACCTTCAACTTGAGAGAATCAATGTCTACTATAATGAAGCTACTGGAGGAAAATATGTCCCCGTGCAGTCCTGGTCGATCTGGAGCCTGGAACCATGGATTCTGTGAGGTCCGGACCATTTGGTCAAATTTTTTCGACCAGATAACTTTGTTTTCGGACAGAGTGGAGCTGGAAACAACTKGGCCAAAGGTCACTACACAGAGGGAGCTGAGCTGGTTGACTCGGTCC…	1694	gi|401166|sp|P30883.1|TBB4_XENLARecName: Full=Tubulin beta-4 chain	P30883	2.30123E-174	blastx_Swissprot
Rphi_rep_c38532	ACAATGGATCCGGTATGTGCAAGGCTGGCTTCGCCGGCGACGACGCCCGAGAGCCGTGTTCCCTCGATTGTCGGCAGACCCAGGCATCAGGGTGTGATGGTTGGTATGGGACAAAAAGACAGCTATGTCGGCGATGAAGCACAGAGCAAGAGAGGTATTCTAACTCTGAAATACCCAATCGAACACGGTATCGTCACCAACTGGGACGACATGGAGAAAATCTGGCATCATACTTTCTACAATGAACTCCGTGTTGCCCCAGAGGAACACCCCGTACTTCTCACCGAAGCCCCTCTCAATCCTAAGGCAAATAGAGAAAAGATGACCCAAATCATGTTTGAGACCTTCAATTCACCAGCCATGTACGTAGCTATCCAAGCTGTCCTGTCACTTTACGCT…	988	gi|113273|sp|P12716.1|ACTC_PISOCRecName: Full=Actin, cytoplasmic	P12716	2.31747E-174	blastx_Swissprot
Rphi_rep_c2303	GSRGTTCAAAGCCGGGATTTACATTGAAATTGTGMGGACAGAATATCGAACATAAACATGGATGACGGAGATGTTGCAGCTTTGGTCRTAGACAATGGATCCGGTATGTGCAAGGCTGGCTTCGCCGGCGACGACGCCCCGAGAGCCGTGTTTCCCTCGATTGTCGGCAGACCTAGGCATCAGGGTGTAATGGTTGGTATGGGACAAAAAGACAGCTATGTCGGCGATGAAGCACAGAGCAAGAGAGGTATTCTAACTCTGAAATACCCAATCGAACACGGTATCGTCACCAACTGGGACGACATGGAGAAAATCTGGCATCATACTTTCTACAATGAACTCCGTGTTGCCCCAGAGGAACACCCCGTACTTCTCACCGAAGCGCCTCTAAATCCTAAG…	2062	gi|113273|sp|P12716.1|ACTC_PISOCRecName: Full=Actin, cytoplasmic	P12716	1.45148E-173	blastx_Swissprot
Rphi_rep_c34690	GATTTTGTATCTTCTATTGTTGGTGGAGCCAAAGCAGTGATTTCTTTCTGCATACGATCGGCAATTCCTGGGTACATAGTGGAACCACCTGATAACACAGTGTTGGCATACAGATCTTTACGGATGTCAACGTCACACTTCATAATACTGTTGTATGTAGTTTCATGGATACCTGCGGATTCCATACCAAGGAAAGATGGCTGGAACATGGCTTCTGGACACCGGAAACGTTCGTTGCCAATGGTGATGACTTGACCGTCGGGGAGTTCATAGCTCTTCTCAAGACTGCTAGATGAGGCAGCAGTTTGCATTTCCTGTTCAAAGTCGAGAGCAACATAACATAGTTTTTCTTTAATATCTCTTACGATTTCTCTTTCGGCTGTCGTGGTGAAAGAATAA…	967	gi|113273|sp|P12716.1|ACTC_PISOCRecName: Full=Actin, cytoplasmic	P12716	9.09352E-173	blastx_Swissprot
Rphi_rep_c39882	ACCGATCCATACAGAGTATTTCCTCTCTGGTGGAGCAATGACTTTGATCTTCATCGTTGGTGGAGCCAAAGCAGTGATTTCTTTCTGCATACGGTCGGCAATTCCTGGGTACATAGTGGAACCACCGGACAACACAGTGTTGGCGTACAGATCTTTACGGATGTCAACGTCACACTTCATAATACTGTTGTATGTAGTTTCATGGATACCTGCGGATTCCATACCAAGGAAAGATGGCTGGAACATAGCTTCTGGACACCGGAAACGTTCGTTACCAATGGTGATGACTTGACCGTCGGGGAGTTCGTAGCTCTTCTCAAGACTGCTAGATGAGGCAGCAGTTTGCATWTCCTGTTCAAAGTCGAGAGCAACATAACATAATTTTTCTTTAATATCTCT…	1112	gi|113273|sp|P12716.1|ACTC_PISOCRecName: Full=Actin, cytoplasmic	P12716	9.55357E-173	blastx_Swissprot
Rphi_rep_c35879	GGYCCGGATTCGTCGTATTCCTGTTTGCTGATCCACATCTAGTTGGAAAGTTGAAAGTAGAGGCTAAAATAGAACCACCGATCCATACAGAGTATTTCCTCTCTGGTGGAGCAATGATTTTGATTTTCTATCGTTGGTGGAGCCAAAGCAGTGATTCTTTCTGCATACGATCGGCAATTCCTGGGTACATAGTGGAACCACCTGATAACACAGTGTTGGCATACAGATCTTTACGGATGTCAACGTCACACTTCATAATACTGTTGTATGTAGTTTCATGGATACCTGCGGATTCCATACCAAGGAAAGATGGCTGGAACATGGCTTCTGGACACCGGAAACGTTCGTTGCCAATGGTGATGACTTGACCGTCGGGTAGCTCGTAGCTCTTCTCAAGAC…	1085	gi|113273|sp|P12716.1|ACTC_PISOCRecName: Full=Actin, cytoplasmic	P12716	1.20317E-172	blastx_Swissprot
Rphi_rep_c38540	GTCAACAATAGTATTGAACAATTATATATAATAGAGCTGAAAGTTAGTATGCCCTCAACGAACGCCGTGAGCGGGACGGAATGTATAATTTTGATAAACTAGAAACAATTTCTGTGTACAATGGACGGCCCAGCTTCGTCGTATTCCTGTTTGCTGATCCACATCTGTTGGAAAGTTGAAAGTGAGGCTAAAATAGAACCGCCGATCCATACAGAGTATTTCCTCTCTGGTGGGGCAATGATTTTGATCTTCATCGTTGGTGGAGCCAAAGCAGTGATTTCTTTCTGCATACGGTCGGCAATTCCTGGGTACATAGTGGAACCACCGGACAACACAGTGTTGGCATACAGATCTTTACGGATGTCAACGTCACACTTCATGATACTGTTGTATGTAGTT…	1279	gi|113247|sp|P18602.1|ACT3_ARTSXRecName: Full=Actin, clone 302	P18602	3.89123E-172	blastx_Swissprot
Rphi_rep_c34819	GTGTAAAGCCGGATTCGCTGGGGACGACGCTCCACGAGCCGTCTTTCCTTCAATCGTCGGTCGACCAAGACATCAGGGTGTGATGGTTGGCATGGGACAGAAGGACAGCTATGTTGGTGATGAAGCCCAGAGCAAGAGAGGTATCCTTACTCTGAAATACCCAATTGAACACGGTATTGTCACCAACTGGGATGATATGGAAAAAATCTGGCATCATACTTTCTACAATGAACTTCGTGTTGCCCCAGAAGAACACCCAGTCTTGCTCACAGAAGCCCCACTCAATCCAAAGGCTAACCGTGAAAAGATGACCCAGATCATGTTCGAAACCTTCAACACTCCAGCTATGTATGTTGCTATCCAGGCTGTGCTGTCTCTGTATGCCTCTGGCCGTACCAC…	1326	gi|25452790|sp|Q96292.1|ACT2_ARATHRecName: Full=Actin-2	Q96292	7.03704E-172	blastx_Swissprot
Rphi_rep_c37617	TTCAAAGCCGGGATTTACATTGAAATTGTGAGGACATAATATTGAACATAAACATGGATGACGGAGATGTTGCAGCTTTGGTCGTAGACAATGGATCCGGTATGTGCAAGGCTGGCTTCGCCGGCGACGACGCCCCGAGAGCCGTGTTTCCCTCGATTGTCGGCAGACCTAGGCATCAGGGTGTAATGGTCGGTATGGGACAAAAAGCAGCTATGTCGGCGATGAAGCACAGAGCAAGAGAGGTATTCTAACTCTGAAATACCCAATCGAACACGGTATCGTCACCAACTGGGACGACATGGAGAAAATCTGGCATCATACTTTCTACAATGAACTCCGTGTTGCCCCAGAGGAACACCCCGTACTTCTCACCGAAGCGCCTCTAAATCCTAAGGCAAA…	1536	gi|47116423|sp|Q964E3.1|ACTC_BIOALRecName: Full=Actin, cytoplasmic	Q964E3	8.37255E-172	blastx_Swissprot
Rphi_rep_c40545	CAGACGAGCATGGAATTGACCCACCGGTACATACCACGGGATTCAGACCTTCAACTTGAGAGAATCAATGTCTACTATAATGAAGCTACTGGAGGAAATATGTCCCCGTGCAGTCCTGGTCGATCTGGAGCCTGGAACCATGGATTCTGTGAGGTCCGGACATTTGGTCAAATTTTCGACCAGATAACTTTGTTTTCGGACAGAGTGGGGCTGGAAACAATTGGGCCAAAGGTCACTACACAGAGGGAGCTGAGCTGGTTGACTCAGTCCTTGATGTTGTACGAAAAGAATCAGAAAGCTGTGATTGCCTCCAGGGATTCCAACTCACACACTCCCTTGGTGGTGGTACCGGCTCTGGTATGGGAACACTGCTCATCAGTAAAATCCGTGAAGAGTACC…	1125	gi|14195231|sp|Q9YHC3.1|TBB1_GADMORecName: Full=Tubulin beta-1 chain; AltName: Full=Beta-1-tubulin	Q9YHC3	1.63743E-171	blastx_Swissprot
Rphi_c2304	AATGGTGATGCCGCAGCACAGTGCAAAGCAGTATCCCCAGTATATGGATGCTTGAAGGAGACAACTTCAAGATATTTTTTCGTTCTTCCAAGATCCGTTTGTCGAGCCCCCTCCAATAAAGAATGACCCTTGAACTCATAATGTATTCTCTCCATCAATTCTCTAGTTGGTGCTGAATCTAGTGCACTCTTCGAGTGACAGTTGACTAGGGTGGGATCAGCTCCGTGGGCCAGTAACAATGAACAAACTTCTATACGTGACTTAGATGCTGCTTCATGCAGCGGCGTAAACTGCCACAGATCCATGGCATTTACATTTGCTCCAGCCTTTAACAACATCTCTGTAACTTCAAAATGACCATATGAACAAGCATTGTGTAGAGGAACCAGCCCACCTTTA…	1701	gi|226693566|sp|O95271.2|TNKS1_HUMANRecName: Full=Tankyrase-1; Short=TANK1; AltName: Full=Poly [ADP-ribose] polymerase 5A; AltName: Full=TNKS-1; AltName: Full=TRF1-interacting ankyrin-related ADP-ribose polymerase; AltName: Full=Tankyrase I	O95271	1.83163E-171	blastx_Swissprot
Rphi_rep_c45405	CGCCGGCGACGACGCCCGACGAGCCGTGTTCCTCGATTGTCGGCAGACCTAGGCATCAGGGTGTAATGGTTGGTATGGGACAAAAGACAGCTATGTCGGCGATGAAGCACAGAGCAAGAGAGGTATTCTAACTCTGAAATACCCAATCGAACACGGTATTGTCACCAACTGGGACGACATGGAGAAGATCTGGCATCATACTTTCTACAATGAACTCCGTCGTTGCCCCACGAGGAACACCCCGTACTTCTCACCGAAGCGCCTCTAAATCCTAAGGCAAACAAGAGAAAAGATGACCCAAATTATGTTTGRGACCTTCAATTCACCAGCCATGTACGTAGCTATCCAGGCTGTCCTGTCACTTTACGCTTCCGGTCGTACCACTGGTATTGTGATGGA…	1145	gi|113273|sp|P12716.1|ACTC_PISOCRecName: Full=Actin, cytoplasmic	P12716	1.88037E-171	blastx_Swissprot
Rphi_rep_c45542	GGGTCTTATTTGTTTATTAAAAAAACAAGGTTCTATTAAATAAATAAAAATGTGTGACGAAGATGTTGCAGCTTTGGTTGTAGACAATGGATCCGGTATGTGCAAGGCTGGCTTCGCCGGCGACGACGCCCCGAGAGCCGTGTTTCCCTCGATTGTCGGCAGACCCAGGCATCAGGGTGTGATGGTTGGTATGGGACAAAAAGCAGCTATGTCGGCGATGAAGCACAGAGCAAAAAGAGGTATTCTAACTCTGAAATACCCAATCGAACACGGTATCGTCACCAACTGGGACGACATGGAGAAAATCTGACATCATACTTTCTACAATGAACTCCGTGTTGCCCCAGAGGAACACCCCGTACTTCTCACCGAAGCCCCTCTCAATCCTAAGGCCAATAG…	1467	gi|47116423|sp|Q964E3.1|ACTC_BIOALRecName: Full=Actin, cytoplasmic	Q964E3	1.98526E-171	blastx_Swissprot
Rphi_rep_c13490	NAAACCGGATGTTGATAGAGTTTCCGGAAAAATGGCTCAGAATATGCTTATACTGTTCGAGCATGCCTCAGGGTATGCTTTGTTCCGGGTTAAAGAGTTTGAGGAGGTGGGAATGTTGCTACCAGAGGTAGAAGCTGGAGTTGGCGATCTTAGTAAATTCCAGTCAGTTGTTAAACTTGCTGCTTTTTCACCATTTAAGAGTGGTACCAATGCCTTGGATAACATAAATAGTATTTCTGAAGGAGTTTTACATGAAGATCTCCGAGTGTTCATTGAAACAAATGTTCCAAAGTCATCTAAGAAACAGAAGGTTGTCCTTGGAGTAGCTGATCCCAAGATTGGTTCATCTATTGTAGAAGAATTGAAAGTACAATGCCAACACACAGGAGTTATACCAGA…	1433	gi|117949609|sp|O00567.4|NOP56_HUMANRecName: Full=Nucleolar protein 56; AltName: Full=Nucleolar protein 5A	O00567	2.2302E-171	blastx_Swissprot
Rphi_rep_c44671	TCTCTGGTGGAGCAATGATTTTGTATCTTCATCGTTGGTGGAGCCAAAGCAGTGATTCTTTCTGCATACGGTCGGCAATTCCTGGGTACATAGTGGAACCACCGGACAACACAGTGTTGGCGTGCAGATCTTTACGGATGTCAACGTCACACTTCATAATACTGTTGTATGTAGTTTCATGGATACCTGCGGATTCCATACCAAGGAAAGATGGCTGGAACATAGCTTCTGGACACCGGAAACGTTCGTTACCAATGGTGATGACTTGACCGTCGGGGAGTCGTAGCTCTTCTCAAGACTGCTAGATGGGGCAGCAGTTTGCATTTCCTGTTCAAAGTCGAGAGCAACATAACATAATTTTTCTTTAATATCTCTTACAATTTCTCTTTCAGCTGTTGT…	1081	gi|113273|sp|P12716.1|ACTC_PISOCRecName: Full=Actin, cytoplasmic	P12716	2.63727E-171	blastx_Swissprot
Rphi_c10267	TCCGGTACTAGCCAAGGGTATGGACACCTACACTATCAGGCTTCCATTAGGGGTCACTGCTGGTATAACTCCCTTCAACTTCCCGGCAATGATCCCCCTCTGGATGTTTCCAATGGCCCTTATTACTGGTAATACCCATGTAATGAAGCCCTCTGAGCGCGATCCTGGAGCAACAATGTTCATGATGCAGCTGGCTCAAGATGCCGGCTTTCCCGATGGAACTGTCAATGTTATACACGGAGCGCACGCAGCCGTAAACTTTATCTGTGATAACCCTGATATAAAAGCTATATCTTTTGTGGGATCCGACCAAGCTGGAAAGTACATTTATGAGAGAGGATCAAAGAATGGAAAGAGAGTGCAATCAAATATGGGTGCTAAGAACCATGGTGTGATAAT…	1218	gi|730037|sp|Q07536.1|MMSA_BOVINRecName: Full=Methylmalonate-semialdehyde dehydrogenase [acylating], mitochondrial; Short=MMSDH; Short=Malonate-semialdehyde dehydrogenase [acylating]; AltName: Full=Aldehyde dehydrogenase family 6 member A1; Flags: Precursor	Q07536	2.66006E-171	blastx_Swissprot
Rphi_rep_c10507	AAATTGAAATACAAGAATTTATTCATTTATTAAACGAAATGTATGCGTATCAAAAATGTAACAACAATAACGCACATAATTATAATTGCACTAGTTGAAGGAGTAATTTAGTTAATTGATATAATTGTTTATCTAGAAACATTTTCTGTGTACAATAGATGGTCCGGATTCGTCGTATTCCTGTTTGCTGATCCACATCTGTTGGAAAGTTGAAAGTGAGGCTAAAATAGAACCACCGATCCATACAGAGTATTTCCTCTCTGGTGGAGCAATGATTTTGATCTTCATCGTTGGTGGAGCCAAAGCAGTGATTTCTTTCTGCATACGGTCGGCAATTCCTGGGTACATAGTGGAACCACCGGACAACACAGTGTTGGCGTAAAGATCTTTACGGATGTC…	1564	gi|113273|sp|P12716.1|ACTC_PISOCRecName: Full=Actin, cytoplasmic	P12716	3.24433E-171	blastx_Swissprot
Rphi_rep_c10437	GGAAAAAGWKTAGCRGGSACTTGTGTATTTGATACCGGACGTACAGGAGGGTCTTATTTGTTTATTAAAAAAACAAGGTTCTATTAAATAAATAAAAATGTGTGACGAAGATGTTGCAGCTTTGGTTGTAGACAATGGATCCGGTATGTGCAAGGCTGGCTTCGCCGGCGACGACGCCCCGAGAGCCGTGTTTCCGTCGATTGTCGGCAGACCCAGGCATCAGGGTGTGATGGTTGGTATGGGACAAAAAGACAGCTATGTCGGCGATGAAGCACAGAGCAAGAGAGGTATTCTAACTCTGAAATACCCAATCGAACACGGTATCGTCACCAACTGGGACGACATGGAGAAAATCTGGCATCATACTTTCTACAATGAACTCCGTGTTGCCCCAGAGGA…	1162	gi|113273|sp|P12716.1|ACTC_PISOCRecName: Full=Actin, cytoplasmic	P12716	3.77432E-171	blastx_Swissprot
Rphi_rep_c5116	AGTGGTATCAACGCCCCAGAGTACRGAGTAGAATAGGGTTTCCGGAAAAATGGCTCAGAATATGCTTATACTGTTCGAGCATGCCTCGGGGTATGCTTTGTTCCGGGTTAAAGAGTTTGAGGAGGTGGGAATGCTGTTACCAGAGGTAGAAGCAGGAGTTGGTGATCTTAGTAAATTCCAGTCAGTTGTTAAACTTGCTGCCTTTTCACCGTTTAAGAGTGGTACCAATGCCCTGGATAACATTAATAGTATTTCTGAAGGAGTTTTACATGAAGATCTCCGAGTGTTCATTGAAACAAATGTTCCAAAGTCATCTAAGAAACAGAAGGTTGTCCTTGGAGTAGCCGATCCCAAGATTGGTTCATCTATTGTAGAAGAATTGAAAGTACAGTGCCAACA…	1430	gi|117949609|sp|O00567.4|NOP56_HUMANRecName: Full=Nucleolar protein 56; AltName: Full=Nucleolar protein 5A	O00567	4.94487E-171	blastx_Swissprot
Rphi_rep_c39479	CTAAATGTGTGACGACGAAGTAGCTGCCTTAGTTATTGATAATGGCTCCGGTATGTGTAAAGCCGGATTCGCTGGGGACGACGCTCCGCGAGCCGTCTTCCTTCAATCGTCGGTCGACCAAGACATCAGGGTGTGATGGTTGGCATGGGACAGAAGGACAGCTATGTTGGTGATGAAGCCCAGAGCAAGAGAGGTATCCTTACTCTGAAATACCCAATTGAACACGGTATTGTCACCAACTGGGATGATATGGAAAAAAATCTGGCATCATACTTTCTACAATGAACTTCGTGTTGCCCCAGAAGAACACCCAGTCTTGCTCACAGAAGCCCCACTCAATCCAAAGGCTAACCGTGAAAAGATGACCCAGATCATGTTCGAAACCTTCAACACTCCAGC…	1189	gi|1703137|sp|P53464.1|ACTM_HELTBRecName: Full=Actin, cytoskeletal; AltName: Full=M	P53464	1.46621E-170	blastx_Swissprot
Rphi_rep_c37172	CCTTCCCAAGTTTCCGATGCTTCCATTTCAAAGATTTCAAATCATTAATATTGTGAAAGATTGTAGTAAGTGTTTTACATGTATCTTATATTCGTTCTTATGTTAATTTCAGGTTCTTACAAAGCCAAGTTCAAAAACAATGATATTTTAACATTCACGATGAATTCTAGCGGTCTTGAACTTTCCGGCAGTTTAAGAAAAAGACTAATTCAATAATGTCAACAATGTATTGAAACATTATATATAATAGAGCTGAAAGTTGTATGCCCTCAAACGACGCCGTTGAGCGGGGACGGAATGTATAATTTTGATAAACTAGAAACATTTTCTGTGTACAATAGACGGTCCAGCTTCGYCGTATTCCTGTTTGCTGATCCACATCTGTTGGAAAGTTGAAAG…	1319	gi|113273|sp|P12716.1|ACTC_PISOCRecName: Full=Actin, cytoplasmic	P12716	1.69647E-170	blastx_Swissprot
Rphi_rep_c36275	TGTGTATTTGATACCGGACGTACAGGAGGGTCTTATTTGTTTATTAAAAAAACAAGGTTCTATTAAATAAATAAAAATGTGTGACGAAGATGTTGCAGCTTTGGTTGTAGACAATGGATCCGGTATGTGCAAGGCTGGCTTCGCCGGCGACGACGCCCCGAGAGCCGTGTTTCCCTCGATTGTCGGCAGACCTAGGCATCAGGGTGTGATGGTTGGTATGGGACAAAAAGCAGCTATGTCGGCGATGAAGCACAGAGCAAGAGAGGTATCCTAACTCTGAAATACCCAATCGAGCACGGTATCGTCACCAACTGGGACGACATGGAGAAAATCTGGCATCATACTTTCTACAATGAACTCCGTGTTGCCCCAGAGGAACACCCCGTACTTCTCACCGAA…	1064	gi|113273|sp|P12716.1|ACTC_PISOCRecName: Full=Actin, cytoplasmic	P12716	2.17301E-170	blastx_Swissprot
Rphi_rep_c41433	CTTATATTCGTTCTTAAGTTAATTTAAAGGTTCTTATAAAGTCCAAAGTTCAAACACAATGATATTTTAACATTCACGATGAATTCTAGCGGTCTTGAACTTTCTGGCAGTTTAAGAAAAAGACTAATTCAATAATGTCAACAATGTATTGAAACATTATATATAATAGAGCTGAAAGTTGTATGCCCTCAAACGACGCCGTTGAGCGGGGACGGAATGTATAATTTTGATAAACTAGAAACATTTTCTGTGTACAATGGATGGCCCAGCTTCGTCGTATTCCTGTTTGCTGATCCACATCTGTTGGAAAGTTGAAAGTGAGGCTAGAATAGAACCACCGATCCATACAGAGTATTTCCTCTCTGGTGGAGCAATGATTTTGATCTTCATCGTTGGTGG…	1212	gi|113273|sp|P12716.1|ACTC_PISOCRecName: Full=Actin, cytoplasmic	P12716	2.5813E-170	blastx_Swissprot
Rphi_rep_c43555	AAGTTTCCGATGCTTCCATTTCAAAGATTTATGAATCGTTAATATTGTGAAAGATTGTAGTAAGTGTTTTGCATGTATCTTATATTCGTTCTTATGTTAATTTAAGGTTCTTATAAAGCCAAGTTCAAAAACAATGATATTTTAACATTCACGATGAATTCTTGCGGTCTTGAACTTTCTTGCAGTTTAAGAAAAGACTAATTCAATAATGTCAACAATGTATTGAAACATTAAATATAATAGAGCCGAAAGTTGTATGCCCTCAAACGACGCCGTTGAGCGGGGACGGAATGTATAATTTTGATAAACTAGAAACATTTTCTGTGTACAATAGACGGCCCAGCTTCGTCGTATTCCTGTTTGCTGATCCACATCTGTTGGAAAGTTGAAAGTGAGGCT…	1266	gi|113273|sp|P12716.1|ACTC_PISOCRecName: Full=Actin, cytoplasmic	P12716	2.74409E-170	blastx_Swissprot
Rphi_rep_c37792	ACGAAGGGTTTTAAAGAATAAAGACGTAGTATATCAACGATAAACAACAACTATGAGAGAAATCGTACATCTTCAAGCCGGACAATGCGGAAATCAAATCGGAGCTAAGTTCTGGGAAGTGATCTCAGATGAGCATGGAATTGACCCCACCGGTACATACCACGGGGATTCTGACCTTCAACTTGAGAGAATCAACGTCTACTATAATGAAGCTTCTGGTGGTAAATATGTACCCCGTGCAGTCCTGGTCGCTCTGGAGCCCGGAACCATGGACTCTGTGAGGTCTGGACCATTTGGTCAGGTATTCAGACCCGACAACTTTGTTTTTGGACAGAGTGGTGCTGGAAACAACTGGGCCAAGGATCACTACACAGAGGGAGCCGAGCTGGTTGACTCGGT…	1113	gi|55977480|sp|P68371.1|TBB2C_HUMANRecName: Full=Tubulin beta-2C chain; AltName: Full=Tubulin beta-2 chain >gi|55977481|sp|P68372.1|TBB2C_MOUSE RecName: Full=Tubulin beta-2C chain >gi|93140718|sp|Q3MHM5.1|TBB2C_BOVIN RecName: Full=Tubulin beta-2C chain	P68371	2.97651E-170	blastx_Swissprot
Rphi_rep_c43527	AGAATTTATTCATTTATTAAACGAAATGTATGCGTATCAAAAATGTAACAACAATAACGCACATAATTATAATTGCACTAGTTGAAGGAGTAATTTAGTTAATTGGTATAATTGTTTATCTAGAAACATTTTCTGTGTACAATAGATGGTCCGGATTCGTCGTATTCCTGTTTGCTGATCCACATCTGTTGGAAAGTTGAAAGTGAGGCTAAAAATAGAACCACCGATCCATACAGAGTATTCCTCTCTGGTGGGGCAATGATTTTGATCTTCATCGTTGGTGGAGCCAAAGCAGTGATTTCTTTCTGCATACGATCGGCAATTCCTGGGTACATAGTGGAACCACCTGATAACACAGTGTTGGCATACAGATCKTTACGGATGTACAACGTCACACTT…	1153	gi|1703130|sp|P53473.1|ACTB_STRPURecName: Full=Actin, cytoskeletal 1B; AltName: Full=Actin, cytoskeletal IB	P53473	9.16753E-170	blastx_Swissprot
Rphi_rep_c38961	AAAAAGAAAAAGAACCCCTAGCGCTGTCATTATTTCCAGCAAAACTTACATAATCTATCATGGTTATACATACTTGTAGTAAATTAAACAACAGATCCAAATGAAAATCAATTATCTTTTCATAACATAAATTGTTTAAAAGTTGTGTTCAAAAGAGTTTTTATCAGATTGGAATAAACATTCTGAAACGATATTTTTAAATTATTCAAATCCAAGTTGTTATGTTGTTGTTTTCACGAGTAAAAATATATGGTCCGTCAAGTTTTCGTTCAATATTCCTCTTCRTCTGCACAGGTGTCATCGGCAGTATCAACACCGACTTCTTCGTAATCCTTCTCAAGGGCAGCCAAATCCTCGCGCGCCTCGGAGAACTCGCCCTCTTCCATACCCTCACCCACG…	1278	gi|47117251|sp|Q8T6A5.1|TBA1_APLCARecName: Full=Tubulin alpha-1 chain	Q8T6A5	2.66385E-169	blastx_Swissprot
Rphi_rep_c551	TTGATCTTCCATAGTCKTTGGCGGCGGCACAGGGTTCAGGGTTTTCTTCCCTCTTGATGGAGAGGCTAAGCGTCGACTATGGTAAGAAGTCAAAACTCGAGTTTGCTGTCTACCCGGCTCCACAAGTTGCAACGGCCGTCGTCGAGCCGTACAACGCCATATTAACGACACATACCACTTTGGAACACTCCGATTGCGCGTTTATGGTCGACAACGAGGCTATCTATGACATATGTAGACGCAACCTAGATATTGAACGCCCTAGCTACACCAATTTAAACCGCCTGATCAGTCAGATCGTTTCCTCAATCACAGCCTCACTTCGCTTCGACGGCGCCCTAAACGTAGATCTTACTGAATTCCAGACCAATTTAGTACCTTACCCGCGAATCCACTTTC…	1233	gi|47117251|sp|Q8T6A5.1|TBA1_APLCARecName: Full=Tubulin alpha-1 chain	Q8T6A5	3.30855E-169	blastx_Swissprot
Rphi_rep_c37886	GGAAGATGCTGCCAATAACCACGCTCGTGGTCACTACACCATTGGTAAGAAATCGTCGACCTTGTCCTCGACAGAATCCGAAGTTGGCTGACCAGTGTACTGGTCTCCAGGGATTCCTCATCTTCCACTCCTTCGGTGGTGGTACCGGATCCGGATTCACCTCCCTCCTTATGGAACGTCTGTCCGTCGATTATGGAAAGRAATCCAAGCTGGAATTCGCCTATCTACCCWGCTCCCCAGATCGCCACCGCCGTCGTTGAACCATACAACTCCATCCTGACCACCCATACCACCCTTGAACACTCCGACTGCGCCTTCATGGTCGACAACGAGGCTATCTACGATATCTGCAGACGTAACTTGGACATTGAAAGACCAACCTACACCAACTTGAACAGG…	1226	gi|122135710|sp|Q2HJ86.1|TBA1D_BOVINRecName: Full=Tubulin alpha-1D chain	Q2HJ86	6.36253E-169	blastx_Swissprot
Rphi_rep_c4390	TTTTTTCCGTCGAGCAGGCAAGATGTCCCACAGAAAATTTTCTGCGCCCCGACATGGCTCTAAAGGGTTTCTTCCGAAGAAGAGATCAAGGAGACAGCGTGGTAAATGCAAGGCGTTTCCTAAGGATAACAAATCAAACCCGGTTCATCTTACAGCCTTCATTGGTTACAAGGCAGGAATGACCCACATTCTCCGAGAAGTTGATCGACCTGGCTCCAAGTCAAATAAGAAAGAAGTTGTTGAGGCCGTCACGATCGTTGAAGCACCACCTATGATGGTAGTTGGCTGCACTGGTTATATTGAGACTCCAAGTGGCCTTAGATCTTTCAAGACCATCTGGGCTGAGCATTTGAGTGAAGAATGTAGAAGAAGATTTTACAAGAACTGGTACCGCTCCAA…	1253	gi|3122718|sp|O16797.3|RL3_DROMERecName: Full=60S ribosomal protein L3	O16797	7.54798E-169	blastx_Swissprot
Rphi_rep_c37462	TGTATTTGATACCGGACGTACAGGAGGGTCTTATTTGTTTATTAAAAAAACAACATTCTATTAAATAAATAAAAATGTGTGACGAAGATGTTGCAGCTTTGGTTGTAGACAATGGATCCGGTATGTGCAAGGCTGGCTTCGCCGGCGACGACGCCCCGAGAGCCGTGTTTCCCTCGATTGTCGGCAGACCCAGGCATCAGGGTGTCCGATGGTTGGTATGGGACAAAAAGACAGCTATGTCGGCGATGAAGCACAGAGCAAGAGAGGTATCCTAACTCTGAAATACCCAATCGAACACGGTATCGTCACCAACTGGGACGACATGGAGAAAATCTGGCATCATACTTTCTACAATGAACTCCGTGTTGCCCAGAGGAACACCCGTACTTCTCACCGAAG…	1284	gi|113273|sp|P12716.1|ACTC_PISOCRecName: Full=Actin, cytoplasmic	P12716	7.80126E-169	blastx_Swissprot
Rphi_rep_c13489	TTCCGTCGAGCAGGCAAGATGTCCCACAGAAAATTTTCTGCGCCCCGACATGGCTCTAAAGGGTTTCTTCCAAAGAAGAGATCAAGGAGACAACGTGGTAAATGCAAGGCGTTTCCTAAGGATAACAAATCAAACCCGGTTCATCTTACAGCCTTCATTGGTTACAAGGCAGGAATGACCCACATTCTCCGAGAAGTTGATCGACCTGGCTCCAAGTCAAATAAGAAAGAAGTTGTTGAGGCTGTCACGATCGTTGAAGCACCACCTATGATGGTAGTTGGCTGCACTGGTTATATTGAGACTCCAAGTGGCCTTAGATCTTTCAAGACCATCTGGGCTGAGCATTTGAGTGAAGAATGTAGAAGAAGATTTTACAAGAACTGGTACCGTTCCAAGAAG…	1314	gi|3122718|sp|O16797.3|RL3_DROMERecName: Full=60S ribosomal protein L3	O16797	8.02259E-169	blastx_Swissprot
Rphi_rep_c266	TTTTTTAAAAATTTTTTAAACGAATTTTTCTCTTCATTTATTTCCTCAGGGTTTCATCAAAAGTGAAAGTTGCAAGTACGACATTAGGCAGTACCCTCGGTCTTGACAGCATCCTTCTTCAATGGACCCATAAAGGTTCTCTTCTCCTCGATGGTCTGGAAACGTCCATGACCAAACTTGCTGGAAGTATCGATGAACTTCAGAGTGATCTTCTCCATCTGTCTTCTCCTGTGTGACTTCAGCAACGACTTTCTTAGAGTAAGAACCCGTTTCTTAGGCCCAACACAGCATCCCTTGATCATGAGGAAGTCATTGTTGACCTCACCATAATGAGGGAAGCCACCAAGGGGTGTGATTGTTTTGTCTGTAGGGTCATACTCGGTGGCAGCATTGTTCTTC…	1320	gi|3122718|sp|O16797.3|RL3_DROMERecName: Full=60S ribosomal protein L3	O16797	8.04782E-169	blastx_Swissprot
Rphi_rep_c52	AGTGGTAAGCAGTGGTATCAACGTTCTAGAGTACTTTTTTTTTTTTTTATTTTTWGTTTAATTTTTCTCTTCATTTATTTCCTCAGGGTTTCATCAAAATTGAAAGTTGCAAGTACGACATTAGGCAGTACCCTCGGTCTTGACAGCATCCTTCTTCAATGGACCCATGAAGGTTCTCTTCTCCTCGATGGTCTGGAAACGTCCATGACCAAACTTGCTGGAAGTATCGATGAACTTCAGAGTGATCTTCTCCATCTGTCTTCTCCTGTGTGACTTCAGCAACGACTTTCTTAGAGTAAGAACCCGTTTCTTAGGCCCAACACAGCATCCCTTGATCATGAGGAAGTCATTGTTGACCTCACCATAATGAGGGAAGCCACCAAGGGGTGTGATTGTTTT…	1357	gi|3122718|sp|O16797.3|RL3_DROMERecName: Full=60S ribosomal protein L3	O16797	8.37579E-169	blastx_Swissprot
Rphi_rep_c50782	GAACAATGTATTGAAACATTATATATAATAGAGCTGAAAGTTGTATGCCCTCAAACGACGCCGTTGAGCGGGGACGGAATGTATAATTTTGATAAACTAGAAACATTTTCTGTGTACAATGGACGGTCCAGCTTCGTCGTATTCCTGTTTGCTGATCCACATCTGTTGGAAAGTTGAAAGTGAGGCTAGAATAGAACCACCGATCCATACAGAGTATTTCCTCTCTGGTGGAGCAATGATTTTGATCTTCATCGTTGGTGGAGCCAGAGCAGTGATTTCTTTCTGCATACGGTCGGCAATTCCTGGGTACATAGTGGAACCACCTGACAACACAGTGTTGGCATAAAGATCTTTACGGATGTCAACGTCACACTTCATGATACTGTTGTATGAGTTTCA…	1057	gi|113273|sp|P12716.1|ACTC_PISOCRecName: Full=Actin, cytoplasmic	P12716	8.85756E-169	blastx_Swissprot
Rphi_rep_c38883	TCAAAAGCCGGGATTTACATTGAAATTGTGAGGACATAATATCGAACATAAACATGGATGACGGAGATGTTGCAGCTTTGGTCGTAGACAATGGATCCGGTATGTGCAAGGCTGGCTTCGCCGGCGACGACGCCCCGAGAGCCGTGTTTCCCTCGATTGTCGGCAGACCTAGGCATCAGGGTGTAATGGTTGGTATGGGACAAAAAGACAGCTATGTCGGCGATGAAGCACAGAGCAAGAGAGGTGTTCTAACCCTGAAATACCCAATCGAACACGGTATCGTCACCAACTGGGACGACATGGAGAAAGTCTGGCATCATACTTTCTACAATGAACTCCGTGTTGCCCCAGAGGAACACCCCGTACTTCTCACTGAAGCCCCTCTCAATCCTAAGGCAA…	1063	gi|113273|sp|P12716.1|ACTC_PISOCRecName: Full=Actin, cytoplasmic	P12716	8.93308E-169	blastx_Swissprot
Rphi_rep_c47629	GAAAGGAGGACGCGGCAAACAACTATGCACGTGGTCATTACACCGTGGGCAAGGAACATATAGACCAAGTCCTCGACAGGCTTCGGAAAATAGCAGATGCTTGTAGTGGTCTTCAGGGTTTCTTAATCTTCCATAGCTTCGGCGGTGGTACAGGTTCAGGGTTCTCTTCCCTCTTGATGGAGAGGCTAAGCGTCGACTATGGTAAGAAGTCAAAACTCGAGTTTGCTGTCTATCCGGCTCCACAAGTTGCTACTGCCGTCGTCGAGCCGTACAACGCCATATTAACGACACATACCACTTTGGAACACTCCGATTGCGCGTTTATGGTCGACAACGAGGCTATTTACGACATATGTAGACGCAACCTAGATATTGAACGCCCCAGCTACACCAATTTAA…	1104	gi|47117251|sp|Q8T6A5.1|TBA1_APLCARecName: Full=Tubulin alpha-1 chain	Q8T6A5	1.09163E-168	blastx_Swissprot
Rphi_rep_c36778	CAAAGCCGGGATTTACATTGAAATTGTGAGGACTTAATATTGAACATAAACATGGATGACGGAGATGTTGCAGCTTTGGTCGTAGACAATGGATCCGGTATGTGCAAGGCTGGCTTCGCCGGCGACGACGCCCCGAGAGCCGTGTTTCCCTCGATTGTCGGCAGACCTAGGCATCAGGGTGTAATGGTTGGTATGGGACAAAAAGCAGCTATGTCGGCGATGAAGCACAGAGCAAGAGAGGTATTCTAACTCTGAAATACCCAATCGAACACGGTATCGTCACCAACTGGGACGACATGGAGAAAATCTGGCATCATACTTTCTACAATGAACTCCGTGTTGCCCAGAGAACACCCGTACTTCTCACTGAAGCCCCTACTAAATCCTAAGGCGAATAGA…	1293	gi|47116423|sp|Q964E3.1|ACTC_BIOALRecName: Full=Actin, cytoplasmic	Q964E3	2.99335E-168	blastx_Swissprot
Rphi_rep_c1216	TTCCGTTCGTAGCAGGCAAGRTGTCCCACAGAAAATTTTCYGCGCCCCGACATGGCTCTAAAGGGTTTCTTCCAAAGAAGAGATCAAGGAGACAGCGTGGTAAATGCAAGGCGTTTCCTAAGGATAACAAATCAAACCCGGTTCATCTTACAGCCTTCATTGGTTACAAGGCAGGAATGACCCACATTCTCCGAGAAGTTGATCGACCTGGCTCCAAGTCAAATAAGAAAGAAGTTGTTGAGGCCGTCACGATCGTTGAAGCACCACCTATGATGGTAGTTGGCTGCACTGGTTATATTGAGACTCCAAGTGGCCTTAGATCTTTCAAGACCATCTGGGCTGAGCATTTGAGTGAAGAATGTAGAAGAAGATTTTACAAGAACTGGTACCGCTCTAAGA…	1292	gi|3122718|sp|O16797.3|RL3_DROMERecName: Full=60S ribosomal protein L3	O16797	2.99335E-168	blastx_Swissprot
Rphi_rep_c37722	ACATAATTATAATTGTCACTAGTTGTAAGGTAGTAATTTAGTTAATTGGTATAATTGTTTATCTAGAAACATTTTCTGTGTACAATAGATGGTCCGGATTCGTCGTATTCCTGTTTGCTGATCCACATCTGTTGGAAAGTTGAAAGTGAGGCTAAAATAGAACCACCGATCCATACAGAGTATTTCCTCTCTGGTGGAGCAATGATTTTGATCTTCATCGTTGGTGGAGCCAATGCAGTGATTCTTTCTGCATACGATCGGCAATTCCTGGGTACATAGTGGAACCACCTGATAACACTTAGTGTTGGCATACAGATCTTTACGGATGTCAACGTCACACTTCATAATACTGTTGTATGTAGTTTCATGGATACCTGCGGATTCCATACCAAGGAAAGA…	1248	gi|113273|sp|P12716.1|ACTC_PISOCRecName: Full=Actin, cytoplasmic	P12716	3.49605E-168	blastx_Swissprot
Rphi_rep_c34885	TTGATCTTCCATAGCTTTGGCGGCGGCGACAGGTTCAGGGTTTYCTTCTCTCTTGATGGAGAGGCTAAGCGTCGACTATGGTAAGAAGTCAAAACTCGAGTTTGCTGTCTACCCGGCTCCACAAGTTGCAACGGCCGTCGTCGAGCCGTACAACGCCATATTAACGACACATACCACTTTGGAACACTCCGATTGCGCGTTTATGGTCGACAACGAGGCTATCTATGACATATGTAGACGCAACCTAGATATTGAACGCCCTAGCTACACCAATTTAAACCGCCTGATCAGTCAGATCGTTTCCTCAATCACAGCCTCACTTCGCTTCGACGGCGCCCTAAACGTAGATCTTACTGAATTCCAGACCAATTTAGTACCTTACCCGCGAATCCACTTTCC…	1224	gi|47117251|sp|Q8T6A5.1|TBA1_APLCARecName: Full=Tubulin alpha-1 chain	Q8T6A5	4.09193E-168	blastx_Swissprot
Rphi_rep_c34815	TTGGGTTAGGTAGGTACGGAAAACGAAAACGAACGACGTACTAGTCGGTCGGACGTAGTAWGAMGACACGAGAGCAMGAAGAGGTAAGTTACTWACTAACCTCGAAATACCCAATCGAACACGGTATCGTCACCAACTGGGACGACATGGAGAAATCTGGCATCATACTTTCTACAATGAACTCCGTGTTGCCCCAGAGGAACACCCCGTACTTCTCACCGAAGCGCCTCTAAATCCTAAGGCAAACAGAGAAAAGATGACTCAAATCATGTTTGAGACCTTCAATTCACCAGCCATGTACGTTGCTATCCAAGCTGTCCTGTCACTGTACGCTTCCGGTCGTACCACTGGTATTGTGATGGACTCTGGAGATGGAGTATCGCACACTGTACCTATCTA…	1389	gi|113273|sp|P12716.1|ACTC_PISOCRecName: Full=Actin, cytoplasmic	P12716	8.24653E-168	blastx_Swissprot
Rphi_c4689	GGGACCATGGGGTAAAATGAATGCTAGAGATAGGGGCAAACTTATGTACAGACTTGCTGATTTAATGGAGGAACATAAAGAAGAACTAGCTACTATTGAGAGTATAGATTCTGGTGCAGTATACACACTAGCTTTGAAAACACATGTAGGCATGTCGATAGATACATTCAGATACTTCGCTGGATGGTGTGACAAAATACAGGGTAAAACCATTCCAATTAACCATGCCACACCCAGCAGAAATCTTACATACACTAAGAGAGAGCCAATTGGTGTTTGTGCCATAGTTGTACCATGGAACTACCCTCTTATGATGTTGGCATGGAAAATGGCTGCATGTCTGGCTGCAGGAAATACTGTTGTGCTTAAACCAGCTCAGGTAACACCATTGACAGCTCT…	1116	gi|166198355|sp|Q3SY69.2|AL1L2_HUMANRecName: Full=Probable 10-formyltetrahydrofolate dehydrogenase ALDH1L2; AltName: Full=Aldehyde dehydrogenase family 1 member L2	Q3SY69	1.35121E-167	blastx_Swissprot
Rphi_rep_c45424	TGTATTTGATACCGGACGTACAGGAGGGTCTTATTTGTTTGTTAAAAAACAAGGTTCTATTGAATAAATAAAAATGTGTGACGAAGATGTTGCAGCTTTGGTTGTAGACAATGGATCCGGTATGTGCAAGGCTGGCTTCGCCGGCGACGACGCCCCGAGAGCCGTGTTTCCCTCGATTGTCGGCAGACCCAGGCATCAGGGTGTGATGGTTGGTATGGGACAAAAAGACAGCTATGTCGGCGATGAAGCACAGAGCAAGAGAGGTATTCTAACTCTGAAATACCCAATCGAACACGGTATCGTCACCAACTGGGACGACATGGGGAAAATCTGGCATCATACTTTCTGCAATGAACTCCGTGTTGCCCAGAGGAACACCCGTACTTCTCACTGAAGCCC…	1197	gi|113273|sp|P12716.1|ACTC_PISOCRecName: Full=Actin, cytoplasmic	P12716	2.54698E-167	blastx_Swissprot
Rphi_rep_c39281	GTGTATTTGATACCGGACGTACAGGAGGGTCTTATTTGTTTATTAAAAAAACAAGGTTCTATTAAATAAATAAAAATGTGTGACGAAGATGTTGCAGCTTTGGTTGTAGACAATGGATCCGGTATGTGCRAGGCTGGCTTCGCCGGCGACGACGCCCCGAGAGCCGTGTTTCCGTCGATTGTCGGCAGACCCAGGCATCAGGGTGTGATGGTTGGTATGGGACAAAAAGCAGCTATGTCGGCGATGAAGCACAGAGCAAGAGAGGTATTCTAACTCTGAAATACCCAATCGAACACGGTATCGTCACCAACTGGGACGACATGGAGAAAATCTGGCATCATACTTTCTACAATGAACTCCGTGTTGCCCCAGAGGAACACCCCGTACTTCTCACTGAAG…	1461	gi|113273|sp|P12716.1|ACTC_PISOCRecName: Full=Actin, cytoplasmic	P12716	2.56056E-167	blastx_Swissprot
Rphi_rep_c37625	TGCTTGTAGTGGTCTTCAGGGTTTCTTAATCTTCCATAGTTTCGGCGGTGGTACAGGTTCTGGGTTCTCTTCCCTCTTGATGGAGAGGCTAAGCGTCGACTATGGTAAGAAGTCAAAACTCGAGTTTGCTGTCTATCCGGCTCCACAAGTTGCTACTGCCGTCGTCGAGCCGTACAACGCCATATTAACGACACATACCACTTTGGAACACTCCGATTGCGCGTTTATGGTCKACAACGAGGCTATTTACGACATATGTAGACGCAACCTAGATATTGAACGCCCCAGCTACACCAATTTAAACCGTCTGATCAGTCAGATCGTTTCTTCAATCACAGCCTCACTCCGCTTCGACGGCGCCCTGAACGTAGATCTTACTGAATTCCAAACAAATTTAGT…	1141	gi|47117251|sp|Q8T6A5.1|TBA1_APLCARecName: Full=Tubulin alpha-1 chain	Q8T6A5	3.65582E-167	blastx_Swissprot
Rphi_rep_c46809	CCATACTAGAGTATTCCTCTCTGGTGGGGCGAATGATTTTGATTTTCTATCGTTGGTGGAGCCAAAGCAGTGATTCTTTTTGCATACGGTCAGCAATTCCTGGGTACATAGTGGAACCACCGGACAACACAGTGTTGGCGTATAGATCTTTACGGATGTCAACGTCACACTTCATGATACTGTTGTATGTAGTTTCGTGGATACCTGCGGATTCCATACCTAAGGTAAAGATGGCTGGAACATAGCTTCTGGACACCGGAAACGTTCGTTGCCAATGGTGATGACTTGACCGTCGGGGAACGTTCGTAGCTCTTCTCAAGACTGCTAGATGAGGCAGCAGTTTGCATTTCCTGTTCAAAGTCGAGAGCAACATAACATAATTTTTCTTTAATATCTCTT…	1085	gi|113273|sp|P12716.1|ACTC_PISOCRecName: Full=Actin, cytoplasmic	P12716	4.92788E-167	blastx_Swissprot
Rphi_rep_c38259	CAAATTAAACGTACTAACTATAAATTATTAATTAGTCTACTAGTTGTAAGGTAGTAATTTAGTTAATTGTATATTAATTGTTTATCTAGTAACATTTCTTGTGTACAATAGATGGTCCGGATTCGTCGTATTCCTGTTTGCTGATCCACATCTGTTGGAAAGTTGAAAGTGAGGCTAAAATAGAACCACCGATCCATACAGAGTATTTCCTCTCTGGTGGAGCAATGATTTTGATCTTCATCGTTGGTGGAGCCAAAGCAGTGATTTCTTTCTGCATACGGTCGGCAATTCCTGGGTACATAGTGGAACCACCGGACAACACAGTGCTGGCGTAAAGATCTTTACGGATGTCAACGTCACACTTCATAATACTGTTGTATGTAGTTTCATGGATACCTG…	1066	gi|113273|sp|P12716.1|ACTC_PISOCRecName: Full=Actin, cytoplasmic	P12716	5.57356E-167	blastx_Swissprot
Rphi_rep_c47777	ATAAACTAGAAACATTTTCTGTGTACAATGGACGGCCCAGCTTCGTCGTATTCCTGTTTGCTGATCCACATCNGTTGGAAAGTTGAAAGTGAGGCTAGAATAGAACCACCGATCCATACAGAGTATTTCCTCTCTGGTGGAGCAATGATTTTGATCTTCATCGTTGGTGGAGCCAAAGCAGTGATTTCTTTCTGCATACGGTCGGCAATTCCTGGGTACATAGTGGAACCACCTGACAACACAGTGTTGGCATAAAGATCTTTACGGATGTCGACGTCACACTTCATGATACTGTTGTATGTAGTTTCATGGATACCTGCGGATTCCATACCAAGGAAAGATGGCTGGAACATGGCTTCTGGACACCGGAAACGTTCGTTACCAATGGTGATGACTTGA…	1074	gi|113283|sp|P26198.1|ACTM_STYCLRecName: Full=Actin, muscle	P26198	1.08849E-166	blastx_Swissprot
Rphi_rep_c49961	TGATGGTTGGTATAGGGACAAAAGAACAGCTATGTCGGCGATGAAGCACAGAGCAAGAGAGGTATTCTAACTCTGAAATACCCAATCGAACACGGTATCGTCACCAACTGGGACGACATGGNGAAAATCTGGCATCATACTTTCTACAATGAACTCCGTGTTGCCCCAGAGGAACACCCCGTACTTCTCACTGAAGCCCCTCTCAATCCTAAGGCAAATAGAGAAAAGATGACCCAAATCATGTTTGAGACCTTCAATTCACCAGCCATGTACGTAGCTATCCAAGCTGTCCTGTCACTTTACGCTTCCGGTCGTACCACTGGTACTGTGATGGACTCTGGAGATGGAGTATCGCACACTGTACCTATCTATGAAGGTTACGCACTTCCTCACGCCATT…	1120	gi|113281|sp|P12717.1|ACTM_PISOCRecName: Full=Actin, muscle	P12717	1.95183E-166	blastx_Swissprot
Rphi_rep_c35324	GTATAGGATATTGAAAGTTCTGTGGGGACGATGTTTTAMTATTCTTCGTCCTTCTTCCTCTCCCTCGCCTTCAACTGAATCAACTCCAACCTCTTCGTAATCCTTTTCTAGGGCGGCAAGATCTTCACGAGCCTCGGAGAATTCTCCTTCCTCCATACCTTCTCCAACGTACCAGTGGACAAAGGCTCTCTTGGCGTACATCAGATCAAACTTGTGGTCAAGACGAGCCCAAGCCTCGGCAATGGCAGTGGTGTTGCTCAACATGCACACAGCACGCTGTACCTTGGCAAGATCACCACCTGGTACAACAGTTGGTGGCTGGTAGTTGATGCCAACCTTGAAGCCAGTTGGACACCAATCAACGAACTGGATGGTTCTCTTGGTCTTGATGGTTGCAAT…	1014	gi|135418|sp|P05214.1|TBA3_MOUSERecName: Full=Tubulin alpha-3 chain; AltName: Full=Alpha-tubulin 3/7; AltName: Full=Alpha-tubulin isotype M-alpha-3/7; AltName: Full=Tubulin alpha-3/alpha-7 chain >gi|20455316|sp|Q13748.3|TBA3C_HUMAN RecName: Full=Tubulin alpha-3C/D chain; AltName: Full=Alpha-tubulin 2; AltName: Full=Alpha-tubulin 3C/D; AltName: Full=Tubulin alpha-2 chain >gi|55976165|sp|Q68FR8.1|T…	P05214	2.62085E-166	blastx_Swissprot
Rphi_rep_c47836	AAAGCCGGGATTTACATTGAAATTGTGAGGACATAATATTGAACATAAACATGGATGACGGAGATGTTGCAGCTTTGGTCGTAGACAATGGATCCGGTATGTGCAAGGCTGGCTTCGCCGGCGACGACGCCCCGAGAGCCGTGTTTCCCTCGATTGTCGGCAGACCTRGGCATCAGGGTGTAATGGTTGGTATGGGACAAAAAGCAGCTATGTCGGCGATGAAGCACAGAGCAGGAGAGGTATTCTAACTCTGAAATACCCAATCGAACACGGTATCGTCACCAACTGGGACGACATGGAGAAAATCTGGCATCATACTTTCTACAATGAACTCCGTGTTGCCCCAGAGGAACACCCGTACTTCTCACCGAAGCGCCTCTAAATCCTAAGGCAAACAGA…	1029	gi|113273|sp|P12716.1|ACTC_PISOCRecName: Full=Actin, cytoplasmic	P12716	2.98583E-166	blastx_Swissprot
Rphi_c5117	AACATTTAATCTGATTATAAGAAAACAATATCCATAACAAAGCATCATGTTAAAATCAAATTAACAATAATTTAGAAATTAAATTAGTTCATTTTTCTATTTTTCCCCAAATAATAAAAAGTACAAGCATAATACTTGTTTCCTCCTTTATTTTGAATGGACTTGGTCCCAGTTATTTTATAGCCTAGCATTGTTATCTAGTCAACTTGATCCCATTTTCTTTCCAAGATTTTCCGCTAGTTTGTCCAGGAACTCAAAAGGTAGTTCAGGTAGTCAGGGCGGGACACACTTGCCATTCCCTTAATACAGATTGCTAAATCTTTGGTCATGAAGCCTCCCTCAATGGTTTCTACACACACCGCCTCAAGGTTATTAGCAAACGTTGTGAGAGCATCATTT…	1495	gi|1170478|sp|P41562.1|IDHC_RATRecName: Full=Isocitrate dehydrogenase [NADP] cytoplasmic; Short=IDH; AltName: Full=Cytosolic NADP-isocitrate dehydrogenase; AltName: Full=IDP; AltName: Full=NADP(+)-specific ICDH; AltName: Full=Oxalosuccinate decarboxylase	P41562	3.75682E-166	blastx_Swissprot
Rphi_rep_c50929	GTCGGCGATGAAGCACAGAGCAAGAGAGGTATTCTAACTACTGAAATACCCAATCGAACACGGTATTGTCACCAACTGGGACGACATGGGGAAAATCTGGCATCATACTTTCTACAATGAACTCCGTGTTGCCCCAGAGGAACACCCTGTACTTCTCACCGAAGCCCCTCTTAATCCTAAGGCAAATAGAGAAAAGATGACCCAAATCATGTTTGAGACCTTCAATTCACCAGCCATGTACGTTGCTATCCAAGCTGTCCTGTCACTTTACGCTTCTGGTCGTACCACTGGTATTGTGATGGACTCTGGAGATGGAGTATCGCACACTGTACCTATCTATGAAGGTTACGCACTTCCTCACGCCATTTTGAGATTGGACTTGGCCGGAAGAGATCTGAC…	955	gi|113273|sp|P12716.1|ACTC_PISOCRecName: Full=Actin, cytoplasmic	P12716	1.00201E-165	blastx_Swissprot
Rphi_rep_c38095	AGTCTGTTTTCCTTGTTTAACATTACTACAGGGTTTGTGTAACACTCTAAAATCTATTAAAAACATGGCCGATGATGATAATGTTGCAGCTTTGGTCGTAGACAATGGATCTGGTATGTGCAAGGCTGGCTTTCGCCGGCGACGACGCCCCGAGAGCTGTGTTTCCATCTATTGTCGGCAGACCTAGGCACCAGGGTGTGATGGTTGGTATGGGACAAAAAGCAGCTATGTTGGCGATGAAGCTCAGAGCAAGAGAGGTATTCTAACTCTGAAATACCCAATCGAACACGGTATCGTCACCAACTGGGACGACATGGAGAAAATCTGGCATCATACTTTCTACAATGAACTCCGTGTTGCCCYAGAGGAACACCCCGTACTTCTACACCGAAGCGCCTC…	1234	gi|113247|sp|P18602.1|ACT3_ARTSXRecName: Full=Actin, clone 302	P18602	1.09291E-165	blastx_Swissprot
Rphi_rep_c40852	GCTATTTTTTAACTATTTTTTTCCTAGTTGTTAACAATTGTTAAACAAATAAAAACATTATATCTTCTTTGTAAATTGTTTTATCTTTCTTACACTTTTAAAGGTAAAGATGATATCATCCTTTGCATATTTTTAAAAGTTTATTGTCTCATGTTAAGTGTTTAATATTCTTCGCCTTCTTCCTCACCCTCACCCTCGACAGAGTCGACACCGACCTCTTCGTAATCCTTCTCGAGAGCAGCCAAATCTTCACGAGCCTCTGAGAATTCTCCCTCTTCCATACCCTCTCCGACGTACCAATGGACGAAAGCTCTCTTGGCGTACATCAAGTCGAACTTGTGATCAAGACGAGCCCAGGCCTCGGCGATGGCAGTGGTGTTGCTCAACATGCACACGGCA…	1415	gi|135438|sp|P10872.1|TBA_TETPYRecName: Full=Tubulin alpha chain	P10872	1.15004E-165	blastx_Swissprot
Rphi_rep_c882	GAGAAAAGTATAACTTACTGTTTCATGACGAAACTCATTGAGTTCAAAGCCGGGATTTACATTGAAATTGTGAGGACAGAATATCGAACATAAACATGGATGACGGAGATGTTGCAGCTTTGGTCGTAGACAATGGATCCGGTATGTGCAAGGCTGGATTTGCCGGCGACGACGCCCCGAGAGCCGTGTTTCCCTCGATTGTCGGCAGACCTAGACATCAGGGTGTAATGGTTGGTATGGGACAAAAAGACAGCTATGTCGGCGATGAAGCACAGAGCAAGAGAGGTATTCTAACTCTGAAATACCCAATCGAACACGGTATCGTCACCAACTGGGACGACATGGAGAAAATCTGGCATCATACTTTCTACAATGAACTCCGTGTTGCCCCAGAGGAAC…	2786	gi|113273|sp|P12716.1|ACTC_PISOCRecName: Full=Actin, cytoplasmic	P12716	1.5035E-165	blastx_Swissprot
Rphi_rep_c36678	TGATTCTTTCTGCATACCGATCGGCAATTACCTGGGTACGATAGTGGAACCACCTGATAACACGGTGTTGGCATACAGATCTTTACGGATGTCAACGTCACACTTCATAATACTGTTGTATGTAGTTTCATGGATACCTGCGGATTCCATACCAAGGAAAGATGGCTGGAACATGGCTTCTGGACACCGGAAACGTTCGTTGCCAATGGTGATGACTTGACCGTCGGGGAGTTCATAGCTCTTCTCAAGACTGCTAGATGAGGCAGCAGTTTGCATTTCCTGTTCAAAGTCGAGAGCAACATAACATAGTTTTTCTTTAATATCTCTTACGATTTCTCTTTWCGGCTGTCGTGGTGAAAGAATAACCACGCTCTGTGAGAATCTTCATAAGATAGTCTG…	1016	gi|113273|sp|P12716.1|ACTC_PISOCRecName: Full=Actin, cytoplasmic	P12716	1.8922E-165	blastx_Swissprot
Rphi_rep_c39571	GGTATGTGCAAGGCTGGCTTCGCCGGCGACGACGCCCCGAGAGCCGTGTTTCCCTCGATTGTCGGCAGCCCCAGGCATCAGGGTGTGATGGTTGGTATGGGACAAAAAGACAGCTATGTCGGCGATGAAGCACAGAGCAAGAGAGGTATCCCAACTCTGAAATACCCAATCGAACACGGTATCGTCACCAACTGGGACGACATGGAGAAAATCTGGCATCATACTTTCTACAATGAACTCCGTGTTGCCCCAGAGGAACACCCCGTACTTCTCACCGAAGCGCCTCTCAATCCTAAGGCAAATAGAGAAAAGATGACCCAAATCATGTTTGAGACCTTCAATTCACCAGCCATGTATGTTGCTATCCAAGCTGTCCTGTCACTTTACGCTTCCGGTCGT…	989	gi|3123181|sp|P04829.3|ACT3_BOMMORecName: Full=Actin, cytoplasmic A3	P04829	3.95352E-165	blastx_Swissprot
Rphi_rep_c13198	CGAACACGGTATCGTCACCAACTGGACGACATGAGAAATACTGGCATCATACTTTCTACAATGAACTCCGTGTTGCCCCAGAGGAACACCCCGTACTTCTCACCGAAGCGCCTCTGAATCCTAAGGCAAAYAGAGAAAAGATGACCCAAATCATGTTTGAGACCTTCAATTCACCAGCCATGTACGTTGCTATCCAAGCTGTCCTGTCACTTTACGCTTCCGGTCGTACCACTGGTATTGTGATGGACTCTGGAGATGGAGTATCGCACACTGTACCTATCTATGAAGGTTACGCTCTTCCTCACGCCATTTTGAGATTGGACTTGGCCGGAAGAGATCTTACAGACTATCTTATGAAGATTCTCACAGAACGTGGTTATTCTTTCACCACGACAGCCG…	1421	gi|113273|sp|P12716.1|ACTC_PISOCRecName: Full=Actin, cytoplasmic	P12716	6.63271E-165	blastx_Swissprot
Rphi_rep_c40004	TTGTGTATTTGATACCGGACGTACAGGAGGGTCTTATTTGTTTATTAAAAAAACAAGGTTCTATAAAATAAATAAAAATGTGTGACGAAGATGTTGCAGCTTTGGTTGTAGACAATGGATCCGGTATGTGCAAGGCTGGCTTCGCCGGCGACGACGCCCCGAGAGCCGTGTTTCCCTCGATTGTCGGCAGACCCAGGCATCAGGGTGTGATGGTTGGTATGGGACAAAAAGCAGCTATGTCGGCGATGAAGCACAGAGCAAGAGAGGTATTCTAACTCTGAAATACCCAATCGAACACGGTATCGTCACCAACTGGGACGACATGGAGAAAATCTGGCATCATACTTTCTACAATGAACTCCGTGTTGCCCCAGAGGAACACCCCGTACTTCTCACCGA…	1123	gi|113273|sp|P12716.1|ACTC_PISOCRecName: Full=Actin, cytoplasmic	P12716	7.04804E-165	blastx_Swissprot
Rphi_rep_c537	AACTAGTTTTTTTAAAAGTACKMATTACTTTAAAAAACTTACTTAAATTAAATAATAATTAGCCATTAACAGTTTTTTCCTTCGTATTTCTTTACGATGAATGTGATATCTATGTATTATTGTAGTCCAGAAATTAAAAAGAAGCGACTTATCTGGTAAGAACTTAAAACAAAAGCTGTTACCACTCTTTATTTCAGAGTGATTTCTCGGATGTTTAAATAAATTCTGTGGACTATGGCGGCATAGCTGTAAGTGTTCTAAATGAAGTCCACAGTTCTTTCCTAAGGTCTCTAATAATCATTTCTTCTTTCCTGTAGCCTTTTGGGCAGCTTTGGTTTTCTTGTCTTCTTTTTCAACCTTAGTTACCTCCTTGATGACACCAACAGCCACTGTCTGTCT…	1943	gi|6015057|sp|Q92005.1|EF1A_DANRERecName: Full=Elongation factor 1-alpha; Short=EF-1-alpha	Q92005	8.76124E-165	blastx_Swissprot
Rphi_rep_c36977	CACAGAGCAAGAGAGGTATTCTAACTACTGAATACTCAATCGAACACGGTATCGTCACCAACTGGGACGACATGGAGAAATCTGGCATCATACTTTCTACAATGAACTCCGTGTTGCCCCAGAGGAACACCCCGTACTTCTCACCGAACGACGCCTCTAAAWWCCTAAGRCRAACAAGAGAAAAGAATGACTCAAATACATGTTTGAGACCTTCAATTCACCAGCCATGTACGTTGCTATCCAAGCTGTCCTGTCACTGTACGCTTCCGGTCGTACCACTGGTATTGTGATGGACTCTGGAGATGGAGTATCGCACACTGTACCTATCTATGAAGGTTACGCCCTTCCTCACGCCATTTTGAGATTGGACTTGGCCGGAAGAGATCTTACAGACTATCT…	1083	gi|113273|sp|P12716.1|ACTC_PISOCRecName: Full=Actin, cytoplasmic	P12716	1.01995E-164	blastx_Swissprot
Rphi_rep_c46491	ACTTGCATATTTGAATTTGAAGTGAACACTTGGTTGTGTGGAGAAATATCTTATAATATTAAAAATGTGTGACGAAGACGTAGCCGCTCTTGTTATCGACAATGGATCTGGTATGTGCAAAGCTGGATTTGCCGGAGATGATGCCCCAAGAGCCGTATTTCCCTCAATCGTCGGAAGACCYMKTCTTCAGGGTGTGATGGTTGGTATGGGACAGAAGGACAGCTATGTTGGTGATGAAGCCCAGAGCAAGAGAGGTATCCTTACTCTGAAATACCCAATTGAACACGGTATTGTCACCAACTGGGATGATATGGAAAAAATCTGGCATCATACTTTCTACAATGAACTTCGTGTTGCCCCAGAAGAACACCCAGTCTTGCTCACAGAAGCCCCACTCAA…	1002	gi|113273|sp|P12716.1|ACTC_PISOCRecName: Full=Actin, cytoplasmic	P12716	2.58671E-164	blastx_Swissprot
Rphi_rep_c44820	ATTTAGATAATTGAATAATGTTTGTCTAGAAACATTTTCTGTGTACAATAGATGGTCCGGATTCGTCGTATTCCTGTTTGCTGATCCACATCTGTTGGAAAGTTGAAAGTGAGGCTAGAATAGAACCACCGATCCATACAGAGTATTTCCTCTCTGGTGGAGCAATGATTTTGATCTTCATCGTTGGTGGGGCCAAAGCAGTGATTTCTTTCTGCATACGGTCTGCGATACCTGGGTACATAGTGGAACCACCGGACAACACAGTGTTGGCGTACAGATCTTTACGGATGTCAACGTCACACTTCATAATACTGTTGTATGTAGTTTCATAGGATAAACCCTGCGGATTCCATACCAAGGAAAGATGGCTGGAACATGGCTTCTGGACACCGGAAACGT…	1224	gi|47116422|sp|Q964E2.1|ACTC_BIOPFRecName: Full=Actin, cytoplasmic	Q964E2	2.68686E-164	blastx_Swissprot
Rphi_rep_c37962	CTGGTTTCTCTGTCGGCAATATAATACCAAGGAAGCCTTGGATATGGGTCTGGTTAATACGGTGGTGCCCTATGCGAAGTTGGAAAGCGAGACAGTCAAATGGGCAAAGGAAATGCTGTCGCACTCACCTATGGCGCTCCGTACTCTAAAAGCGGCTATGAACGCAGATTGTGATGGACAAACTGGGCTTCAGGAATTGGCAGGTAATGCGACGATGCTTTATTATATGACCCCTGTACTCTGCGTTGATACCACTGCTTTCAGTTGTTGGCGTAAAGATCTTTACGGATGTCAACGTCACACTTCATAATACTGTTGTATGTAGTTTCATGGATACCTGCGGATTCCATACCAAGGAAGATGGCTGGAACATGGCTTCTGGACACCGGAAACGTTCGT…	1274	gi|113273|sp|P12716.1|ACTC_PISOCRecName: Full=Actin, cytoplasmic	P12716	4.84639E-164	blastx_Swissprot
Rphi_rep_c2394	ACTTCAATTTTCTACTCCCTTTTGTTCCTCCATTTTGGATGTATAATTGGACACTGGCCAGGCTGGACAAGCGAATCTAGAGTTAGGATGAGCAGCTTTGCCTGGTTGCCCGATTCTATATGGCTGATTTAACCATGTAGTGATACCAATGTTCTTGTCCACTTCTTCTTCAAGTCCTTCCCAATAGAAGCCACCATCTTGGGTCTCGGCAACATTGGTGAAGATGGAGTTTTTCATACATGTYAACATGGCATTTGGATTAGTTTTCATGTTTGTTCCCGGGCATACACCAAAAAAGCCAGCTTCTGGGTTGATACCGTACAAGTCTCCTTTTTCATCAAATCTCATCCAGGCAATATCATCACCTACGCATCTGATTTTGAAGCCTGGAATAGCAGA…	1411	gi|130763|sp|P29190.1|PPCK_HAECORecName: Full=Phosphoenolpyruvate carboxykinase [GTP]; Short=PEPCK; AltName: Full=Phosphoenolpyruvate carboxylase	P29190	5.01392E-164	blastx_Swissprot
Rphi_rep_c37793	CAGGGTTTCTTGATCTTCCATAGTTTCGGCGGCGGCACAGGTTCAGGGTTTTCTTCCCTCTTGATGGAGAGGTTAAGCGTCGACTATGGTAAGAAGTCTAAACTCGAGTTTGCTGTCTATCCGGCTCCACAAGTTGCTACGGCCGTCGTCGAGCCGTACAACGCCATATTAACGACACATACCACTTTGGAACACTCCGATTGCGCGTTTATGGTCGACAACGAGGCTATCTATGGCATATGTAGACGCAACCTAGATATTGAACGCCCTAGTTACACCAATTTAAACCGTCTGAYCAGTCAGATCGTTTCCTCAATCACAGCCTCACTCCGCYTCGACGGCGCCCTGAACGTAGATCTTACTGAATTCCAGACCAATTTAGTACCTTACCCGCGAATC…	1252	gi|47117251|sp|Q8T6A5.1|TBA1_APLCARecName: Full=Tubulin alpha-1 chain	Q8T6A5	5.59769E-164	blastx_Swissprot
Rphi_rep_c35961	AATTTATTCATTTATTAAACGAAAATGTATGCGTATACAAAAATGTAACAACAATAACGACACATAATTATAATTGCACTAGTTGAAGGTAGTAATTTAGTTAATTGATATTAATTGTTTATCTAGAAACATTTTCTGTGTACAATAGATGGTCCGGATTCGTCGTATTCCTGTTTGCTGATCCACATCTGTTGGAAAGTTGAAAGTGAGGCTAAAATAGAACCACCGATCCATACAGAGTATTTCCTCTCTGGTGGAGCAATGATTTTGATCTTCATCGTTGGTGGAGCCAAAGCAGTGATTTCTTTCTGCATACGGTCGGCAATTCCTGGGTACATAGTGGAACCACCGGACAACACAGTGTTGGCGTAAAGATCTTTACGGATGTCAACGTCACAC…	1333	gi|109914418|sp|P84856.1|ACTB_CERPYRecName: Full=Actin, cytoplasmic 1; AltName: Full=Beta-actin	P84856	8.70825E-164	blastx_Swissprot
Rphi_rep_c38046	GCAGATGCTTGCAGTGGTCGTTCAGGGTTTCCTGATCTTCCATAGTTTCGGCGGCGGCACAGGTTCAGGGTTTTCTTYCCTCTTGATGGAGAGGTTAAGCGTCGACTATGGTAAGAAGTCTAAACTCGAGTTTGCTGTCTATCCGGCTCCACAAGTTGCTACGGCCGTCGTCGAGCCGTACAACGCCATATTAACGACACATACCACTTTGGAACACTCCGATTGCGCGTTTATGGTCGACAACGAGGCTATCTATGACATATGTAGACGCAACCTAGATATTGAACGCCCTAGTTACACCAATTTAAACCGTCTGATCAGTCAGATCGTTTCCTCAATCACAGCCTCACTCCGCTTCGACGGCGCCCTGAACGTAGATCTTACTGAATTCCAGACCAA…	1253	gi|47117251|sp|Q8T6A5.1|TBA1_APLCARecName: Full=Tubulin alpha-1 chain	Q8T6A5	9.54821E-164	blastx_Swissprot
Rphi_rep_c42221	GTAAAGAAATTGTAGACCTTGTCCTCGACAGAATTCGCAAATTGGCTGACCAGTGTACCGGTCTCCAAGGATTCCTCATCTTCCACTCCTTCGGTGGTGGTACCGGATCCGGATTCACATCCCTCCTTATGGAACGTCTATCTGTTGACTACGGAAAGAAATCCAAGCTGGAATTCTCCATCTATCCAGCCCCACAGGTAGCAACTGCCGTTGTTGAGCCATACAACTCCATCTTGACCACCCATACCACTTCGGAACACTCCGACTGCGCCTTCATGGTTGACAATGAGGCTATTTATGACATCTGCAGACGTAACTTGGACATTGAAAGACCAACATACACCAACTTGAACAGATTGATTGGTCAGATCGTCTCCTCCATCACTGCCTCTCTAAGAT…	1062	gi|1174593|sp|P41383.1|TBA2_PATVURecName: Full=Tubulin alpha-2/alpha-4 chain	P41383	1.38914E-163	blastx_Swissprot
Rphi_rep_c38266	TATTAAATAAATAAAAATGTGTGACGAAGATGTTGCAGCTTTGGTTGTAGACAATGGATCCGGTATGTGCAAGGCTGGCTTCGCCGGCGACGACGCCCCGAGAGCCGTGTTTCCCTCGATTGTCGGCAGACCCAGGCATCAGGGTGTGATGGTTGGTATGGGACAAAAAGACAGCTATGTCGGCGATGAAGCACAGAGCAAGAGAGGTATTCTAACTCTGAAATACCCAATCGAACACGGTATCGTCACCAACTGGGACGATATGGAGAAAGTCTGGCATCATACTTTCTACAATGAACTCCGTGTTGCCCCAGAGGAACACCCCGTACTTCTCACCGAAGCCCCTCTCAATCCTAAGGCAAATAGAGAAAAGATGACCCAAATCATGTTTGAGACCTT…	1092	gi|113273|sp|P12716.1|ACTC_PISOCRecName: Full=Actin, cytoplasmic	P12716	3.29268E-163	blastx_Swissprot
Rphi_rep_c36317	TCAGAGATGCTAATACATTTGTGGGAGAGGCTTATCATTATTTGCAAAAATGTATTAGAAAAATTATGGCTGCTAAAAAGTCATTTGAAAGTTAGTACATTTAGGCTTCTTCACCCTCGTCCTCCTCCTCGTCAAACTCGCCCTCTTCTTCTGCTGTGGCATCTTGGTACTGCTTGGTATTCAGAGACCAAGTCGTTCATGTTAGATTCTGCCTCGGTAAACTCCATCTCGTCCATACCTTCACCAGTATACCAATGTAAGAAAGCCTTACGACGGAACATAGCGGTGAACTGTTCAGAGATACGCTTGAACAATTCCTGGATGGCGGTACTGTTACCAATGAAAGTGGCAGACATCTTAAGACCACGTGGTGGGATATCACAAACTGCTGTCTTGACA…	1047	gi|401166|sp|P30883.1|TBB4_XENLARecName: Full=Tubulin beta-4 chain	P30883	3.70246E-163	blastx_Swissprot
Rphi_rep_c13672	AAAACTACAGGTCGAGTACAAAGGAGAAACTAAAACATTTTTCCCAGAAGAAATCTCTTCAATGGTCTTGAACAAGTATGAAGGAAACTGCTGAAGCATTCCTTGGAAAGACTGTGACAAATGCTGTAATCACTGTGCCAGCTTACTTCAATGATTCCCAGAGACAGGCTACAAAAGATGCTGGTACCATTTCTGGTCTCAATATCTTGCGTATTATTAATGAGCCAACAGCAGCAGCCATTGCTTATGGTCTTGACAAGAAGGTTGGAGGTGAAAGAAATGTCCTTATTTTTGATTTGGGTGGTGGTACATTTGATGTTTCCATCCTTACCATTGAAGATGGTATCTTTGAAGTAAAATCCACATCCGGTGATACTCACTTGGGTGGTGAAGATTTTG…	1164	gi|12585261|sp|Q9U639.1|HSP7D_MANSERecName: Full=Heat shock 70 kDa protein cognate 4; Short=Hsc 70-4	Q9U639	4.70863E-163	blastx_Swissprot
Rphi_rep_c42426	CAAAGCCGGGATTTACATTGAAATTGTGAGGACATAATATCGAACATAAACATGGATGACGGAGATGTTGCAGCTTTGGTCGTAGACAATGGATCCGGTATGTGCAAGGCTGGCTTCGCCGGCGACGACGCCCCGAGAGCCGTGTTTCCCTCGATTGTCGGCAGACCTAGGCATCAGGGTGTAATGGTTGGTATGGGACAAAAAGCAGCTATGTCGGCGATGAAGCACAGAGCAAGAGAGGTATTCTAACTCTGAAATACCCAATCGAACACGGTATCGTCACCAACTGGGACGACATGGAGAAAATCTGGCATCATACCTTCTACAATGAACTCCGTGTTGCCCCAGAGGAACACCCGTACTTCTCACCGAAGCGCCTCTAAATCCTAAGGCAAACAG…	1251	gi|113247|sp|P18602.1|ACT3_ARTSXRecName: Full=Actin, clone 302	P18602	5.02583E-163	blastx_Swissprot
Rphi_rep_c35696	CGGTCTCCAAGGATTCCTCATCTTCCTACTCCTTCGGTGGTGGTACCGGATCTGGATTCACATCCCTCCTTATGGAACGTCTATCTGTTGACTACGGAAAGAAATCCAAGCTGGAATTCTCCATCTATCCAGCCCCACAGGTAGCAACTGCCGTTGTTGAGCCATACAACTCCATCTTGACCACCCATACCACTTTGGAACACTCCGACTGCGCCTTCATGGTTGACAATGAGGCTATTTATGACATCTGCAGACGTAACTTGGACATTGAAAGACCAACATACACCAACTTGAACAGATTGATTGGTCAGATCGTCTCCTCCATCACAGCCTCTCTAAGATTTGATGGTGCCCTCAACGTTGACTTGACAGAGTTCCAGACTAACTTGGTACCATACC…	1214	gi|135418|sp|P05214.1|TBA3_MOUSERecName: Full=Tubulin alpha-3 chain; AltName: Full=Alpha-tubulin 3/7; AltName: Full=Alpha-tubulin isotype M-alpha-3/7; AltName: Full=Tubulin alpha-3/alpha-7 chain >gi|20455316|sp|Q13748.3|TBA3C_HUMAN RecName: Full=Tubulin alpha-3C/D chain; AltName: Full=Alpha-tubulin 2; AltName: Full=Alpha-tubulin 3C/D; AltName: Full=Tubulin alpha-2 chain >gi|55976165|sp|Q68FR8.1|T…	P05214	1.31861E-162	blastx_Swissprot
Rphi_rep_c46771	ACGATGAATTCTAGCGGTCTTAAACTTGCTGGCAGTTTAAGAAAAAGACTAATTCAATAATGTGAACAATGTATTGAAACATTATATATAATAGAGCTGAAAGTTGTATGCCCTCAAACGACGCCGTTGAGCGGGGACGGAATGTATAATTTTTGATAAACTAGAAACACTTTCTGTGTACAATGGACGGTCCAGCTTCGTCGTATTCCTGTTTGCTGAGTCCACATCTGTTGGAAAAGTTGAAAGTGAGGCTAGAATAGAACCACCGATCCATACAGAGTATTTCCTCTCTGGTGGAGCAATGATTTTGATCTTCATCGTTGGTGGAGCCAAAGCAGTGATTTCTTTCTGCATACGGTCGGCAATTCCTGGGTACATAGTGGAACCACCTGACAACAC…	1135	gi|1703130|sp|P53473.1|ACTB_STRPURecName: Full=Actin, cytoskeletal 1B; AltName: Full=Actin, cytoskeletal IB	P53473	1.44057E-162	blastx_Swissprot
Rphi_rep_c41685	ACCAAGTCCTCGACAGGCTTCGAAAAAATAGCAGATGCTTGCAGTGGTCTTCAGGGTTTCTTAATCTTCCATAGCTTCGGCGGCGGCACAGGTTCAGGGTTTTCTTCCCTCTTGATGGAGAGGCTAAGCGTCGACTATGGTAANAAGTCAAAACTCGAGTTTGCTGTCTATCCGGCTCCACAAGTTGCGACGGCTGTCGTCGAGCCGTACAACGCCATATTAACGACACATACCACTTTGGAACACTCCGATTGCGCGTTTATGGTCGACAACGAGGCTATCTATGACATATGTAGACGCAACCTAGATATTGAACGCCCTAGCTACACCAATTTAAACCGTCTGATCAGTCAGATCGTTTCCTCAATCACAGCCTCACTCCGCTTCGACGGCGCCCTA…	1036	gi|47117251|sp|Q8T6A5.1|TBA1_APLCARecName: Full=Tubulin alpha-1 chain	Q8T6A5	1.98363E-162	blastx_Swissprot
Rphi_rep_c45190	ATAGTGGAACCACCGGACAACACAGNGTTGGCATACAGATCTTTACGGATGTCAACGTCACACTTCATGATACTGTTGTATGTAGTTTCGTGGATACCTGCGGATTCCATACCAAGGAAGATGGCTGGAACATAGCTTCTGGACACCGGAAACGTTCGTTACCAATGGTGATGACTTGACCATCGGGAGTTCGTAGCTCTTCTCAAGACTGCTAGATGAGGCAGCAGTTTGCATTTCCTGTTCAAAGTCGAGAGCAACATAACATAATTTTTCTTTAATATCTCTTACGATTTCTCTTTCGGCTGTCGTGGTGAAAGAATAACCACGTTCCGTGAGAATCTTCATTAGATAGTCCGTAAGATCTCTTCCGGCCAAGTCCAATCTCAAAATGGCGTGAGG…	967	gi|113273|sp|P12716.1|ACTC_PISOCRecName: Full=Actin, cytoplasmic	P12716	2.95654E-162	blastx_Swissprot
Rphi_rep_c37675	AAGTTGTCAAACAAAAAGTTTAACAATCAAATCAAACGAGTTGATTTTATCTTTGGGAAGATGTTACCCAAAGTTTTGCTTAAAAGTTCATATTTGTCTTTYATGCGTTTAATATTCCTCGCCTTCCTCTTCACCCTCACCCTCGACGGAGTCGACACCGACCTCTTCGTAATCCTTCTCGAGAGCAGCCAAATCTTCACGGGCCTCTGAGAATTCTCCYTCTTCCATACCCTCTCCGACGTACCAGTGGACGAAAGCTCTCTTGGCGTACATCAAGTCGAACTTGTGATCAAGACGAGCCCAGGCCTCGGCGATGGCAGTGGTGTTGCTCAACATGCACACGGCACGCTGTACCTTGGCGAGATCACCACCTGGTACGACAGTTGGTGGTTGGTAGTT…	1564	gi|135418|sp|P05214.1|TBA3_MOUSERecName: Full=Tubulin alpha-3 chain; AltName: Full=Alpha-tubulin 3/7; AltName: Full=Alpha-tubulin isotype M-alpha-3/7; AltName: Full=Tubulin alpha-3/alpha-7 chain >gi|20455316|sp|Q13748.3|TBA3C_HUMAN RecName: Full=Tubulin alpha-3C/D chain; AltName: Full=Alpha-tubulin 2; AltName: Full=Alpha-tubulin 3C/D; AltName: Full=Tubulin alpha-2 chain >gi|55976165|sp|Q68FR8.1|T…	P05214	3.42049E-162	blastx_Swissprot
Rphi_rep_c8041	TTATTGGAAGAAAGTTTGATGAGTCTGCTGTGCAGTCCGATATGAAACATTGGCCATTTAATGTTATAAATGATGCAACTAAACCAAAACTACAGGTCGAGTACAAAGGAGAAACTAAAACATTTTTCCCTGAAGAAATCTCTTCAATGGTCTTGAACAAGATGAAGGAAACTGCTGAAGCATTCCTCGGAAAGACTGTGACAAATGCTGTAATCACTGTGCCAGCTTACTTCAATGATTCTCAGAGACAGGCTAACAAAAGATGCTGGTACCATTTCTGGTCTCAATATCTTGCGTATTATTAATGAACCAACAGCAGCAGCCATTGCTTATGGTCTTGACAAGAAGAGCYAMGGARRKGTTGGAGGTGAACGAAATGTCCTTATTTTGATTTGGGTG…	1281	gi|148887198|sp|P19120.2|HSP7C_BOVINRecName: Full=Heat shock cognate 71 kDa protein; AltName: Full=Heat shock 70 kDa protein 8	P19120	7.04937E-162	blastx_Swissprot
Rphi_rep_c12478	CGTAACGCAGGTGTCCTAAGTGGGCTCAGCGAGGCGGAAACTCGCGTAGAGCAAAAGGGCAAATGCCCACTTGATTTTGATTTTTCAGTACGAATACAGACCGTGAAAGCGCGGCCTATCGATCCTTTTTGACGTTGAGAGTTTCAAGCAAGAGGTGTCAGAAAAGTTACCACAGGGATAACTGGCTTGTGGCAGCCAAGCGTTCATAGCGACGTTGCTTTTTGTATCTTTCGATGTCGGCTCTTCCTATCATTGCGAAGCAGAATTCGCCAAGCGTTGGATTGTTCACCCACTAATAGGGAACGTGAGCTGGGATTAGACCGTCGTGAGACAGGTTAGTTTTACCCTACTGTCGACACAGTCGTCGCAATGGTAATCCTGCTCAGTACGAGAGGAACC…	1937	gi|47605558|sp|Q9PTY0.1|ATPB_CYPCARecName: Full=ATP synthase subunit beta, mitochondrial; Flags: Precursor	Q9PTY0	1.28338E-161	blastx_Swissprot
Rphi_rep_c48796	GGAGTAATTTAGTTAATTGAAATAATTGTTTGTCTAGAAACATTTTCTGTGTACAATAGATGGTCCGGATTCGTCGTATTCCTGTTTGCTGATCCACATCTGTTGGAAAGTTGAAAGTGAGGCTAAAATAGAACCACCGATCCATACAGAGTATTTCCTCTCTGGTGGGGCGAATGATTTTGATCTTCATCGTTGGTGGAGCCAAAGCAGTGATTTCTTTCTGCATACGGTCGGCAATTCCTGGGTACATAGTGGAACCACCGGACAACACAGTGTTGGCGTACAGATCTTTACGGATGTCAACGTCACACTTCATAATACTGTTGTATGTAGTTTCATGGATACCAGCGGATTCCATACCAAGGAAAGATGGCTGGAACATGGCTTCTGGACACCGGA…	995	gi|113273|sp|P12716.1|ACTC_PISOCRecName: Full=Actin, cytoplasmic	P12716	1.68759E-161	blastx_Swissprot
Rphi_c12103	ATAATATTTAATTATCCTATGAAGAGGAGCAAGTCAGCTTACTTCTTCTTGGTGGCCTTAGCAGCGGACTTGGTGACCTTTCCGGAGCCTTCCTTCTTGGTGACACCCTTGATGACACCGACAGCAACAGTCTGTCTCATAYCACGGACAGCGAAGCGACCGAGGGGAGCGTAGTCCTTGAAGGTCTCGACACAGAGGGGCTTGGTGGGGATCAACTTGACGATGGCAGCATCACCAGACTTGACAGCCTTGGGCTCCTTCTCGACGGACTTACCGGAACGACGATCGATCTTCTCAACGAGCTCGGAGAACTTGCAGGCAATGTGAGCGGTGTGGCAATCCAACACGGGGGTGTACCCGGCACGGATCTCTCCAGGGTGGTTGAGGACGATGACCTGG…	1222	gi|119138|sp|P17507.1|EF1A2_XENLARecName: Full=Elongation factor 1-alpha, oocyte form; Short=EF-1-alpha-O; Short=EF-1AO; AltName: Full=42S p48	P17507	3.41057E-161	blastx_Swissprot
Rphi_rep_c38979	CTCATTCAKTTCAAAGCCGGGATTTACATTGAAATTGTGAGGACATAATATTGAACATAAACATGGATGACGGAGATGTTGCAGCTTTGGTCGTAGACAATGGATCCGGTATGTGCAAGGCTGGCTTCGCCGGCGACGACGCCCCGAGAGCCGTGTTTCCCTCGATTGTCGGCAGACCTAGGCATCAGGGTGTAATGGTTGGTATGGGACAAAAAGCAGCTATGTCGGCGATGAAGCACAGAGCAAGAGAGGTATTCTAACCCTGAAATACCCAATCGAACACGGTATCGTCACCAACTGGGACGACATGGAGAAAATCTGGCATCATACTTTTACAATGAACTCCGTGTTSGCCCAGAGGAACCACCCGTACTTCTCACCGAAGCGCCTCTAAATCCT…	1021	gi|231506|sp|P29751.1|ACTB_RABITRecName: Full=Actin, cytoplasmic 1; AltName: Full=Beta-actin; Contains: RecName: Full=Actin, cytoplasmic 1, N-terminally processed	P29751	3.87596E-161	blastx_Swissprot
Rphi_rep_c39017	TYAAAGCCGGGATTTACATTGGAAATTGTGAGGACAGAATATCGAACATAAACATGGATGACGGAGATGTTGCAGCTTTGGTCGTAGACAATGGATCCGGTATGTGCAAGGCTGGCTTTGCCGGCGACGACGCCCCGAGAGCTGTGTTTCCATCGATTGTCGGCAGACCTAGGCATCAGGGTGTAATGGTTGGTATGGGACAAAAAGCAGCTATGTCGGCGATGAAGCACAGAGCAAGAGAGGTATTCTAACTCTGAAATACCCAATCGAACACGGTATCGTCGCCRACTGGGACGACATGGAGAAAATCTGGCATCATACTTTCTACAATGAACTCCGTGTTGCCCCAGAGGAACACCCCGTACTTCTCACCGAAGCGCCTCTAAATCCTAAGGCCAA…	954	gi|113273|sp|P12716.1|ACTC_PISOCRecName: Full=Actin, cytoplasmic	P12716	9.54437E-161	blastx_Swissprot
Rphi_rep_c36519	TATATATCGCTGATCAAAATAGGCTACAGAACAGATGACACTGAGGGCCACCCTTCAAGGCCATGGCGGTTGGGTGACCCAGATTGCTACAACTCCCCAATATCCAGACATGATTCTGTCTGCTTCAAGAGATAAAACCCTGATTCAGTGGCGTCTTGTACGTGAAGAAGGATGCTTTGGAGTGCCACACAAAATGTTGAAAGGTCACAGTCACTTTGTGTCTGATGTTGTTATGTCTTCTGATGGACAGTTTGCTCTGTCTGGATCCTGGGACAAGACCTTAAGATTGTGGGATCTGAGCACCTCAAAGACAACAAGAATGTTCAAAGGACACACCAAGGATGTATTGAGTGTTGCCTTCTCTGCAGACAACAGGCAGATTGTGTCCGGATCCAGAGA…	998	gi|54037164|sp|P63245.3|GBLP_RATRecName: Full=Guanine nucleotide-binding protein subunit beta-2-like 1; AltName: Full=Receptor for activated C kinase; AltName: Full=Receptor of activated protein kinase C 1; Short=RACK1 >gi|54037165|sp|P63246.3|GBLP_PIG RecName: Full=Guanine nucleotide-binding protein subunit beta-2-like 1; AltName: Full=Receptor for activated C kinase; AltName: Full=Receptor of a…	P63245	1.22564E-160	blastx_Swissprot
Rphi_rep_c35317	TTTTTTTGATGGCAGCGGATCTGATGGCTGCCTAATATCACAAGTGGCGTTGAAATCGGCTTTGATCCTCGCCAAATATATATCGCTGATGCAAAATGGCTACAGAACAGATGACACTGAGGGCCACCCTTCAAGGCCATGGCGGTTGGGTGACCCAGATTGCTACAACTCCCCAATATCCAGACATGATTCTGTCTGCTTCAAGAGATAAAACCCTGATTCAGTGGCGTCTTGTACGTGAAGAAGGATGCTTTGGAGTGCCACACAAAATGTTGAAAGGTCACAGTCACTTTGTGTCTGATGTTGTTATGTCTTCTGATGGACAGTTTGCTCTGTCCGGATCCTGGGACAAGACCTTAAGATTGTGGGATCTGAGCACCTCAAAGACTACAAGAATGT…	1144	gi|54037164|sp|P63245.3|GBLP_RATRecName: Full=Guanine nucleotide-binding protein subunit beta-2-like 1; AltName: Full=Receptor for activated C kinase; AltName: Full=Receptor of activated protein kinase C 1; Short=RACK1 >gi|54037165|sp|P63246.3|GBLP_PIG RecName: Full=Guanine nucleotide-binding protein subunit beta-2-like 1; AltName: Full=Receptor for activated C kinase; AltName: Full=Receptor of a…	P63245	1.48769E-160	blastx_Swissprot
Rphi_rep_c37270	TTTTTGATGGCAGCGGATCTGATGGCTGCCTAAAATCACAAGTGGTGTTGAAATCGGCTTTGATCCTCGCCAAATATATATCGCTGATACAAAATGGCTACAGAACAGATGACACTGAGGGCCACCCTTCAAGGCCATGGCGGTTGGGTGACCCAGATTGCTACAACTCCCCAATATCCAGACATGATTCTGTCTGCTTCAAGAGATAAAACATTGATTCAGTGGCGTCTTGTACGTGAAGAAGGGTGCTTTGGAGTGCCACACAAAATGCTGAAAGGTCACAGTCACTTTGTGTCTGATGTTGTTATGTCTTCTGATGGACAGTTTGCTCTGTCCGGATCCTGGGACAAGACCTTAAGATTGTGGGATCTGAGCACCTCAAAGACAACAAGAATGTTC…	1144	gi|54037164|sp|P63245.3|GBLP_RATRecName: Full=Guanine nucleotide-binding protein subunit beta-2-like 1; AltName: Full=Receptor for activated C kinase; AltName: Full=Receptor of activated protein kinase C 1; Short=RACK1 >gi|54037165|sp|P63246.3|GBLP_PIG RecName: Full=Guanine nucleotide-binding protein subunit beta-2-like 1; AltName: Full=Receptor for activated C kinase; AltName: Full=Receptor of a…	P63245	1.49337E-160	blastx_Swissprot
Rphi_rep_c33199	TGTTATACAGTTAATTTTACTGCAATATCGCTTGGCTTACAGAACTAACTTTCCCAACCAAACCAATGATTAGTTTAAATTTTTTTCTTATTTTTTTCTTCTYTAATTTAATGTCTATCTCCAATTTATCTCATCGCCATGGAGACTTGCCAGACACGAATATTGTTATCTGTGTAGCCAGCAAAAAGTGTCTGTCCGTCAGCAGACCAGGCAAGAGAAATACACTGGGCTGGCTCAGCCTTGCTGCTTGTACCAATTACTTCCTGTCTCAGTTCATCTACAACAACTTTGCCTTCCAAATCCCAGATCTTGATGCTAGGACCAGTAGCTGCACACAGCCAGTATCTGTTAGGACTGAAGCAGAGAGAGTTGATGATGCCACCACCATCAAGTGTGTAC…	1176	gi|54037164|sp|P63245.3|GBLP_RATRecName: Full=Guanine nucleotide-binding protein subunit beta-2-like 1; AltName: Full=Receptor for activated C kinase; AltName: Full=Receptor of activated protein kinase C 1; Short=RACK1 >gi|54037165|sp|P63246.3|GBLP_PIG RecName: Full=Guanine nucleotide-binding protein subunit beta-2-like 1; AltName: Full=Receptor for activated C kinase; AltName: Full=Receptor of a…	P63245	1.55015E-160	blastx_Swissprot
Rphi_rep_c43680	ATTTCCTCTCTGGTGGAGCAATTTTGATTTTTGATCTTCATCGTTGGTGGAGCCAAAGCAGTGATTTCTTTCTGCATACGATCGGCAATCCCTGGGTACATAGTGGAACCACCTGATAACACAGTGTTGGCATACAGATCTTTACGGATGTCAACGTCACACTTCATAATACTGTTGTATGTAGTTTCGTGGATACCTGCGGATTCCATACCAAGGAAAGATGGCTGGAACATGGCTTCTGGACACCGGAAACGTTCGTTGCCAATGGTGATGTTACTTTGACCGTCGGGGAGTTCGTAGCTCTTCTCAAGACTGCTAGATGAGGCAGCAGTTTGCTATTTCCTGTTCAAAGTCGAGAGCAACATAACATTAGTTTTTCTTTAATATCTCTTACGATTT…	1094	gi|21263373|sp|P79818.2|ACTB_ORYLARecName: Full=Actin, cytoplasmic 1; AltName: Full=Beta-actin; AltName: Full=OlCA1; Contains: RecName: Full=Actin, cytoplasmic 1, N-terminally processed	P79818	1.60835E-160	blastx_Swissprot
Rphi_rep_c184	CGAGNGTTTCTTTTTTTTTGGTCTGTGGTTTCGCTAGATAGTAGATRGGGACATTGGGAATCTCGTTAATCCATTCATGCGCGTCACTAATTAGATGACGAGGCATTTGGCTACCTTAAGAGAGTCATAGTTACTCCCGCCCCCCCGTACTCTGTCGTTGACTACCACTGTCTTAAAGCAGTGGTATCAACGCAGAGTACGGGGGCTCTTTTTTTGATGGCAGCGGATCTGATGGCTGCCTAATATCACAAGTGGTGTTGAAATCGGCTTTGATCCTCGCCAAATATATATCGCTGATACAAAATGGCTACAGAACAGATGACACTGAGGGCCACCCTTCAAGGCCATGGCGGTTGGGTGACCCAGATTGCTACAACTCCCCAATATCCAGACATGATT…	1369	gi|54037164|sp|P63245.3|GBLP_RATRecName: Full=Guanine nucleotide-binding protein subunit beta-2-like 1; AltName: Full=Receptor for activated C kinase; AltName: Full=Receptor of activated protein kinase C 1; Short=RACK1 >gi|54037165|sp|P63246.3|GBLP_PIG RecName: Full=Guanine nucleotide-binding protein subunit beta-2-like 1; AltName: Full=Receptor for activated C kinase; AltName: Full=Receptor of a…	P63245	1.8928E-160	blastx_Swissprot
Rphi_rep_c10800	TATACAGTAATTTTACTGCAATATCGCTTGGCTTACAGAACAATTTCCAACAAACCAATGATGTTAAGTTTTTTTCTATTTTTTTTCTCTGTTAATTTAGTGTCTATTTATCTCATCGCCATGGAGACTTGCCAGACACGGATATTGTTATCTGTGTAGCCAGCAAAAAGTGTCTGTCCGTCAGCAGACCAGGCAAGTGAAATACACTGGGCTGGCTCAGCCTTGCTGCTTGTACCAATTACTTCCTGTCTCAGTTCATCTACAACAACTTTGCCTTCCAAATCCCAGATCTTGATGCTAGGACCAGTAGCTGCACACAGCCAGTATCTGTTAGGACTGAAGCAGAGAGAGTTGATGATGCCACCACCATCAAGTGTGTACAAATGCTTGCCTTCGTTC…	1413	gi|54037164|sp|P63245.3|GBLP_RATRecName: Full=Guanine nucleotide-binding protein subunit beta-2-like 1; AltName: Full=Receptor for activated C kinase; AltName: Full=Receptor of activated protein kinase C 1; Short=RACK1 >gi|54037165|sp|P63246.3|GBLP_PIG RecName: Full=Guanine nucleotide-binding protein subunit beta-2-like 1; AltName: Full=Receptor for activated C kinase; AltName: Full=Receptor of a…	P63245	1.97166E-160	blastx_Swissprot
Rphi_rep_c40213	TAAAGCCGGGATTTACATTGAAATTGTGAGGACAGAATATCAAACATAAACATGGATGACGGAGATGTTGCAGCTTTGGTCGTAGACAATGGATCCGGTATGTGCAAGGCTGGCTTCGCCGGCGACGACGCCCCGAGAGCGGTGTTTCCCTCGATTGTCGGCAGACCTAGGCATCAGGGTGTGATGGTTGGTATGGGACAAAAAGACAGCTATGTCGGCGATGAAGCACAGAGCAAGAGAGGTATTCTAACTCTGAAATACCCAATCGAACACGGTATCGTCACCAACTGGGACGACATGGAGAAAATCTGGCATCATACTTCTACAATGAACTCCGTGTTGCCCAGAGGAACACCAGTACTTCTCACCGAAGCGCCTCTAAATCCTAAGGCAAACAGA…	1150	gi|231506|sp|P29751.1|ACTB_RABITRecName: Full=Actin, cytoplasmic 1; AltName: Full=Beta-actin; Contains: RecName: Full=Actin, cytoplasmic 1, N-terminally processed	P29751	2.02676E-160	blastx_Swissprot
Rphi_rep_c36295	GAGTTCAAAGCCGGGATTTACATTGAAATTGTGAGGACAGAATATCGAACATAAACATGGATGACGGAGATGTTGCAGCTTTGGTCGTAGACAATGGATCCGGTATGTGCAAGGCTGGCTTTGCCGGCGACGACGCCCCGAGAGCCGTGTTTCCCTCGATTGTCGGCAGACCTAGGCATCAGGGTGTAATGGTTGGTATGGGACAAAAAGCAGCTATGTCGGCGATGAAGCACAGAGCAAGAGAGGTATTCTAACTCTGAAATACCCAATCGAACACGGTATCGTCACCAACTGGGACGACATGGAGAAAATCTGGCATCATACTTTCTACAATGAACTCCGTGTTGCCCAGAGGAACACCCGTACTTCTCACCGAAGCGCCTCTAAATCCTAAGGCCA…	1258	gi|113273|sp|P12716.1|ACTC_PISOCRecName: Full=Actin, cytoplasmic	P12716	2.20861E-160	blastx_Swissprot
Rphi_rep_c503	TCAATAACATATTTATTGCAATTCATAAAACAATTGACAATTTGGGAATATAACACCTTAAAGATGTGTTCAATATTTGAGCAAAAAATTACAAATTATTCTACAATATACAATTTGGCATGTACAACATCGTGTAGCTGGCCCTATTAAACATGATTAGYGTTGTTCAAATGAACAACAACAAACAAAATATCATAATATTGTATACATACATGCATTTACATCACTGATCGACTTTATCTGAGTAACATGTGGAATAAACATTTACAAAGAAGGTAAACATTGACTAAGCCTTGTTAGACAAAGACTAATTATGGAAGAAAACAATCGACAACAAAGCAAATGAACACAATTATCGAACAGTTTCAGATGTTCGTTCTACTTTCGGATAAATCATTC…	1722	gi|54037164|sp|P63245.3|GBLP_RATRecName: Full=Guanine nucleotide-binding protein subunit beta-2-like 1; AltName: Full=Receptor for activated C kinase; AltName: Full=Receptor of activated protein kinase C 1; Short=RACK1 >gi|54037165|sp|P63246.3|GBLP_PIG RecName: Full=Guanine nucleotide-binding protein subunit beta-2-like 1; AltName: Full=Receptor for activated C kinase; AltName: Full=Receptor of a…	P63245	2.52597E-160	blastx_Swissprot
Rphi_rep_c1373	GGACTTTGCTGAGGTGGCATCATGGCGTCGTACAAGATTATTTTTGCCGGCTTGTTATTTGCATTAATTCCAGCTATATGTGTTGCAAACAAGAAAACGTTAGTGCTGCTTGACAACTGGTCTCTGCGAGAGACACATTCTATATTTTTCAGATCTCTTCGTGATAAAGGATATGAGTTAACATTTAAGACTGCTGATGATGGAAGCCTCTCACTTTCCAAATACGGAGAATTTCTGTATTCCAACCTTGTCATATTTGCACCATCTGTCGAAGAGTTTGGTGGCAGTGTTGATGTTGCAGCAATAACAAACTTCATTGATAATGGTGGTAACGTGATGGTAGCAGCAAACTCTGCCATTGGAGATCCTCTAAGAGAACTTGCTACAGAATGTGGTCTA…	1866	gi|22256949|sp|O54734.1|OST48_MOUSERecName: Full=Dolichyl-diphosphooligosaccharide--protein glycosyltransferase 48 kDa subunit; Short=DDOST 48 kDa subunit; Short=Oligosaccharyl transferase 48 kDa subunit; Flags: Precursor	O54734	3.62744E-160	blastx_Swissprot
Rphi_rep_c36195	CYTTTTTGATGGCAGCGGATCTGATGGCTGCCTAAAATCACAAGTGGTGTTGAAATCGGCTTTGATCCTCGCCAAATATATATCGCTGATACAAAATGGCTACAGAACAGATGACACTGAGGGCCACCCTTCAAGGCCATGGCGGTTGGGTGACCCAGATTGCTACAACTCCCCAATATCCAGACATGATTCTGTCTGCTTCAAGAGATAAAACCCTGATTCAGTGGCGTCTTGTACGTGAAGAAGGATGCTTTGGAGTGCCACACAAAATGTTGAAAGGTCACAGTCACTTTGTGTCTGATGTTGTTATGTCTTCTGATGGACAGTTTGCTCTGTCTGGATCCTGGGACAAGACCTTAAGATTGTGGGATCTGAGCACCTCAAAGACAACAAGAATGT…	1068	gi|54037164|sp|P63245.3|GBLP_RATRecName: Full=Guanine nucleotide-binding protein subunit beta-2-like 1; AltName: Full=Receptor for activated C kinase; AltName: Full=Receptor of activated protein kinase C 1; Short=RACK1 >gi|54037165|sp|P63246.3|GBLP_PIG RecName: Full=Guanine nucleotide-binding protein subunit beta-2-like 1; AltName: Full=Receptor for activated C kinase; AltName: Full=Receptor of a…	P63245	3.94755E-160	blastx_Swissprot
Rphi_rep_c1098	GTAYKKKSSGACAAGCCCCGGCGAGGAAGACACGTCTCGCAGGAGATAAACTAAATTAAAATGGCACGTCCACTTATATCTGTATACAATGAGAAGGGAGAATCATCTGGTAGCAATGTCTCTCTGCCAGCTGTATTCAGGGCTCCGATCAGACCAGACATTGTCAGCTTTGTCCACTTTGAGATGAAGAAAAACAGTCGTCAGCCTTATGCTGTCAGCAAGAAAGCAGGACATCAAACCTCTGCTGAATCATGGGGTACTGGAAGAGCTGTGGCACGTATTCCACGTGTACGTGGTGGTGGTACTCACAGATCTGGTCAGGGAGCCTTTGGTAACATGTGTCGTGGAGGACGAATGTTTGCCCCCACAAAGACCTGGCGGAGATGGCACAGGAAAATC…	1442	gi|292495031|sp|P08429.2|RL4A_XENLARecName: Full=60S ribosomal protein L4-A; AltName: Full=L1A	P08429	4.5179E-160	blastx_Swissprot
Rphi_rep_c12383	CWAGTTGCAGCAGGTTTATTCAACTTGATCTTATGACAACACAATTATCAGTACTAAACAACAAACAGCACTATCGATAGACAATATTATAAGGTAAGTAGGTAAAAAGTCTTCACTGTCAATATAAATTTTTTCACAAAAATGTCCGTACATAATTAAAATAAACAGTTCATAAATTAAATTATTTTTGTTTGTAGCTAGTTCTGTATTTCATGTATTGAACATAAAATCATTCGATTGTTGAATTACTTCTTAGCTGCTGGCTTCTTGGCTGCAGGTTTCTTTGCAGCCGGCTTCTTGGCTGGGGCCGCGGTCCCACGTTTAGCGTCGACAACTCCACTTCTGGCACGTTTTTGACGCAGCTCTTGCTCCTTAGCCGCTTTACGCATCACCTTATCG…	1449	gi|292495031|sp|P08429.2|RL4A_XENLARecName: Full=60S ribosomal protein L4-A; AltName: Full=L1A	P08429	4.543E-160	blastx_Swissprot
Rphi_rep_c174	ATCACAGCTGTCNTAAAATTCAATTTCCAACAATCTTTCCATCATAGTTAATCATGACGTTTTTRAGTCCCTCGTACCTCTGCGTYGATACCACCTGCTTWAAGCAGTGGTATCAACGCAGAGTTACGGGKCTTTATCACCCTTTATTGCGCCACTTTCCAGAGGCTTCACCTGCATCATTAAAAGCTTAAGGGCTAGTCCAATTTCGCTCGCCGCTACTTTCGGAATCTCCCCCGTTACTCTGCGTTGATACCAACTGCTTARAGCAGTGGTATCAACGCAGAGTACTTTTTTTTTTTTTTTTTTTTCTTCTCTTTATTTAGGACAAGGTTGTATCCAGCCTACATGTGAAGCATTACCGAACTTTTCAAACAATATTTTTTCCCATTTTTTTTTCTA…	3170	gi|54037164|sp|P63245.3|GBLP_RATRecName: Full=Guanine nucleotide-binding protein subunit beta-2-like 1; AltName: Full=Receptor for activated C kinase; AltName: Full=Receptor of activated protein kinase C 1; Short=RACK1 >gi|54037165|sp|P63246.3|GBLP_PIG RecName: Full=Guanine nucleotide-binding protein subunit beta-2-like 1; AltName: Full=Receptor for activated C kinase; AltName: Full=Receptor of a…	P63245	5.08742E-160	blastx_Swissprot
Rphi_rep_c1849	CTGTTATACAGTAATTTTACTGCAATATCGCTTGGCTTACAGAACAATTTCCCACAAACCAATGATGTTAAATTTTTTTCTATTTTTTTCTTCTTTAATTTAATGTCTATCTTCAATTTATCTCATCGCCATGGAGACCTGCCAGACACGGATATTGTTATCTGTGTAGCCAGCAAAAAGTGTCTGTCCGTCAGCAGACCAGGCAAGAGAAATACACTGGGCTGGCTCGGCCTTGCTGCTTGTACCAATTACTTCCTGTCTCAGTTCATCTACAACAACTTTGCCTTCCAAATCCCAGATCTTGATGCTAGGACCAGTAGCTGCACACAGCCAGTATCTGTTAGGACTGAAGCAGAGAGAGTTGATGATGCCACCACCATCAAGTGTGTACAAATGTTT…	4150	gi|54037164|sp|P63245.3|GBLP_RATRecName: Full=Guanine nucleotide-binding protein subunit beta-2-like 1; AltName: Full=Receptor for activated C kinase; AltName: Full=Receptor of activated protein kinase C 1; Short=RACK1 >gi|54037165|sp|P63246.3|GBLP_PIG RecName: Full=Guanine nucleotide-binding protein subunit beta-2-like 1; AltName: Full=Receptor for activated C kinase; AltName: Full=Receptor of a…	P63245	6.81091E-160	blastx_Swissprot
Rphi_rep_c44406	CTCTGGTGGAGCAATGATTTTGTATCTTCGTCGTTGGTGGAGCCAAAGCAGTGATTCTTTCTGCATACGGTCGGCAATTCCTGGGTACATAGTGGAACCACCGGACAACACAGTGTTGGCGTACAGATCTTTACGGATGTCAACGTCACACTTCATAATACTGTTGTATGTAGCTTCATGGATACCTGCGGATTCCATACCAAGGAAAGATGGCTGGAACATGGCTTCTGGACGCCGGAAACGTTCGTTGCCAATGGTGATGACTTGACCGTCGGGGAGCTCGTAGCTCTTCTCAAGACTGCTAGATGAGGCAGCAGTTTGCATTTCCTGTTCAAAGTCGAGAGCAACATAACATAATTTTTCTTTTAATGTCTCTTACAATTTCTCTTTCGGCTTGTC…	1048	gi|113290|sp|P17304.1|ACTM_APLCARecName: Full=Actin, muscle	P17304	7.47027E-160	blastx_Swissprot
Rphi_rep_c29826	GCAGCAGGTTTATTCAACTTGATCTTATGACAACACAATTATCAGCACTAAACAACAAACAGCACTATCGATAGACAATATAAGGTAAGTGGTAAAAAGTCTTCACTGTCAATATAAATTTTTTTCACAAAAATGTCCGTACATAATTAAAATAAACAGTTCATAAATTAAATTWTTTTGTTTTGTTAGCTAGTTCTGTATTTCATGTATTGAACATAAAATCATTCGATTGTTGAATTACTTCTTAGCTGCTGGCTTCTTGGCTGCAGGTTTCTTTGCAGCCGGCTTCTTGGCTGGGGCCGCGGTCCCACGTTTAGCGTTGACAACTCCACTTCTGGCACGTTTTTGACGCAGCTCTTGCTCCTTAGCCGCTTTACGCATCACCTTATCGTAAGGATT…	1446	gi|292495031|sp|P08429.2|RL4A_XENLARecName: Full=60S ribosomal protein L4-A; AltName: Full=L1A	P08429	1.01208E-159	blastx_Swissprot
Rphi_c4128	ATCACAAGATTAATACAACACAAATTCTTCACTGCAATGATTAGTGACTTACTCCCCGAAAMTGATGGTTTAAAGTATAGCCTCGAGATAATAAATGCCTGTCAGATTGCAAATATTTCATTGCGTATATAAATTTTCTAATAAGCAATACATGTAGAGCACTAAAAAAAGGGGGGACAACTTGTCAATAAACTTGTCATCAAAGGTAAGAGTTCTCTTTCTCAACTTTTCAAGTTGATATGCACGAAACTTGTCATACATAGGAATTCACACAATATTTTATCCCTTTTTATTTTTGGTAAAAAGTTACAAAAATCCACGCCTGTCTTTGCACGCCGTCTTAACTTAAGCCAACATGAGTGGGAGTACCGAGGGCGGAGTCGAGATATAAAAAGGGAG…	1618	gi|3023865|sp|O15975.1|GNAQ_PATYERecName: Full=Guanine nucleotide-binding protein G(q) subunit alpha; AltName: Full=Guanine nucleotide-binding protein alpha-q	O15975	1.1612E-159	blastx_Swissprot
Rphi_rep_c34987	GAGGTTCTGGGTTCTCTTCCCTCTTGATGGAGAGGCTAAGCGTCGACTATGGTAAGAAGTCGAAACTCGAGTTTGCTGTCTACCCACGCTCCACAAGTTAGCGACGGCCGTCGTCGAGCCGTACAACGCCATATTAACGACACATACCACTTTGGAACACTCCGATTGCGCGTTTATGGTCGACAACGAGGCTATCTATGACATATGTAGACGTAACCTAGATATTGAACGCCCTAGCTACACCAATTTAAACCGTCTGATCAGTCAGATCGTTTCCTCAATCACAGCCTCACTCCGCTTCGACGGCGCCCTGAACGTAGATCTTACTGAATTCCAGACCAATTTAGTACCTTACCCGCGAATCCACTTTCCTCTTGCTACCTACGCCCCAGTTATTTC…	1201	gi|47117251|sp|Q8T6A5.1|TBA1_APLCARecName: Full=Tubulin alpha-1 chain	Q8T6A5	1.44673E-159	blastx_Swissprot
Rphi_rep_c4620	TTTGAATCTAATTTTATTGCATGGTTTGAGCATGTGCAATTTATAGTTAACAAAGGCGAATATTGGATTTCATTATTTATTCTACAAGTACATCGGTCTATGTCGTCACCTTCTTTGGGCTTCCAATCTTTGCACCAATATGAATAGCAATCACTGGATCGTCAGCATCACCTTTGATTGAAATATGAGCTTCACCATTCTCTTCGACCCGTATAACTTTACCGCTGCAAGTTCCATTCACGTAATTCCCGGAAATGACGTCACAGTAGTCACCAACCGGAAGTCCTGTGTTTATCGTCTGATTAAGAGTGCTGCCGTCACCAACGAGGGTTACAAACCCCTTGCCTCCCCGTGAAAATGAGATCTGCTGGCCGCCATATGACCGGAAGTTTGTGAGAG…	1841	gi|113789|sp|P19961.1|AMY2B_HUMANRecName: Full=Alpha-amylase 2B; AltName: Full=1,4-alpha-D-glucan glucanohydrolase 2B; AltName: Full=Carcinoid alpha-amylase; Flags: Precursor	P19961	2.47814E-159	blastx_Swissprot
Rphi_rep_c37988	GTGTATTTGATACCGGACGTACAGGAGGGTCTTATTTGTTTATTAAAAAACAAGTTTCTATTAAATAAATAAAAATGTGTGACGAAGATGTTGCAGCTTTGGTTGTAGACAATGGATCCGGTATGTGCAAGGCTGGCTTCGCCGGCGACGACGCCCCGAGAGCCGTGTTTCCCTCGATTGTCGGCAGACCCAGGCGTCAGGGTGTGATGGTTGGTATGGGACAAAAAGCAGCTATGTCGGCGATGAAGCACAGAGCAAGAGAGGTATCCTAACTCTGAAATACCCAATCGAACACGGTATCGTCACCAACTGGGACGACATGGAGAAAATCTGGCATCATACTTTCTACAATGAACTCCGTGTTGCCCAGAGGAACACCCGTACTTCTCACCGAAGCGC…	1248	gi|113273|sp|P12716.1|ACTC_PISOCRecName: Full=Actin, cytoplasmic	P12716	4.4241E-159	blastx_Swissprot
Rphi_rep_c1376	GTTGKAGTGGACCGGAGGCAAGTTGGTTATTGAAACATGCGTATACCTCCCAACTCCAATATTAGTCCACTCTCCATCTTGTGCTTCGTCTTAGAGGAGGTATGCAAATTTTCGTAAAGACACTTACTGGAAAGACCATTACCCTTGAAGTAGAACCATCTGATTCCATTGAGAATGTGAAAGCCAAGATCCAGGACAAGGAAGGAATTCCCCCAGATCAGCAGAGATTGATCTTTGCCGGTAAACAGCTGGAAGATGGACGTACTTTATCTGACTACAACATTCAGAAGGAGTCCACTCTTCATCTTGTGCTTCGTCTTAGAGGAGGTATGCAAATTTTCGTTAAAGAACCCTTACTGGAAAGACCATTACCCTTGAAGTAGAACCATCTGACTCCAT…	1312	gi|302595945|sp|P0CG68.1|UBC_PIGRecName: Full=Polyubiquitin-C; Contains: RecName: Full=Ubiquitin-related; Contains: RecName: Full=Ubiquitin; Flags: Precursor	P0CG68	4.71253E-159	blastx_Swissprot
Rphi_rep_c35198	TTTTTTTGATGGCAGCGGATCTGATGGCTGCCTAATATCACAAGTGGTGTTGAAATCGGCTTTGATCCTCGCCAAATATATATCGCTGATACAAAAATGGCTACAGAACAGATGACACTGAGGGCCACCCTTCAAGGCCATGGCGGTTGGGTGACCCAGATTGCTACAACTCCCCAATATCCAGACATGATTCTGTCTACTTCAAGAGATAAAACTCTGATTCAGTGGCGTCTTGTACGTGAAGAAGGAYGCTTTGGAGTGCCACACAAAATGTTGAAAGGTCACAGTCACTTTGTGTCTGATGTTGTTATGTCTTCTGATGGACAGTTTGCTCTGTCCGGATCCYGGGACAAGACCTTAAGATTGTGGGATCTGAGCACCTCAAAGACAACAAGAATG…	1163	gi|54037164|sp|P63245.3|GBLP_RATRecName: Full=Guanine nucleotide-binding protein subunit beta-2-like 1; AltName: Full=Receptor for activated C kinase; AltName: Full=Receptor of activated protein kinase C 1; Short=RACK1 >gi|54037165|sp|P63246.3|GBLP_PIG RecName: Full=Guanine nucleotide-binding protein subunit beta-2-like 1; AltName: Full=Receptor for activated C kinase; AltName: Full=Receptor of a…	P63245	6.41736E-159	blastx_Swissprot
Rphi_rep_c407	CAGCATTCCCATGGATTAAACTCTCAGGACTACTATTGGTCACTTTTTYYTTTAGGCTCTTTCGTTTTATTCATGATCACTTGGCCGTGATGTTTATAACAAAAAGTTTTTAACAAGATGATTGAAAATAAATAGAATACAAAAGTATGATGAAAATGAAGAAGGATGTTAATCAACTAATGAAAAGCACATATCGCGTTGTTGTAGTAGTTTAAAGTCACTTAGTTCAATATGAATAACAAGTAAAGTTAAACACAAAATAATTTGTGTATCAAGTGTGAAGTAAACAAAATCAACATTGAATTTGTATTGTCTATTTGTTCTAAATCTTTGATAGTGACTAGCTTAGTTGGCGACTGTTGGTATTTAATCGACCTCCTCAATGGTTGGTCCACCGCT…	1591	gi|2495341|sp|Q90473.1|HSP7C_DANRERecName: Full=Heat shock cognate 71 kDa protein; AltName: Full=Heat shock 70 kDa protein 8	Q90473	9.64156E-159	blastx_Swissprot
Rphi_rep_c35414	AAATTTTTATTGGTCCACAAAGTAGATTCAGTACCACTGAAGTAGTAAAAAATCATGAAAACAAATCAGTACAAAAAGCATAAAAGTTGAACACCGATTTGGATTTAATATCACCAAGCTTACATGCTGTCATTGACTTAGCACTAAAATTGCACAGTTTATTGATTTTTTGTCACTTTGAAAGAAAGAAAGTAGCAACAAGGTAGAAATTTTGAGATTCAAGTATAGGATATTGAAAGTTCTGTGGGGACGATGTTTTAATATTCTTCGCCTTCTTCCTCTCCCTCGCCTTCAACTGAATCAACTCCGACCTCTTCGTAATCCTTTTCCAGGGCGGCAAGATCTTCACGAGCCTCGGAGAATTCTCCTTCCTCCATACCTTCTCCAACGTACCAGTGG…	1138	gi|135418|sp|P05214.1|TBA3_MOUSERecName: Full=Tubulin alpha-3 chain; AltName: Full=Alpha-tubulin 3/7; AltName: Full=Alpha-tubulin isotype M-alpha-3/7; AltName: Full=Tubulin alpha-3/alpha-7 chain >gi|20455316|sp|Q13748.3|TBA3C_HUMAN RecName: Full=Tubulin alpha-3C/D chain; AltName: Full=Alpha-tubulin 2; AltName: Full=Alpha-tubulin 3C/D; AltName: Full=Tubulin alpha-2 chain >gi|55976165|sp|Q68FR8.1|T…	P05214	1.38181E-158	blastx_Swissprot
Rphi_c8264	CTTTTTAGTTAACTTCTAAATTATGTCAACCTCCAAAATCTTGTAAACTTATTGATTCTTTTCGACATGAATATTTAATTGCTTGAAAAAAGACATAAATAGAAATTGTATCATAAAGTTCAGAATGAGAAACGCCCTTTATTGTAGAATGTTTATCCAGTYCTCTCAGTTGTAGGTCATGTATCTAGGTGTTGAACTAAATTTAGCATAAGCTTTGATAACTTTGTTAACAGCTTCTAAAAAGTCTTTTTCTGTAGCCATTTTCCTACGAGCCCTGATAGCAAACATTCCAGCTTCAGTACAAACACTACGAATCTCAGCACCTGTACTGTTTGGACACAATCTGGCGAGCAGCTCATATCTGATGTCTTTTTCAACACTCATAGAGCGTGCATGGAT…	1085	gi|20532410|sp|P46471.5|PRS7_MOUSERecName: Full=26S protease regulatory subunit 7; AltName: Full=26S proteasome AAA-ATPase subunit RPT1; AltName: Full=Proteasome 26S subunit ATPase 2; AltName: Full=Protein MSS1	P46471	1.6867E-158	blastx_Swissprot
Rphi_rep_c45152	ATATAATTGTTTATCTAGTAACATTTTCTGTGTACAATAGATGTCCGGATTCGTCGTATTCCTGTTTGCTGATCCACATCTGTTGGAAAGTTGAAAGTGAGGCTAAAATAGAACCACCGATCCATACAGAGTATTTCCTCTCTGGTGGAGCAATGATTTTGATCTTCATCGTTGGTGGAGCCAAAGCAGTGATTTCTTTCTGCATACGATCGGCAATTCCTGGGTACATAGTGGAACCACCCGATAACACAGTGTTGGCATACAGATCTTTACGGATGTCAACGTCACACTTCATAATACTGTTGTATGTAGTTTCATGGATACCTGCGGATTCCATACCAAGGAAAGATGGCTGGAACATGGCTTCTGGACACCGGAAACGTTCGTTGCCAATGGTGA…	959	gi|113273|sp|P12716.1|ACTC_PISOCRecName: Full=Actin, cytoplasmic	P12716	1.98229E-158	blastx_Swissprot
Rphi_rep_c45426	GCGGGTCTTTTTGTTTATTAAAAAAACAAGGTTCTATTAAATAAATAAAAATGTGTGACGAAGATGTTGCAGCTTTGGTTGTAGACAATGGATCCGGTATGTGCAAGGCTGGCTTCGCCGGCGACGACGCCCCGAGAGCCGTGTTTCCCTCGATTGTCGGCAGACCCAGGCATCAGGGTGTGATGGTTGGTATGGGACAAAAAGCAGCTATGTCGGCGATGAAGCACAGAGCAAGAGAGGTATTCTAACTCTGAAATACCCAATCGAACGCGGTATCGTCACCAACTGGGACGACATGGAGAAAATCCGGCATCAATACTTTCTACAATGAACTCCGTGTTGCCCCAGAGGAACACCCCGTACTTCTCACCGAAGCCCCTCTCAACCCTAAGGCAAATA…	1041	gi|113273|sp|P12716.1|ACTC_PISOCRecName: Full=Actin, cytoplasmic	P12716	2.72203E-158	blastx_Swissprot
Rphi_rep_c44724	GAGCAAGATCCGTGAAGAATACCCCGACAGAATCATGCTCTCTTTCTCAGTTGTTCCCTCTCCTAAGGTCTCAGACACAGTTGTAGAACCATATAACGCCACATTGTCAGTCCATCAACTTGTCGAGAACACAGACGAGACCTACTGTATTGACAACGAGGCTCTCTACGACATCTGTTTCAGAACTTTGAAATTGACCACGCCCACATACGGTGACTTGAACCATCTGGTATCGGCAACAATGTCCGGTGTTACCACTTGTCTTCGATTCCCTGGTCAGTTGAACGCAGATCTCCGAAAATTAGCCGTCAACATGGTTCCCTTCCCACGTCTTCACTTTTTCATGCCAGGTTTCGCACCTCTTACCTCACGTGGTAGTCAACAATACAGATCAGTCAC…	907	gi|401166|sp|P30883.1|TBB4_XENLARecName: Full=Tubulin beta-4 chain	P30883	3.78608E-158	blastx_Swissprot
Rphi_rep_c10324	ATGTACTTGTATTTCTATTTTTCTTCTTCATTTTTCCTTCCCGAGTTTCCGATGCTTCCATTTCAAAGATTTCAAATCATTAATATTGCGAAAGATTGTAGTAAGTGTTTAACATGTATCTTATATTCGTTCTTATGTTAATTTAAGGTTCTTACAAAGCCAAGTTCAAAAACAATGATATTTTAACATTCACGATGAATTCTTGCGGTCTTGAACTTTCTGGCAGTTTAAGAAAAAAGACTAATTTAATAATGTCAACGTCACACTTCATGATACTGTTGTATGTAGTTTCATGGATACCTGCGGATTCCATACCAAGGAAAGATGGCTGGAACATGGCTTCTGGACACCGGAAACGTTCGTTGCCAATGGTGATGACTTGACCGTCGGGGAGTTCGT…	1194	gi|113273|sp|P12716.1|ACTC_PISOCRecName: Full=Actin, cytoplasmic	P12716	5.59219E-158	blastx_Swissprot
Rphi_rep_c45888	CTATGTCGGCGATGAAGACACNGAAAAAGCAAGAGAGGTATTCTAACTCTGAATACCAATCGAACACGGTATTGTCACCAACTGGGACGACATGGAGAAATACTGGCATCATACTTTCTACAATGAACTCCGTGTTGCCCCAGAGGAACACCCTGTACTTCTCACCGAAGCCCCTCTTAATCCTAAGGCAAATAGAGAAAAGATGACCCAAATCATGTTTGAGACCTTCAATTCACCAGCCATGTACGTTGCTATCCAAGCTGTCCTGTCACTTTACGCTTCTGGTCGTACCACTGGTATTGTGATGGACTCTGGAGATGGAGTATCGCACACTGTACCTATCTATGAAGGTTACGCACTTCCTCACGCCATTTTGAGATTGGACTTGGCCGGAAGAGA…	964	gi|113273|sp|P12716.1|ACTC_PISOCRecName: Full=Actin, cytoplasmic	P12716	7.12305E-158	blastx_Swissprot
Rphi_rep_c37039	ACGACATGGAGAAATACTGGCATCATACTTTCTACAATGAACTCCGTGTTGCCCCAGAGGAACACCCTGTACTTCTCACCGAAGCCCTCTTAATCCTAAGGCAAATAGAGAAAAGAATGACCCAAATCATGTTTGAGACCTTCAATTCACCAGCCATGTACGTTGCTATCCAAGCTGTCCTGTCACTTTACGCTTCTGGTCGTACCACTGGTATTGTGATGGACTCTGGAGATGGAGTATCGCACACTGTACCTATCTATGAAGGTTACGCACTTCCTCACGCCATTTTGAGATTGGACTTGGCCGGAAGAGATCTGACAGACTATCTTATGAAGATTCTCGCAGAACGTGGTTATTCTTTTACCACGACAGCCGAAAGAGAAATCGTAAGAGATATTA…	915	gi|113273|sp|P12716.1|ACTC_PISOCRecName: Full=Actin, cytoplasmic	P12716	1.89921E-157	blastx_Swissprot
Rphi_rep_c35205	TGGTATGGGTACACTTTTGATCAGCAAAATCCGTGAAGAATATCCAGATAGAATCATGAACACATTTTCCGTCGTACCATCACCAAAAGTTTCAGATACAGTAGTAGAACCATACAATGCAACATTATCAGTACACCAACTTGTGGAAAATACCGATGAAACTTATTGTATCGACAATGAAGCGCTGTACGATATCTGCTTCAGAACACTCAAACTTACAACTCCTACCTACGGTGACCTTAATCATCTTGTCTCTGCGACAATGTCCGGAATCACTACATCACTCCGTTTTCCAGGTCAGCTGAATGCCGATTTACGTAAACTCGCCGTAAACATGGTCCCCTTTCCACGTCTTCATTTCTTCATGCCAGGATTCGCTCCCTTGACCTCGCGTGGTAG…	1272	gi|135489|sp|P11833.1|TBB_PARLIRecName: Full=Tubulin beta chain; AltName: Full=Beta-tubulin	P11833	4.19966E-157	blastx_Swissprot
Rphi_rep_c38291	GTGTATTTGATACCGGACGTACAGGAGGGTCTTATTTGTTTATTAAAAAAACAAGGTTCTATTAAATAAATAAAAATGTGTGACGAAGATGTTGCAGCTTTGGTTGTAGACAATGGATCCGGTATGTGCAAGGCTGGCTTCGCCGGCGACGACGCCCCGAGAGCCGTGYTTCCCTCGATTGTCGGCAGACCCAGGCATCAGGGTGTGATGGTTGGTATGGGACAAAAAGCAGCTATGTCGGCGATGAAGCACAGAGCAARAGAGGTATTCTAACTCTGAAATACCCAATCGAACACGGTATCGTCACCAACTGGGACGACATGGAGRAAATCTGGCATCATACTTTCTACAATGAACTCCGTGTTGCCCCAGAGGAACACCCCGGTACTTCTCACCGAA…	1236	gi|113273|sp|P12716.1|ACTC_PISOCRecName: Full=Actin, cytoplasmic	P12716	4.92655E-157	blastx_Swissprot
Rphi_rep_c45054	ACATGGAGAAAATCCGGCATCATACTTTCTACAATGAACTCCGTGTTGCCCCAGAGGAACACCCCGTACTTCTCACCGAAGCGCCTCTAAATCCTAAGGCCAATAGAGAAAAGATGACTCAAATTATGTTTGAGACCTTTAATTCACCAGCCATGTACGTTGCTATCCAAGCTGTCCTGTCACTTTACGCTTCCGGTCGTACCACTGGTATTGTGATGGACTCTGGAGATGGAGTATCGCACACTGTACCTATTTATGAAGGTTACGCACTTCCTCACGCCATTTTGAGATTGGACTTGGCCGGAAGAGATCTGACAGACTATCTTATGAAGATCCTTACAGAGCGTGGTTATTCTTTCACGACAACAGCTGAAAGAGAAATTGTAAGTAGATATTAAA…	1295	gi|113273|sp|P12716.1|ACTC_PISOCRecName: Full=Actin, cytoplasmic	P12716	5.62854E-157	blastx_Swissprot
Rphi_rep_c40360	ACTTGTGTATTTGATACCGGACGTACAGGAAGGTCTTATTTGTTTATTAAAAAAACAAGGTTCTATTAAATAAATAAAAATGTGTGACGAAGATGTTGCAGCTTTGGTTGTAGACAATGGATCCGGTATGTGCAAGGCTGGCTTCGCCGGCGACGACGCCCCGAGAGCCGTGTTTCCCTCGATTGTCGGCAGACCCAGGCATCAGGGTGTGATGGTTGGTATGGGACAAAAAGACAGCTATGTCGGTGATGAAGCACAGAGCAAGAGAGGTATTCTAACTCTGAAATACCCAATCGAACACGGTATCGTCACCAACTGGGACGACATGGAGAAAATCTGGCATCATACTTTCTACAATGAACTCCGTGTTGCCCCAGAGGAACACCCCGTACTTCTCAC…	1015	gi|113273|sp|P12716.1|ACTC_PISOCRecName: Full=Actin, cytoplasmic	P12716	1.08898E-156	blastx_Swissprot
Rphi_rep_c35744	GCTTCGGCGGCGGCACTGGTTCAGGGTTTTCTTCCCTCTTGATGGAGAGGTTAAGCGTCGACTATGGTAAGAAGTCTAAACTCGAGTTTGCTGTCTATCCGGCTCCACAAGTTGCGACGGCTGTCGTCGAGCCGTACAACGCCATATTAACGACACATACCACTTTGGAACACTCCGATTGCGCGTTTATGGTCGACAACGAGGCTATCTATGACATATGTAGACGTAACCTAGATATTGAACGCCCTAGCTACACCAATTTAAACCGTCTGATCAGTCAGATCGTTTCCTCAATCACAGCCTCACTCCGCTTCGACGGCGCCCTGAACGTAGATCTTACTGAATTCCAGACCAATTTAGTACCTTACCCGCGAATCCACTTTCCTCTTGCTACGTACG…	1206	gi|135435|sp|P02550.1|TBA1A_PIGRecName: Full=Tubulin alpha-1A chain; AltName: Full=Alpha-tubulin 1; AltName: Full=Tubulin alpha-1 chain	P02550	1.92561E-156	blastx_Swissprot
Rphi_rep_c46676	TTTAGGGTACTAGTTGGGTAATTCTTCGTTTAATTCCTATTTCATGCGCGTCACTAATTAGATGACGAGGCATTTGGCTACCCTCGTACTCTGCGTTGATACCACTGCTTTAAGCAGTGGTATCAACGCAGAGTACAGGGGAGCTATGTCGGCGATGAAGCACAGAGCAAGAGAGGTATTCTAACTCTGAAATACCCAATCGAACACGGTATCGTCACCAACTGGGACGACATGGAGAAATCTGGCATCATACTTCTACAATGAACTCCGTGTGCCCCAGAGGAACACCCCGTACTTCTCACCGAAGCGCCTCTAAATCCTAAGGCAAACAGAGAAAAGATGACTCAAATCATGTTTGAGACCTTCAATTCACCAGCCATGTACGTTGCTATCCAAGCT…	1381	gi|113273|sp|P12716.1|ACTC_PISOCRecName: Full=Actin, cytoplasmic	P12716	3.66497E-156	blastx_Swissprot
Rphi_rep_c7016	TTWTTCAATTTCCGCTTCCGTTAAATTTGCAAGTCAGTTTTCGCCGTTCTGTAATTCATCATGGACAGGTTGTTAAGACTTGGTGGAGGAATGCATGGACTAGGGCAGGGGGCGCCACCATCTGATGCACCAGCAGTAGACACAGCAGAACAAGTTTATATTTCTTCTCTCGCTCTTTTAAAGATGTTGAAGCATGGGCGAGCTGGGGTACCTATGGAAGTCATGGGTTTGATGTTAGGAGAATTTGTTGATGACTACACTGTCCGAGTTATAGATGTGTTTGCCATGCCTCAGTCAGGAACTGGTGTGAGTGTAGAGGCTGTTGACCCTGTATTCCAAGCTAAGATGTTGGATATGCTCAAACAGACTGGCAGACCAGAGATGGTGGTAGGTTGGTAC…	1038	gi|51701716|sp|O00487.1|PSDE_HUMANRecName: Full=26S proteasome non-ATPase regulatory subunit 14; AltName: Full=26S proteasome regulatory subunit RPN11; AltName: Full=26S proteasome-associated PAD1 homolog 1 >gi|51701720|sp|O35593.2|PSDE_MOUSE RecName: Full=26S proteasome non-ATPase regulatory subunit 14; AltName: Full=26S proteasome regulatory subunit RPN11; AltName: Full=MAD1	O00487	5.67577E-156	blastx_Swissprot
Rphi_rep_c8333	ACTAGAATCATTTCATATCTGTCATCTGTTGTGTGTTTTCAATCTCTTACTCATTATATTTTGTAATGAAAATGGTAAACACATCATATATAAGGTTGNTTAAAATAATGAAAAATAGTTCANACTTTATTNACCCTGAACGATAGCGGCATTGATGTGTTGTATACACCATTGGTCTTCGTGGTCGAGTGGTTAAGATCGCACTATATGTGTTCAAGTTTTGATTTAACTGGCCGTTTATCTGGTCAGACAAGGTCATGTTAAGGGACAGGCGTACCGACTGACCACGTGCAATATGGTTGGAGGGATATGGAGCAGAAAAAATAAGATAATAAAATGGTTACAAGGTTGTTTTTTTTAGATTTTTTAAAGATATTTTTATAAAGTTAATAGCTTAAT…	2031	gi|113273|sp|P12716.1|ACTC_PISOCRecName: Full=Actin, cytoplasmic	P12716	6.01794E-156	blastx_Swissprot
Rphi_rep_c42497	YAAAGCCGGGATTTACATTGAAATTGTGAGGACAGAATATCAAACATAAACATGGATGACGGAGATGTTGCAGCTTTGGTCGTAGACAATGGATCCGGTATGTGCAAGGCTGGCTTCGCCGGCGACGACGCCCCGAGAGCGGTGTTTCCCTCGATTGTCGGCAGACCTAGGCATCAGGGTGTGATGGTTGGTATGGGACAAAAAGCAGCTATGTCGGCGATGAAGCACAGAGCAAGAGAGGTATTCTAACTCTGAAATACCCAATCGAACACGGTATCGTCACCAACTGGGACGACATGGAGAAAATCTGGCATCATACTTTCTACAATGAACTCCGTGTTGCCCCAGAGGAACACCCAGTACTTCTCACCGAAGCGCCTCYAAATCCTAAGGCAAACA…	1496	gi|113273|sp|P12716.1|ACTC_PISOCRecName: Full=Actin, cytoplasmic	P12716	6.88148E-156	blastx_Swissprot
Rphi_rep_c44226	TACACTGAAGTTGGAATATCTGAGAAACAATCTATACGAGATGCAATTGAACACTTGTTGGCTAGGTATCTTGAAATACGTCCCTTATTTTTGGCTCCGGCACGTCCAATAAATGTAGAGTGGAAAATGAGACCATACTTTGGTGTATTACCACGAGTTTTCAAGGCCCTGAACAGAGCTTTTTCAGCACCAAGAATCTGTACAGTAGAAGCCGGGTACTTGGCCAGATTTGTCAAACTACCGGCATGTGCAATAAGTCGTGCTCCAACCTGTTCACCAATTAGGGTAGCAAGATTCGGTGCACATGATGCCATTTTACTCTTCAAGTACTCACYGAGTGATTTCCTGTACTCAACAAGGGAGATAACTTTGGAGGCAAACATCTCTATGTTGACCAGA…	1118	gi|117949609|sp|O00567.4|NOP56_HUMANRecName: Full=Nucleolar protein 56; AltName: Full=Nucleolar protein 5A	O00567	1.82447E-155	blastx_Swissprot
Rphi_rep_c45125	ACAGAGCAAGAGAGGTATTCTAACTACTCGAAATACCCAATCGAACACGGTATTGTCACCGACTGGACGACATGGAGAAAATACTGGCATCATACTTTCTACAATGAACTCCGTGTTGCCCCAGAGGAACACCCTGTACTTCTCACCGAAGCCCCTCTCAATCCTAAGGCAAATAGAGAAAAGATGACCCAAATCATGTTTGAGACCTTCAATTCACCAGCCATGTACGTTGCTATCCAAGCTGTCCTGTCACTTTACGCTTCTGGTCGTACCACTGGTATTGTGATGGACTCCGGAGATGGAGTATCGCACACTGTACCTATCTATGAAGGTTACGCCCTTCCTCACGCCATTTTGAGATTGGACTTGGCCGGAAGAGATCTGACAGACTATCTTATG…	1023	gi|47116423|sp|Q964E3.1|ACTC_BIOALRecName: Full=Actin, cytoplasmic	Q964E3	2.21334E-155	blastx_Swissprot
Rphi_rep_c11641	TGCTGAGGTGGCATCATGGCGTCGTACAAGATTATTTTTGCCGGCTTGTTATTTGCATTAATTCCAGCTATATGTGTTGCAAACAAGAAAACGTTAGTGCTGCTTGACAACTGGTCTCTGCGAGAGACACATTCTATATTTTTCAGATCTCTTCGTGATAAAGGATATGAGTTAACTTTTAAGACTGCTGATGATGGAAGCCTCTCACTTTCCAAATACGGAGAATTTCTGTATTCCAACCTTGTCATATTTGCACCATCTGTCGAAGAGTTTGGTGGCAGTGTTGATGTTGCAGCAATAACAAACTTCATTGATAATGGTGGTAACGTGATGGTAGCAGCAAACTCTGCCATTGGAGATCCTCTAAGAGAACTTGCTACAGAATGTGGTCTAGAGTTT…	1713	gi|22256949|sp|O54734.1|OST48_MOUSERecName: Full=Dolichyl-diphosphooligosaccharide--protein glycosyltransferase 48 kDa subunit; Short=DDOST 48 kDa subunit; Short=Oligosaccharyl transferase 48 kDa subunit; Flags: Precursor	O54734	2.54726E-155	blastx_Swissprot
Rphi_rep_c41221	ACGGTTGCGCTCTCTCTCTCTCAACAAGGACGAAGGGTTTTAAAGAATAAAGACGTAGTATATCAACGATAAACAACAACTAATGAGAGAAATCGTACATCTTCAAGCTGGACAATGCGGAAATCAAATCGGAGCAAAGTTCTGGGAAGTGATCTCAGATGAGCATGGAATTGACCCCACCGGTACATACCACGGGGATTCTGACCTTCAACTTGAGAGAATCAACGTCTACTATAATGAAGCTTCTGGTGGTAAATATGTCCCCCGTGCAGTTCTGGTCGATCTGGAGCCCGGAACCATGGACTCTGTGAGGTCCGGACCATTTGGTCAGGTCTTCAGACCCGACAACTTTGTTTTTGGTCAGAGTGGTGCTGGAAACAACTGGGCCAAGGGTCACTA…	1013	gi|135446|sp|P09203.1|TBB1_CHICKRecName: Full=Tubulin beta-1 chain; AltName: Full=Beta-tubulin class-I	P09203	2.83543E-155	blastx_Swissprot
Rphi_rep_c38885	AGTCTGATCTGAGAGGTTGAATCGAAATATTGCAAAACATAAAACAACATATAAATCTTATTTTAAGAGGATTTCCATAGAAGAAAGGTTAATTGTATATCAGAATGGCGAACGCAGATTATTCCGGGAAGCTCGACAAGAGCGTACTCAATCATTATATGTCTCTAGAATCTCCATCCGGGCAAGTCCAGGTTGAGTACATCTGGGTGGATGGCACAGGACAGGGTATAAGAACCAAATGTAAAACCATGGACTTTGTACCACAAAAGGCAGAGGAGTGCCCAGTATGGAACTACGATGGTTCCAGCACATATCAAGCGGAGGGCTCAAACTCGGACATGTACCTGCACCCAGTAGCTTTATTCAATGACCCATTCAGACGAGGTCAGCACAAGCTCG…	1360	gi|145559476|sp|P15105.6|GLNA_MOUSERecName: Full=Glutamine synthetase; Short=GS; AltName: Full=Glutamate decarboxylase; AltName: Full=Glutamate--ammonia ligase	P15105	3.08995E-155	blastx_Swissprot
Rphi_rep_c36734	AGAGGTATTCTAACTACTCGAAATACCCAATCGAACACGGTATCGTCACCAACTGGGACGACATGGNGAAAATCTGGCATCATACTTTCTACAATGAACTCCGTGTTGCCCCAGAGGAACACCCCGTACTTCTCACTGAAGCCCCTCTAAATCCTAAGGCGAATAGAGAAAGATGACCCAAATCATGTTTGAGACCTTCAATTCACCAGCCATGTACGTTGCTATCCAAGCTGTCCTGTCATTGTACGCTTCCGGTCGTACCACTGGTATTGTGATGGACTCTGGAGATGGAGTATCGCACACTGTACCTATCTATGAAGGTTACGCTCTTCCTCACGCCATTTTGAGATTGGACTTGGCCGGAAGAGATCTGACAGACTATCTTATGAAGATTACTCA…	1341	gi|1703157|sp|P53689.1|ACT_PHARHRecName: Full=Actin	P53689	3.83782E-155	blastx_Swissprot
Rphi_rep_c2224	GTTATACAGTAATTTTACTGCAATATCGCTTGGCTTACAGAACAATTTCCCACAAACCAATGATGTTAAATTTTTTTAATTTTTTTCTCTTCAATTTAATGTCTATCTCCGATTTATCTCATCGCCATGGAGACTTGCCAGACACGGATATTGTTATCTGTGTAGCCAGCAAAAAGTGTCTGTCCGTCAGCAGACCAGGCAAGTGAAATACACTGGGCTGGCTCGGCCTTGCTGCTTGTACCAATTACTTCCTGTCTCAGTTCATCTACAACAACTTTGCCTTCCAAATCCCAGATCTTGATGCTAGGACCAGTAGCTGCACACAGCCAGTATCTGTTAGGACTGAAGCAGAGAGAGTTGATGATGCCACCACCATCAAGTGTGTACAAATGCTTGCCT…	1165	gi|54037164|sp|P63245.3|GBLP_RATRecName: Full=Guanine nucleotide-binding protein subunit beta-2-like 1; AltName: Full=Receptor for activated C kinase; AltName: Full=Receptor of activated protein kinase C 1; Short=RACK1 >gi|54037165|sp|P63246.3|GBLP_PIG RecName: Full=Guanine nucleotide-binding protein subunit beta-2-like 1; AltName: Full=Receptor for activated C kinase; AltName: Full=Receptor of a…	P63245	4.51055E-155	blastx_Swissprot
Rphi_rep_c25138	CGCTTGGCTTACAGTAACAATTTCCTAACTAAACCAAATGATGTTAAATTTTTTCCTATTTTTTTCTTCTGTTAATTTAGTGTCTATTTATCTCATCGCCATGGAGACTTGCCAGACACGGATATTGTTATCTGTGTAGCCAGCAAAAAGTGTCTGTCCGTCAGCAGACCAGGCAAGTGAAGTACACTGGGCTGGCTCAGCCTTGCTGCTTGTACCAATTACTTCCTGTCTCAGTTCATCTACAACAACTTTGCCTTCCAAATCCCAGATCTTGATGCTAGGACCAGTAGCTGCACACARCCAGTATCTGTTAGGACTGAAGCAGAGAGAGTTGATGATGCCACCACCATCAAGTGTGTACAAATGTTTGCCTTCGTTCAAGTCCCACAGCATAGCATT…	1172	gi|54037164|sp|P63245.3|GBLP_RATRecName: Full=Guanine nucleotide-binding protein subunit beta-2-like 1; AltName: Full=Receptor for activated C kinase; AltName: Full=Receptor of activated protein kinase C 1; Short=RACK1 >gi|54037165|sp|P63246.3|GBLP_PIG RecName: Full=Guanine nucleotide-binding protein subunit beta-2-like 1; AltName: Full=Receptor for activated C kinase; AltName: Full=Receptor of a…	P63245	5.95225E-155	blastx_Swissprot
Rphi_rep_c46657	AAAGACAGCTATGTCGGCGATGAAGCACAGAGCAAGAGAGGTATTCTAACTCTGAAATACCCAATCGAACACGGTATCGTCACCAACTGGGACGACATGGAGAAAATCTGGCATCATACTTTCTACAATGAACTCCGTGTTGCCCCAGAGGAACACCCCGTACTTCTCACCGAAGCCCCTCTCAATCCTAAGGCGAATAGAGAAAAGATGACCCAAATCATGTTTGAGACCTTCAATTCACCAGCCATGTTTACGTTAGCTATCCAAGCTGTCCTGTCACTTTACGCTTCCGGTCGTACCACTGGTATTGTGATGGACTCTGGAGATGGAGTATCGCACACTGTACCTATCTATGAAGGTTACGCACTTCCTCACGCCATTTTTGAGATTGGACTTGGC…	1254	gi|1703157|sp|P53689.1|ACT_PHARHRecName: Full=Actin	P53689	6.48952E-155	blastx_Swissprot
Rphi_rep_c281	NTTTTTNTTTTTNTTTTTTTGTACCCTTAGCCTTATAAGGTTTTAGTTACACCCACCGTCGGAAATTTTTCCCTCTAAATCTTATACCATATGGATTCTGAGATTCATTATGGAACTTTCGTGGAAAACCACGTGCACCTCACTCAGACTCTCTACAACGAACTATAGGAAAAATTAAACAACGTTTTCTTAGTATTGACTCCCATAAAATAAATAAGAACAAGAACAAGCTTACTAAAGATAGTGTAGAACCTCAACTAGAGAATATATTAAAACCATGTATAGTGTCTGGGTAATCTTGAACACGCCGAGGCATTCCTCTTATTCCTAAAAAATGTTGAGGGAAAAAAGTTCTATTTACACCTAAAAACATTCTAAAAAACTGTCTCTTTCTTCAAA…	1732	gi|115502375|sp|P50668.2|COX1_CHOBIRecName: Full=Cytochrome c oxidase subunit 1; AltName: Full=Cytochrome c oxidase polypeptide I	P50668	7.16578E-155	blastx_Swissprot
Rphi_rep_c71	TTCCTTTTTTCTTTTTTNTTTTTATKTTTAATTTGACCCTTAGCCTTATAAGGTTTTAGTACACCCCACCGTCGGAAATTTTTTCCCTCAAATCTTATACCATATGGATTCTGAGATTCATTATGGAACTTTCGTGGAAAACCACGTGCACCTCACTCAGACTCTCTACAACGAACTATAGGAAAAATTAAACAACGTTTTCTTAGTATTGACTCCCATAAAATAAATAAGAACAAGAACAAGCTTACTAAAGATAGTGTAGAACCTCAACTAGAGAATATATTAAAACCATGTATAGTGTCTGGGTAATCTTGAACACGCCGAGGCATTCCTCTTATTCCTAAAAAATGTTGAGGGAAAAAAGTTCTATTTACACCTAAAAACATTCTAAAAAACTGT…	1740	gi|115502375|sp|P50668.2|COX1_CHOBIRecName: Full=Cytochrome c oxidase subunit 1; AltName: Full=Cytochrome c oxidase polypeptide I	P50668	7.19728E-155	blastx_Swissprot
Rphi_rep_c43482	CTTCAGTGAGACCGGAGCTGGCAAGCACGTGCCAAGRGCCGTTTCGTCGACTTGGAACCAACCGTAGTCGATGAGGTACGTACTGGTACTTACCGCCAGTTGTTCCACCCCGAGCAACTCATCACCGGAAAGGAAGATGCTGCCAATAACTACGCTCGTGGTCACTACACCATTGGTAAGGAAATCGTCGACCTTGYCCTCGACAGAATCCGTAAGTTGGCTGATCAGTGTACCGGTCTCCAGGGATTCCTCATCTTCCACTCCTTCGGTGGCGGTACCGGATCCGGATTCACCTCCCTTCTTATGGAACGTCTGTCCGTCGATTRTGGAAAGAATCCAAGCTGGAATTCGCCATCTACCCAGCTCCCCAGATCGCCACCGCCGTAGTTGAACCATACA…	1302	gi|146345527|sp|P24633.2|TBA1_EMENIRecName: Full=Tubulin alpha-1 chain	P24633	8.89234E-155	blastx_Swissprot
Rphi_rep_c37349	GCTGATCTGAGAGGTTGAATCGAAATATTGCAAAACATATAACAACATATAAATCTTATTTTAAGAGGATTTCCATAGAAGAAAGGTTAATTGTATATCAGAATGGCGAACGCAGATTATTCCGGGARGCTCGACAAGAGCGTACTCRATCATTATATGTCTCTAGAATCTCCATCCGGGCAAGTCCAGGTTGAGTACATCTGGGTGGATGGCACAGGACAGGGTATAAGAACCAAATGTAAAACCATGGACTTTGTACCACAAAAGGCAGAGGAGTGCCCAGTATGGAACTACGATGGTTCCAGCACATATCAAGCGGAGGGCTCGAACTCAGACATGTACCTGCACCCAGTAGCATTATTCAATGACCCATTCAGACGAGGTCAGCACAAGCTCGTG…	1672	gi|145559476|sp|P15105.6|GLNA_MOUSERecName: Full=Glutamine synthetase; Short=GS; AltName: Full=Glutamate decarboxylase; AltName: Full=Glutamate--ammonia ligase	P15105	8.94742E-155	blastx_Swissprot
Rphi_rep_c6607	GTTGCAGCAGGTTTATTCAACTTGATCTTATGACAACACAATTACTAAACAGTACTAAACAACAAACAGCACTATCGATAGACAATAATAGGTAAGTGGAAAAAAGTACTTCACTGTCAATATAAATTTTTCACAAAAATGTCCGTACATAATTAAAATAAACAGTTCATAAATTAAATTATTTTTGTTTGTAGCTAGTTCTGTATTTCATGTATTGAACATAAAATCATTCGAGTGTTGAATTACTTCTTAGCTGCTGGCTTCTTGGCTGCAGGTTTCTTTGCAGCCGGCTTCTTGGCTGGGGCCGCGGTCCCACGTTTAGCGTCGACAACTCCACTTCTGGCACGTTTTTGACGCAGCTCTTGCTCCTTAGCGGCTTTACGCATCACCTTATCGTAA…	1446	gi|292495031|sp|P08429.2|RL4A_XENLARecName: Full=60S ribosomal protein L4-A; AltName: Full=L1A	P08429	1.02121E-154	blastx_Swissprot
Rphi_rep_c38628	TTTTTGATGGCAGCGGATCTGATGGCTGCCTAAAATCACAAGTGGTGTTGAAATCGGCTTTGATCCTCGCCAAATATATATCGCTGATACAAAATGGCTACAGAACAGATGACACTGAGGGCCACCCTTCAAGGCCATGGCGGTTGGGTGACCCAGATTGCTACAACTCCCCAATATCCAGACATGATTCTGTCTGCTTCAAGAGATAAAACGCTGATTCAGTGGCGTCTTGTACGTGAAGAAGGATGCTTTGGAGTGCCACACAAAATGTTGAAAGGTCACAGTCACTTTGTGTCTGATGTTGTTATGTCTTCCGATGGACAGTTTGCTCTGTCGGGATCCTGGGACAAGACCTTAAGATTGTGGGATCTGAGCACCTCAAAGACAACAAGAATGTTC…	1164	gi|54037164|sp|P63245.3|GBLP_RATRecName: Full=Guanine nucleotide-binding protein subunit beta-2-like 1; AltName: Full=Receptor for activated C kinase; AltName: Full=Receptor of activated protein kinase C 1; Short=RACK1 >gi|54037165|sp|P63246.3|GBLP_PIG RecName: Full=Guanine nucleotide-binding protein subunit beta-2-like 1; AltName: Full=Receptor for activated C kinase; AltName: Full=Receptor of a…	P63245	1.70793E-154	blastx_Swissprot
Rphi_rep_c661	TATACAGTAATTTTACTGCAATATCGCTTGGCTTACAGAACAATTTCCCACAAACCAATGATGTTAAATTTTTTCCATTTTTTTTCTCTGTTAATTTAATGTCTATTTATCTCATCGCCATGGAGACTTGCCAGACACGGATATTGTTATCTGTGTAGCCAGACAAAAAGTGTCTGTCCATCAGCAGACCAGGCAAGAGAAATACACTGGGCTGGCTCAGCCTTGCTGCTTGTACCAATTACCTCCTGTCTCAGTTCATCTACAACAACTTTGCCTTCCAAATCCCAGATCTTGATGCTAGGACCAGTAGCTGCACACAGCCAGTATCTGTTAGGACTGAAGCAGAGAGAGTTGATGATGCCACCACCATCAAGTGTGTACAAATGCTTGCCTTCGTTC…	1917	gi|54037164|sp|P63245.3|GBLP_RATRecName: Full=Guanine nucleotide-binding protein subunit beta-2-like 1; AltName: Full=Receptor for activated C kinase; AltName: Full=Receptor of activated protein kinase C 1; Short=RACK1 >gi|54037165|sp|P63246.3|GBLP_PIG RecName: Full=Guanine nucleotide-binding protein subunit beta-2-like 1; AltName: Full=Receptor for activated C kinase; AltName: Full=Receptor of a…	P63245	2.4518E-154	blastx_Swissprot
Rphi_rep_c47119	TTGGTCGTAGACAATGGATCCGGTATGTGCAAGGCTGGCTTCGCCGGCGACGACGCCCCGAGAGCCGTGTTTCCCTCGATTGTCGGCAGACCTAGGCATCAGGGTGTAATGGTTGGTATGGGACAAAAAGCAGCTATGTCGGCGATGAAGCACAGAGCAAGAGAGGTATTCTAAACTCTGAAATACCCAATCGAACACGGTATCGTCACCAACTGGGGCACATGGAGAAAATCTGGCATCATACTTTCTACAATGAACTCCGTGTTGCCCCAGAGGAACACCCCGYACTTCTCACCGAAGCGCCTCTAAATCCTAAGGCAAACAGAGAAAAGATGACCCAAATTATGTTTGAGACCTTCAATTCACCAGCCATGTACGTAGCTATCCAGGCTGTCCTGT…	1142	gi|47116423|sp|Q964E3.1|ACTC_BIOALRecName: Full=Actin, cytoplasmic	Q964E3	2.7175E-154	blastx_Swissprot
Rphi_rep_c37450	ACTACTATATAACAGAGCTGAAGTTGTATGCCCTACAACGACGCCATTGAGCGGGACGGAATGTATAATTTGATAAATTAGAAACATTTTCTGTGTACAATGGACGGCCCAGCTTCGTCGTATTCCTGTTTGCTGATCCACATCTGTTGGAAAGTTGAAAGTGAGGCTAAAATAGAACTGCCGATCCATACAGAGTATTTCCTCTCTGGTGGGGCAATGATTTTGATCTTCATCGTTGGTGGAGCCAAAGCAGTAACTTCTTTCTGCATACGGTCGGCGATTCCTGGGTACATAGTGGAACCACCGGACAACACAGTTTTTTGTTTGGACGTACAGATCTTTTACGGATGTCAACGCCACACTTCATAATACTGTTGTATGTAGTTTCATGGATACCTG…	1293	gi|1703116|sp|P53457.1|ACT3_DIPDERecName: Full=Actin-3	P53457	4.01395E-154	blastx_Swissprot
Rphi_rep_c27596	TCTTCCGATTTATCTCATCGCCATGGAGACTTGCCAGACACGGATATTGTTATCTGTGTAGCCAGCAAAAAGTGTCTGTCCGTCAGCAGACCAGGCAAGTGAAATACACTGGGCTGGCTCAGCCTTGCTGCTTGTACCAATTACTTCCTGTCTCAGTTCATCTACAACAACTTTGCCTTCCAAATCCCAGATCTTGATGCTAGGACCAGTAGCTGCACACAGCCAGTATCTGTTAGGACTGAAGCAGAGAGAGTTGATGATGCCACCACCATCAAGTGTGTACAAATGCTTGCCTTCGTTCAAGTCCCACAGCATAGCATTACCATCCTTGCCTCCAGAGGCACACAGAGAACCGTCAGGTGATACAGCAAAACATTATTCAAGTAGCCAGCGTTTTGA…	1084	gi|54037164|sp|P63245.3|GBLP_RATRecName: Full=Guanine nucleotide-binding protein subunit beta-2-like 1; AltName: Full=Receptor for activated C kinase; AltName: Full=Receptor of activated protein kinase C 1; Short=RACK1 >gi|54037165|sp|P63246.3|GBLP_PIG RecName: Full=Guanine nucleotide-binding protein subunit beta-2-like 1; AltName: Full=Receptor for activated C kinase; AltName: Full=Receptor of a…	P63245	4.29921E-154	blastx_Swissprot
Rphi_rep_c41749	GGCATCATACTTTCTACAATGAACTTCGTGTTGCCCCAGAAGAACATCCAGTCTTGCTCACAGAAGCCCCACTCAATCCAAAGGCCAACCGTGAAAAGATGACCCAGATCATGTTCGAGACCTTCAACACTCCAGCTRTGTATGTTGCTATCCAGGCTGTGCTGTCTCTGTATGCCTCTGGTCGTACCACAGGTATTGTCATGGACTCTGGTGATGGTGTATCACACACTGTACCCATCTATGAAGGTTACGCCCTTCCCCACGCCATCTTGAGATTGGATTTGGCTGGTAGAGATCTTACCGATTACTTGATGAAGATTTTGACAGAAAGAGGTTACTCTTTCACCACAACAGCTGAGAGAGAAATTGTTAGAGACATTAAAGAAAATTGTGCTATGT…	859	gi|82202181|sp|Q6NVA9.1|ACTB_XENTRRecName: Full=Actin, cytoplasmic 1; AltName: Full=Beta-actin; Contains: RecName: Full=Actin, cytoplasmic 1, N-terminally processed	Q6NVA9	5.4316E-154	blastx_Swissprot
Rphi_rep_c2369	CTGTTATACAGTAATTTTACTGCAATATCGCTTGGCTTACAGAACAATTTCCCACAAACCAATGATGTTAAATTTTTTTTCATTTTTTTTTCTCTGTTAATTTAGTGTCTATTTATCTCATCGCCATGGAGACTTGCCAGACACGGATATTGTTATCTGTGTAGCCAGACAAAAAGTGTCTGTCCGTCAGCAGACCAGGCAAGAGAAATACACTGGGCTGGCTCGGCCTTGCTGCTTGTACCAATTACTTCCTGTCTCAATTCATCAACAACAACTTTGCCTTCCAAATCCCAGATCTTGATGCTAGGACCAGTAGCTGCACACAGCCAGTATCTGTTAGGACTGAAGCAGAGAGAGTTGATGATGCCACCACCATCAAGTGTGTACAAATGCTTGCCT…	1172	gi|3023850|sp|O42249.1|GBLP_ORENIRecName: Full=Guanine nucleotide-binding protein subunit beta-2-like 1; AltName: Full=Receptor of activated protein kinase C; Short=RACK	O42249	6.53893E-154	blastx_Swissprot
Rphi_rep_c38122	TTCCATAGCTTCGGCGGTGGTACAGGTTCTGGGTTTTCTTCCCTCTTGATGGAGAGGCTAAGCGTCGACTATGGTAAGAAGTCAAAACTCGAGTTTGCTGTCTATCCGGCTCCACRAGTTGCTACTGCCGTCGTCGAGCCGTACAACGCCATATTAACGACACATACCACTTTGGAACACTCCGATTGCGCGTTTATGGTCGACAACGAGGCTATTTACGACATATGTAGACGCAACCTAGATATTGAACGCCCCAGCTACACCAATTTAAACCGTCTGATCAGTCAGATCGTTTCTTCAATCACAGCCTCACTCCGCTTCGACGGCGCCCTGAACGTAGATCTTACTGAATTCCAGACCAATTTAGTACCTTACCCGCGAATCCACTTTCCTCTTGCT…	1082	gi|47117251|sp|Q8T6A5.1|TBA1_APLCARecName: Full=Tubulin alpha-1 chain	Q8T6A5	1.24573E-153	blastx_Swissprot
Rphi_rep_c7406	GGTAAAGCCCACGGCTCAACCGTGGAGGGTCACTGGAAACTGGAATCAAAGTTGTAGATCTTCTTGCTCCCTACGCCAAGGGAGGTAAAATTGGTCTGTTCGGTGGTGCCGGTGTAGGTAAAACTGTACTGATTATGGAACTGATTAACAATATTGCCAAAGCTCACGGTGGTTACTCTGTGTTTGCTGGTGTAGGAGAAAGGACACGTGAGGGTAACGATTTGTACCACGAAATGATCACATCCAAGGTCATCAGTTTGACTGATGATACATCAAAGGTAGCCCTTGTGTATGGTCAGATGAATGAGCCCCCAGGAGCTCGTGCCCGTGTTGCCTTGACCGGTYTGACAGTAGCCGAATATTTCCGTGACCAGGAAGGCCAGGATGTGTTGCTCTTCA…	1339	gi|114549|sp|P06576.3|ATPB_HUMANRecName: Full=ATP synthase subunit beta, mitochondrial; Flags: Precursor	P06576	1.32114E-153	blastx_Swissprot
Rphi_rep_c38481	TCAAAGCCGGGATTTACATTGAAATTGTGAGGACATAATATCGAACATAAACATGGATGACGGAGATGTTGCAGCTTTGGTCGTAGACAATGGATCCGGTATGTGCAAGGCTGGCTTCGCCGGCGACGACGCCCCGAGAGCCGTGTTTCCCTCGATTGTCGGCAGACCTAGGCATCAGGGTGTAATGGTTGGTATGGGACAAAAAGCAGCTATGTCGGCGATGAAGCACAGAGCAAGAGAGGTATTCTAACTCTGAAATACCCAATCGAACACGGTATCGTCACCAACTGGGACGACATGGAGAAAATCTGGCATCATACTTTCTACAATGAACTCCGTGTTGCCCCAGAGGAACACCCCGTACTTCTCACCGAAGCGCCTCTAAATCCTAAGGCAAAC…	954	gi|113273|sp|P12716.1|ACTC_PISOCRecName: Full=Actin, cytoplasmic	P12716	1.38685E-153	blastx_Swissprot
Rphi_rep_c45567	GAGGTATCCTAACTACTGAAATACCCAATCGAACACGGTATCGTCACCAACTGGACGACATGGAGAGAATCTGGCATCATACTTTCTACAATGAACTCCGTGTTGCCCCAGAGGAACACCCCGTACTCTCACCGAAGCGCCTCTAAATCCTAAGGCAAATAGAGAAAAGATGACCCAAATCATGTTTGAGACCTTCAATTCACCAGCCATGTACGTTGCTATCCAAGCTGTCCTGTCACTTTACGCTTCCGGTCGTACCACTGGTATTGTGATGGACTCTGGGGATGGAGTATCGCACACTGTACCTATCTATGAAGGTTACGCTCTTCCTCACGCCATTTTGAGATTGGACTTGGCCGGAAGAGATCTTACAGACTATCTTATGAAGATTCTCACAGA…	1087	gi|113273|sp|P12716.1|ACTC_PISOCRecName: Full=Actin, cytoplasmic	P12716	1.66113E-153	blastx_Swissprot
Rphi_rep_c50544	GGCTAAATAGAACCACCGATCCATACAGAATATTTCCTCTCTGGTGGAGCAATGATTTTGATTTTCATCGTTGGTGGAGCCAAAGCAGTTATTTCTTTCTGCATACGGTCGGCAATTCCTGGGTACATAGTGGAACCACCTGACAACACAGTGTTGGCATACAGATCTTTACGGATGTCAACGTCACACTTCATGATACTGTTGTATGTAGTTTCATGGATACCTGCGGATTCCATACCAAGGAAAGATGGCTGGAACATGGCTTCTGGACACCGGAAACGTTCGTTGCCAATGGTGATGACTTGACCGTCGGGGAGTTCGTAGCTCTTCTCAAGACTGCTAGATGAGGCAGCAGTTTGCATTTCCTGTTCAAAGTCGAGAGCAACATAACATTAATTT…	829	gi|113273|sp|P12716.1|ACTC_PISOCRecName: Full=Actin, cytoplasmic	P12716	1.8566E-153	blastx_Swissprot
Rphi_rep_c2248	CCGCCCTCCTTTTCTTTTCTACTTTGTATCACAAATGTCTGTCTCATTTCCTCCTCTTTCTTCTGTAATTCTGCTACATGCTCCTGACGTTTCTGCTCATATGTYTCYGATAAACTCTTTGACTGGTCATCAGAAAATCCCATCTGTTCAAGCTTATGACGTCTGTACAGCTCAAAATGTTTGCTGTGAGTAGTCTCCCTTAGATCCTCCATGTTTGTACGGATCAACATCTCKCGTAACTTCACAAAATCACAATGATTCTCATTCTCAACTTGAACAGTTCCCCATGGATACTGTCTAGCTTTCACCATTTTATTTCCAATCTTGACTTCATCACTTGAACCTACTACAGCAAATGGCAGATGACCATTCATGGCATTGTTTGTATCAGCAACTGTC…	1158	gi|162416046|sp|A2VE99.1|SEP11_BOVINRecName: Full=Septin-11	A2VE99	3.99896E-153	blastx_Swissprot
Rphi_rep_c36235	GCTCTTTTTTGATGGCAGCGGATCTGATGGCTGCCTAAAATCACAAGTGGTGTTGAAATCGGCTTTGATCCTCGCCAAATATATATCGCTGATACAAAATGGCTACAGAACAGATGACACTGAGGGCCACCCTTCAAGGCCATGGCGGTTGGGTGACCCAGATTGCTACAACTCCCCAATATCCAGACATGATTCTGTCTGCTTCAAGAGATAAAACCCTGATTCAGTGGCGTCTTGTACGTGAAGAAGGATGCTTTGGAGTGCCACACAAAATGTTGAAAGGTCACAGTCACTTTGTGTCTGATGTTGTTATGTCTTCTGATGGACAGTTTGCTCTGTCTGGATCCTGGGACAAGACCTTAAGATTGTGGGATCTGAGCACCTCAAAGACAACAAGAA…	1034	gi|54037164|sp|P63245.3|GBLP_RATRecName: Full=Guanine nucleotide-binding protein subunit beta-2-like 1; AltName: Full=Receptor for activated C kinase; AltName: Full=Receptor of activated protein kinase C 1; Short=RACK1 >gi|54037165|sp|P63246.3|GBLP_PIG RecName: Full=Guanine nucleotide-binding protein subunit beta-2-like 1; AltName: Full=Receptor for activated C kinase; AltName: Full=Receptor of a…	P63245	4.45791E-153	blastx_Swissprot
Rphi_rep_c47695	AAGGTAGTAATTTAGTTAATTGATATAATGTTTTCTGTAACATTTTCTGTGTCAATAGATGGTCCGGATTCGTCGTATTCCTGTTTGCTGATCCACATCTGTTGGAAAGTTGAAAGTGAGGCTAAAATAGAACCACCGATCCATACAGAGTATTTCCTCTCTGGTGGAGCAATGATTTTGATCTTCATCGTTGGTGGAGCCAAAGCAGTGATTTCTTTCTGCATACGGTCGGCAATTCCTGGGTACATAGTGGAACCACCGGGCAACACAGTGTTGGCGTACAGATCTTTACGGATGTCAACGTCACACTTCATAACACTGTTGTATGTAGTTTCATGGATACCTGCGGATTCCATACCAAGGAAAGATGGCTGGAACGTGGCTTCTGGACACCGGAAA…	934	gi|47117881|sp|P92179.2|ACTC_BIOGLRecName: Full=Actin, cytoplasmic	P92179	5.16474E-153	blastx_Swissprot
Rphi_rep_c24156	GTCTCTTTTTTGATGGCAGCGGATCTGATGGCTGCCTAAAATCACAAGTGGTGTTGAAATCGGCTTTGATCCTCGCCAAATATATATCGCTGATACAAAATGGCTACAGAACAGATGACACTGAGGGCCACCCTTCAAGGCCATGGCGGTTGGGTGACCCAGATTGCTACAACTCCCCAATATCCAGACATGATTCTGTCTGCTTCAAGAGATAAAACCCTAATTCAGTGGCGTCTTGTACGTGAAGAAGGATGCTTTGGAGTGCCACACAAAATGTTGAAAGGTCACAGTCACTTTGTGTCTGATGTTGTTATGTCTTCTGATGGACAGTTTGCTCTGTCCGGATCCTGGGACAAGACCTTAAGATTGTGGGATCTGAGCACCTCAAAGACAACAAGA…	1165	gi|54037164|sp|P63245.3|GBLP_RATRecName: Full=Guanine nucleotide-binding protein subunit beta-2-like 1; AltName: Full=Receptor for activated C kinase; AltName: Full=Receptor of activated protein kinase C 1; Short=RACK1 >gi|54037165|sp|P63246.3|GBLP_PIG RecName: Full=Guanine nucleotide-binding protein subunit beta-2-like 1; AltName: Full=Receptor for activated C kinase; AltName: Full=Receptor of a…	P63245	5.28148E-153	blastx_Swissprot
Rphi_rep_c7299	GGCTTTTTTCCGTCGAGCAGGCAAGATGTCCCACAGAAAATTTTCTGCGCCCCGACATGGCTCTAAAGGGTTTCTTCCAAAGAAGAGATCAAGGAGACAGCGTGGTAAATGCAAGGCGTTTCCTAAGGATAACAAATCAAACCCGGTTCATCTTACAGCCTTCATTGGTTACAAGGCAGGAATGACCCACATTCTCCGAGAAGTTGATCGACCTGGCTCCAAGTCAAATAAGAAAGAAGTTGTCGAGGCCGTCACGATCGTTGAAGCACCACCTATGATGGTAGTTGGCTGCACTGGTTATATTGAGACTCCAAGTGGCCTTAGATCTTTCAAGACCATCTGGGCTGAGCATTTGAGTGAAGAATGTAGAAGAAGATTTTACAAGAACTGGTACCGCTC…	1157	gi|3122718|sp|O16797.3|RL3_DROMERecName: Full=60S ribosomal protein L3	O16797	6.82118E-153	blastx_Swissprot
Rphi_rep_c51147	GATATAATGTTTTTCTGTAACATTTCTGTGTACAATAGATGGTCCGGATTCGTCGTATTCCTGTTTGCTGATCCACATCTGTTGGAAAGTTGAAAGTGAGGCTAAAATAGAACCACCGATCCATACAGAGTATTTCCTCTCTGGTGGAGCAATGATTTTAATCTTCATCGTTGGTGGGGCCAAAGCAGTGATTTCTTTCTGCATACGGTCGGCAATTCCTGGGTACATAGTGGAACCACCGGACAACACAGTGTTGGCGTACAGATCTTTACGGATGTCAACGTCACACTTCATAATACYGTTGTATGTAGTTTCATGGATACCTGCGGATTCCATACCAAGGAAAGATGGCTGGAACATAGCTTCTGGACACCGGAAACGTTCGTTACCAATGGTGAT…	965	gi|47116423|sp|Q964E3.1|ACTC_BIOALRecName: Full=Actin, cytoplasmic	Q964E3	9.00399E-153	blastx_Swissprot
Rphi_c9088	GCAGAGCCGGCGCCGGAGGAGACGCACGCAGCTGACTTTGTCTTCTCCGCACGACTGTTACAGAGGTCTCCAGAGCCTTCTCTCTCCTGTGCAAAATGGCAACTCTTAAGGAAAAACTCATTGCACCAGTTGCGGAAGAAGAGGCAACAGTTCCAAACAATAAGATCACTGTAGTGGGTGTTGGACAAGTTGGTATGGCGTGTGCTATCAGCATTCTGGGAAAGTCTCTGGCTGATGAACTTGCTCTTGTGGATGTTTTGGAAGATAAGCTTAAAGGAGAAATGATGGATCTGCAGCATGGGAGCTTATTTCTTCAGACACCTAAAATTGTGGCAGATAAAGATTATTCTGTGACCGCCAATTCTAAGATTGTAGTGGTAACTGCAGGAGTCCGTCAGC…	966	gi|126041|sp|P07195.2|LDHB_HUMANRecName: Full=L-lactate dehydrogenase B chain; Short=LDH-B; AltName: Full=LDH heart subunit; Short=LDH-H; AltName: Full=Renal carcinoma antigen NY-REN-46 >gi|75075979|sp|Q4R5B6.3|LDHB_MACFA RecName: Full=L-lactate dehydrogenase B chain; Short=LDH-B	P07195	1.2136E-152	blastx_Swissprot
Rphi_rep_c2628	AAAAATGCCTTACAACCAAGCAAACATGGATGAAAGAGACAATTATTTTGCACCAAATTATCAGAATTATCAGGTGCCAGTGACTCCACCAGGATTAGAAGCCATTTATTCAGCATGTCGGAAATTATATCAAGATCAGCCCAACCCGTTACAAGTAACAGCACTCGTGAAATACTGGCTGGGTGGACCAGATCCATTAGACTACATCAGTATGTATGCAAACCCAGGAGATCCAGATAAAGGGGTTCCCCCGCATTGGCACTACATCAGCTTCGGCCTGTCAGATCTCCATGGTGATGGCAGAGTTCATGAATGTCAAGGTACAGACGGACCAAGTGGTTTTGGTTTTGAGTTGACGTTCAGACTGAAACGCGAGCCCGGAGAGACCAATCCACCCAC…	1516	gi|62511179|sp|Q9UMX1.2|SUFU_HUMANRecName: Full=Suppressor of fused homolog; Short=SUFUH	Q9UMX1	1.65353E-152	blastx_Swissprot
Rphi_rep_c36665	TCACACACTCCCTTGGTGGTGGTACCGGGTTCTCTGGTATGGGAMCACTGCTCATCAAGCAAAATCCGTGARGAGTACCCCGACCGAATCAATGAACACATTCTCTGTTGTCCCATCCCCAAAGGTCTCAGACACAGTTGTAGAACCATATAACGCCACATTGTCAGTCCATCAACTAGTCGAGAACACAGACGAGACCTACTGTATTGACAACGAGGCTCTCTACGACATCTGTTTCAGAACTTTGAAATTGACCACTCCCCCATACGGTGATTTGAACCATTTAGTATCAGCTACAATGTCAGGTGTTACCACTTGTCTTCGATTCCCCGGTCAACTGAACGCTGATCTTCGTAAATTGGCCGTCAACATGGTTCCCTTCCCACGTCTTCACTTTTT…	1251	gi|401166|sp|P30883.1|TBB4_XENLARecName: Full=Tubulin beta-4 chain	P30883	1.68366E-152	blastx_Swissprot
Rphi_c4751	AGCATTACAAACAAAGATGGCGACTGCGAAAGGAGCTAACACGTACAATCGTCAAAATTGGGAAGAATCGGAATTCCCAATTTTATGTCAGACATGCCTAGGTGACAATCCATATCTAAGAATGATGAAAGAGAGGTATGGAAAGGAATGTAAGATTTGTGCCAGGCCTTTCACAGTATTTCGCTGGTGCCCTGGAGCCAGAATGAGGTTTAAGAAGACTGAAGTGTGTCAGACATGTTCCAAGATAAAGAATGTTTGTCAAACCTGTTTATTAGATCTGGAATATGGTCTGCCTGTTCAAGTGAGAGATGCTGCTCTGAAAGTACAGGATAATATGACCAAAGTCAGATGTCAACAAAGAATATTACCAACAGAACATGGAAAGGGAGATGGCAATTA…	1736	gi|74762758|sp|Q9NW64.1|RBM22_HUMANRecName: Full=Pre-mRNA-splicing factor RBM22; AltName: Full=RNA-binding motif protein 22; AltName: Full=Zinc finger CCCH domain-containing protein 16 >gi|75075716|sp|Q4R4J1.1|RBM22_MACFA RecName: Full=Pre-mRNA-splicing factor RBM22; AltName: Full=RNA-binding motif protein 22 >gi|81913160|sp|Q8BHS3.1|RBM22_MOUSE RecName: Full=Pre-mRNA-splicing factor RBM22; AltNa…	Q9NW64	2.62809E-152	blastx_Swissprot
Rphi_rep_c37202	CACGATAAAAATTAAAATTTTAAAAAATAAATAACTTCAAATACGAATGAATATAAAAACAGAATGTTGCTAATTTAAATTAAAGTTTTAATTTTTTGCTCGGCACTGTCCTGTTTGTCAAATTTATTAAAGTGTCTATTTTGTCGAATGGCTTAGAAGCATTTCCTGTGGACAATGGATGGGCCGGATTCATCGTATTCCTGTTTGGAGATCCACATCTGTTGGAAGGTGGAGAGGGAAGCAAGGATGGAGCCACCGATCCATACGGAGTATTTCCTCTCTGGTGGAGCAATGATTTTGATCTTCATGGTTGATGGAGCAAGGGCGGTAATTTCCTTCTGCATTCTGTCGGCAATACCTGGGAACATGGTGGTGCCACCAGACAAGGACGGTGTTGGC…	1263	gi|3287956|sp|P02580.2|ACT3_SOYBNRecName: Full=Actin-3	P02580	2.89346E-152	blastx_Swissprot
Rphi_rep_c2345	ATGTCGTTCTCTCATGTTCGTGATTATCTCGATGTGGGGAAACAGTCGTGTCCTGATCACGATTTGATACTGGTGTTGGCTGGCGTCCGACCCAGTCAAATTCCCAGTCACATTCAATGYTCATCTTCTCCATCAGATCCATAAATAACTTTCGGAGATAATCGTAATCTGGAGTCTCGAAAAAATCTAGTCGCCGCACATACTGTAGGTACTTTGATAGTTCCTCTGGAAAGTTTTCACAAAGGACTTCTATTGGAGTTGCCCTTTTTAGTGTCGCCTATTTTTTTGGTATCTTTCTTTGAGTGTGTCGGCTTTTAGACCTTGCCAGGGTAAGCTCCCGCGCAGGAAGTACATGAACATGTGACCCAGGGCCTCTAGGTCATCCCTGCGACTTTGTTC…	1560	gi|3024055|sp|Q62763.1|KC1G3_RATRecName: Full=Casein kinase I isoform gamma-3; Short=CKI-gamma 3	Q62763	3.01355E-152	blastx_Swissprot
Rphi_rep_c301	ACTGGTGAAGAAAATAATATTGCGTGGTGAATTACGAGTATATAATATAGACTTAATACCTGAATACATTATTTTTTAGTTTAAGAAGACGGAAATACTTCATTGATTTGAGCAATAATCTCTGATTACATATATTTTTTACTACCCGGCAATTGATTTTTTTCCTACGCGAACACGCTTATTGACTGCAACCGGCGTGTGTATCAGTCAGAAACGCTACAGATTGAACAGGGCGAAGCTCGTTAAGTTGCGACAAAGAAAACACAGCGCATCTAAATATGCCTGAACAACAAAATATGGAAGATGGCGAAACTGAAACCTTCGCATTCCAGGCGGAAATTGCTCAGCTTATGAGCTTGATTATCAACACCTTTTATTCCAATAAAGAAATCTTCCTCA…	1651	gi|74952218|sp|Q4UDU8.1|HSP90_THEANRecName: Full=Heat shock protein 90; Short=HSP90	Q4UDU8	5.32838E-152	blastx_Swissprot
Rphi_rep_c34239	TTCCTYYTTTTCCGACAAGTCCCGGCGAGGAAGACACGTCTCGCAGAAGATAAACTAAATWAAAATGGCGCGCCCGCTTATATCTGTATACAATGAGAAGGGAGAATCTTCTGGTAGCAATGTCTCTCTGCCAGCTGTATTCAGGGCTCCTATCAGACCAGACATTGTTAGCTTTGTCCACTTTGAGATGAAGAAAAACAGTCGCCAGCCTTATGCTGTCAGCAAGAAAGCAGGACATCAAACCTCTGCTGAATCATGGGGTACTGGAAGAGCTGTGGCACGTATTCCACGTGTACGTGGTGGTGGTACTCACAGATCTGGTCAGGGAGCCTTTGGTAACATGTGTCGTGGAGGACGAATGTTTGCCCCCACAAAGACCTGGCGGAGATGGCACGGGAA…	1275	gi|292495031|sp|P08429.2|RL4A_XENLARecName: Full=60S ribosomal protein L4-A; AltName: Full=L1A	P08429	8.58101E-152	blastx_Swissprot
Rphi_rep_c35033	ATATATAATAGAGCTGAAGTTGTATGCCCTCAAACGACGCCGTTGAGCGGGACGGAATGTATAATTTTGTATAAATTAGAAACATTTTCTGTGTACAATAGATGGCCCAGCTTCGTCGTATTCCTGTTTGCTGATCCACATCTGTTGGAAAGTTGAAAGTGAGGCTAAAATAGAGCCACCGATCCATACAGAGTATTTCCTCTCTGGTGGGGCGAATGATTTTGTATCTTCATCGTTGGTGGAGCCAAAGCAGTGATTCTTTCTGCATACGGTCGGCAATTCCTGGGTACATAGTGGAACCACCTGACAACACAGTGTTGGCATACAGATCTTTACGGATGTCAACGTCACACTTCATGATACTGTTGTATGTAGTTTCATGGATACCTGCGGATTCCA…	998	gi|82202181|sp|Q6NVA9.1|ACTB_XENTRRecName: Full=Actin, cytoplasmic 1; AltName: Full=Beta-actin; Contains: RecName: Full=Actin, cytoplasmic 1, N-terminally processed	Q6NVA9	1.33403E-151	blastx_Swissprot
Rphi_rep_c4023	ACATGTACAAGTTTACATAATCATAACTTTGACATTCACTGCTACAACTAGTTTTATTCTGTTATAAAATCACTTTTCATTAACGCCCAGCAGTGCCTGTTGTGACTTGTGTAGATTGTGCTACTGCAGCTGCTTTCTGTTTTAGCATTGTCCAGTCAAAAAGTGTAATCATATTGGTAATTCAGAGTGCGGAAAAGAATTCTGAAGAGCTGTCGTAGATACATGTAGTCGGGTGCTTCCTCAAATCGTAGACCTCGGCAGTAGTTGAGATACATGGCAAATTCAGCCGGGAATCCTTTACAAAGCACCTCAACTGGAGTTGACATTTTCTTTTCACTGATTTTCTCATACTTCTGCTTCTTTGTGTTGGCTTTCAGACCTTGCCATGGTAGACTTCCT…	1159	gi|31077177|sp|P48729.2|KC1A_HUMANRecName: Full=Casein kinase I isoform alpha; Short=CKI-alpha; AltName: Full=CK1 >gi|47115790|sp|Q8BK63.2|KC1A_MOUSE RecName: Full=Casein kinase I isoform alpha; Short=CKI-alpha; AltName: Full=CK1	P48729	1.72139E-151	blastx_Swissprot
Rphi_rep_c44516	AAAGAATCAGAAAACTGTGATTGCCTCCAGGGTTTCCAACTCACACACTCTCTTGGTGGTGGTACCGGCTCCGGTATGGGAACTCTTCTCATCAGCAAGATCCGTGAAGAATACCCCGACAGAATCATGCTCTCTTTCTCAGTTGTTCCCTCTCCTAAGGTCTCGGACACAGTTGTAGAACCATATAACGCCACATTGTCAGTCCATCAACTAGTCGAGAACACAGACGAGACCTACTGTATTGACAACGAGGCTCTCTACGACATCTGTTTCAGAACTTTGAAATTGACCACTCCCACATACGGTGACTTGAACCATTTGGTATCGGCTACAATGTCCGGTGTTACCACTTGTCTCCGATTCCCTGGTCRGTTGAACGCTGATCTTCGTAAATTGGCC…	871	gi|74761283|sp|Q9BVA1.1|TBB2B_HUMANRecName: Full=Tubulin beta-2B chain >gi|81904211|sp|Q9CWF2.1|TBB2B_MOUSE RecName: Full=Tubulin beta-2B chain >gi|118573906|sp|Q6B856.2|TBB2B_BOVIN RecName: Full=Tubulin beta-2B chain >gi|118573907|sp|Q3KRE8.1|TBB2B_RAT RecName: Full=Tubulin beta-2B chain; AltName: Full=T beta-15	Q9BVA1	3.24199E-151	blastx_Swissprot
Rphi_rep_c38620	TTTCCGGAAAATGGCTCAGAATATGCTTATACTGTTCGAGCATGCCTCGGGGTATGCTTTGTTCAGGGTTAAAGAGTTTGAGGAGGTGGGAATGCTGCTACCAGAGGTAGAAGCAGGAGTTGGTGTATCTTAGTAAATTCCAGTCAGTTGTTAAACTTGCTGCTTTTTCACCGTTTAAGAGTGGTACCAATGCCCTGGATAACATTAATAGTATTTCTGAAGGAGTTTTACATGAAGATCTCCGAGTGTTCATCTATTGTAGAAGAATTGAAAGTACAATGCCAACACACAGGAGTTATACCAGAGATTATTAGAGGTATCCGTCTCCACTTTCCACATCTTGTTAAGGGCCTTACAGAAGTATCAGCAAGCAAAGCCCAGCTTGGTCTGGGACACAGC…	1192	gi|30923357|sp|Q9D6Z1.2|NOP56_MOUSERecName: Full=Nucleolar protein 56; AltName: Full=Nucleolar protein 5A	Q9D6Z1	4.63889E-151	blastx_Swissprot
Rphi_rep_c42183	CCCAATCGAACACGGTATCGTCACCAACTGGACGACATGAGAAAATCTGGCATCATACTTTCTACAATGAACTCCGTGTTGCCCCAGAGGAACACCCCGTACTTCTCACTGAAGCCCCTCTCAATCCTAAGGCAAATAGAGAAAAGATGACCCAAATCATGTTTGAGACCTTCAATTCACCAGCCATGTACGTAGCTATCCAGGCTGTCCCGTCACTTTACGCTTCTGGTCGTACCACTGGTATCGTGATGGACTCTGGAGATGGAGTATCGCACACTGTACCAATCTATGAAGGTTACGCACTTCCTCACGCCATTTTGAGATTGGACTTGGCCGGAAGATCTGACAGACTATCTTATGAAGATCCTTACAGAGCGTGGTTATTCTTTCACCACGACA…	949	gi|47116423|sp|Q964E3.1|ACTC_BIOALRecName: Full=Actin, cytoplasmic	Q964E3	6.71223E-151	blastx_Swissprot
Rphi_rep_c16397	CAGCTTGGTTGTAGACAATGGATCCGGTATGTGCAAGGCTGGCTTCGCCGGCGACGACGCTCCGAGAGCCGTGTTTCCCTCGATTGTCGGCAGACCCAGGCATCAGGGTGTGATGGTTGGTATGGGACAAAAAGACAGCTATGTCGGCGATGAAGCACAGAGCAAGAGAGGTATTCTAACTCTGAAATACCCAATCGAACACGGTATCGTCACCAACTGGGACGATATGGAGAAAATCTGGCATCATACTTTCTACAATGAACTCCGTGTTGCCCCAGAGGAACACCCCGTACTTCTCACCGAAGCCCCTCTCAATCCTAAGGCAAATAGAGAAAAGATGACCCAAATCATGTTTGAGACCTTCAATTCACCAGCCATGTACGTAGCTATCCAAGCTGT…	1237	gi|113273|sp|P12716.1|ACTC_PISOCRecName: Full=Actin, cytoplasmic	P12716	7.11903E-151	blastx_Swissprot
Rphi_rep_c43558	GCAAGAGAGGAATTCTTACTTTGAAATACCCAATTGAACACGGTATTGTCACCAACTGGACGACATGGAGAGAATCTGGCATCATACCTTTTACAATGAACTCCGTGTTGCACCAGAGGAACATCCCGTTCTTCTCACTGAAGCCCCTCTAAATCCTAAGGCAAACAGAGAAAAGATGACCCAAATCATGTTTGAGACCTTCAATTCACCAGCCATGTATGTTGCTATTCAGGCTGTTCTGTCACTGTACGCTTCCGGTCGTACTACTGGTATTGTGATGGACTCCGGCGACGGAGTATCGCACTGTGTACCTATATATGAAGGATACGCTCTTCCCCACGCCATCATGCGTTTAGATCTGGCCGGAAGAGATTTCACAGACTATCTGATGAAGATCCT…	910	gi|47116423|sp|Q964E3.1|ACTC_BIOALRecName: Full=Actin, cytoplasmic	Q964E3	7.4079E-151	blastx_Swissprot
Rphi_rep_c36290	TAAAATTACTAGAATTAAAATTATAGTCAGTAAAAAATCTTCTACAGATATTCACCTGCATTAACTTGAAGTGTTTTTATACATAAATATATCACTTTGTTATACATMMAAAAAATGTTCTTAGCTGCCTCCATTATGGTATTTGAATAAATGCAGACACTTTCATAGTATTTAAATATTTCATAAAAAAATACTTTATATTTTAAAATGTAGAAAACACCTGAATTATTTGTTCTCAGGTTGTCACATGTAAATTTAACTGGTCTATAATTACTGAATTGTTTTCACTGTTGGCCAGCGTGTCTTTAACGTCCAGCGTGTTTATAATATAACATTTGCACTGCTCGCCGTGATAAGTAAACAATTATTTTCCTAAACAAGCAGTATAGACAATAACTT…	1564	gi|145559476|sp|P15105.6|GLNA_MOUSERecName: Full=Glutamine synthetase; Short=GS; AltName: Full=Glutamate decarboxylase; AltName: Full=Glutamate--ammonia ligase	P15105	1.23438E-150	blastx_Swissprot
Rphi_rep_c47696	TATGTCGGCGATGAAGCACAGAGCAAGAGAGGTATTCTAACTCTGAAATACCCAATCGAACACGGTATCGTCACCAACTGGGACGACATGGNGAAAATCTGGCATCATACTTTCTACAATGAACTCCGTGTTGCCCCAGAGGAACACCCCGTACTTCTCACCGAAGCGCCTCTAAATCCTAAGGCAAACAGAGAAAAGATGACCCAAATTATGTTTGAGACCTTCAATTCACCAGCCATGTACGTAGCTATCCAGGCTGTCCTGTCACTTTACGCTTCCGGTCGTACCACTGGTATTGTGATGGACTCTGAGATGGAGTATCGCACACTGTACCTATCTATGAAGGTTACGCACTTCCTCACGCCAYTTTGAGATTGGACTTTGGCCGGAAGAGATCTG…	995	gi|113273|sp|P12716.1|ACTC_PISOCRecName: Full=Actin, cytoplasmic	P12716	1.49474E-150	blastx_Swissprot
Rphi_rep_c38822	TCTGTTGACTACGGAAGAAATCCAAGCTGGAATTCTCCATCTATCCAGCCCCACAGGTAGCAACCGCCGTTGTTGAGCCATACAACTCCATCTTGACCACCCATACCACTCTGGAACACTCCGACTGCGCCTTCATGGTCGACAATGAGGCTATTTATGACATCTGCAGACGTAAACTTGGACATTGAAAGACCAACATACACCAACTTGAACAGATTGATTGGTCAGATCGTCTCCTCCATCACAGCCTCTCTAAGATTTGATGGTGCCCTCAACGTTGACTTGACCGAGTTCCAGACTAACTTGGTACCATACCCACGTATCCATTTCCCTCTTGCTACTTACGCCCCAGTCATATCTGCTGAAAAGGCCTACCATGAACAGCTTACTGTTGCTGAA…	1143	gi|1174593|sp|P41383.1|TBA2_PATVURecName: Full=Tubulin alpha-2/alpha-4 chain	P41383	1.86039E-150	blastx_Swissprot
Rphi_rep_c10945	TATACAGTTAATTTTACTGCAATATCGCTTGGCTTACAGAACAATTTCCAACAAACCAATGATGTTTAAATTTTTTCTTATTTTTTTTCTCTGTTAATTTAGTGTCTATTTATCTCATCGCCATGGAGACTTGCCAGACACGGATATTGTTATCTGTGTAGCCAGCAAAAAGTGTCTGTCCGTCAGCAGACCAGGCAAGTGAAATACACTGGGCTGGCTCGGCCTTGCTGCTTGTACCAATTACTTCCTGTCTCAGTTCATCTACAACAACTTTGCCTTCCAAGTCCCAGATCTTGATGCTAGGACCAGTAGCTGCACACAGCCAGTATCTGTTAGGACTGAAGCAGAGAGAGTTGATGATGCCACCACCATCAAGTGTGTACAAATGCTTGCCTTCGT…	1162	gi|54037164|sp|P63245.3|GBLP_RATRecName: Full=Guanine nucleotide-binding protein subunit beta-2-like 1; AltName: Full=Receptor for activated C kinase; AltName: Full=Receptor of activated protein kinase C 1; Short=RACK1 >gi|54037165|sp|P63246.3|GBLP_PIG RecName: Full=Guanine nucleotide-binding protein subunit beta-2-like 1; AltName: Full=Receptor for activated C kinase; AltName: Full=Receptor of a…	P63245	4.95945E-150	blastx_Swissprot
Rphi_rep_c865	CGCTATTCTACCATGCATCAAGGGCCGAGATGTTATTGCTCAAGCCCAGTCTGGAACTAGGCAAAACAAGCAACCTTCTCCATAGCCATTCTAGAACAACTCAAGGTTGACTTCCCAGAATGTCAGGCCCTTGTCCTAGCCCCCACAAGAGAATTGGCTCAACAGATTCAAAAAGTAATGATTGCTTTAGGAGATTATATGGGGGCACAGTGCCATGCCTGTATAGGTGGCACTGCTGTACGTGATGACGTACAGAAATTACAGAGTAGCACGGTGCATGTGGTTGTAGGCACTCCTGGCAGAGTACATGATATGATAAATAGAAGAGCACTAGATCCAAGAAGTATAAAGATGTTCGTACTAGACGAAGCTGATGAAATGTTGTCTCGTGGATTCAAG…	1817	gi|82213243|sp|Q8JFP1.1|IF4A2_CHICKRecName: Full=Eukaryotic initiation factor 4A-II; Short=eIF-4A-II; Short=eIF4A-II; AltName: Full=ATP-dependent RNA helicase eIF4A-2	Q8JFP1	1.65946E-149	blastx_Swissprot
Rphi_rep_c38989	ATTTAACGTTCCTATTTGTAATTACTTGTACTTGTATTTCTATTTTTCTTTCTTCTTTTTTCTTTCCCAAGTTTCCGATGCTTCCATTTCTAAAGATTTCAAATCGTTAATATTGTGAAAGATTGTATTAAGTGTTTTACATGTATCTTATATTCGTTCTTATGTTAATTTCAGGTTCTTACAAAGCCAAGTTCAAAARCAATGATATTTTAACATTCACGATGAATTCTAGCGGTCTTGAACTTTCTGGCAGTTTAAGAAAAAGACTAATTCAATAATGTCAACAATGTATTGAAACATTATATATAATAGAGCTGAAAGTTGTATGCCCTCAAACGACGCCGTTGAGCGGGGACGGAATGTATAATTTTGATAAACTAGAAACATTTTCTGTGTACA…	1367	gi|113273|sp|P12716.1|ACTC_PISOCRecName: Full=Actin, cytoplasmic	P12716	1.9787E-149	blastx_Swissprot
Rphi_rep_c32204	TTTTAAAGTCNTTACTTTAAAAAACTTAACTTAAATTAAATAATAATTAGCATTAACAGTTTTTCCTTCGTATTTCTTTACGATGAATGTGATATCTATGTATTATTGTAGTCCRGAAATTAAAAGAAGCGACTTATCTGGTAAGACTTAAAACAAAAGCTGTTACCACTCTTTATTTCAGAGTGATTTCTTGGATGTTTAAATAAATTCTGTGGACTATGGCGGCATAGCTGTAAGTGTTCTAAATGAAGTCCACAGTTCTTTCCTAAGGTCTCTAATAATCATTTCTTCTTTCCTGTAGCCTTTTGGGCAGCTTTGGTTTTCTTGTCTTCTTTTTCAACCTTAGTAACCTCCTTGATGACACCAACAGCCACTGTCTGTCTCATGTCACGTACAGCA…	1343	gi|6015057|sp|Q92005.1|EF1A_DANRERecName: Full=Elongation factor 1-alpha; Short=EF-1-alpha	Q92005	3.8226E-149	blastx_Swissprot
Rphi_rep_c40922	TTTTTGATGGCAGCGGATCTGATGGCTGCCTAAAATCACAAGTGGTGTTGAAATCGGCTTTGATCCTCGCCAAATATATATCGCTGATACAAAATGGCTACAGAACAGATGACACTGAGGGCCACCCTTCAAGGCCATGGCGGTTGGGTGACCCAGATTGCTACAACTCCCCAATATCCAGACATGATTCTGTCTGCTTCAAGAGATAAAACACTGATTCAGTGGCGTCTTGTACGTGAAGAAGGATGCTTTGGAGTGCCACACAAAATGTTGAAAGGTCACAGTCACTTTGTGTCTGATGTTGTTATGTCTTCTGATGGACAGTTTGCTCTGTCCGGATCCTGGGACAAGACCTTAAGATTGTGGGATCTGAGCACCTCAAAGACAACAAGAATGTTC…	977	gi|54037164|sp|P63245.3|GBLP_RATRecName: Full=Guanine nucleotide-binding protein subunit beta-2-like 1; AltName: Full=Receptor for activated C kinase; AltName: Full=Receptor of activated protein kinase C 1; Short=RACK1 >gi|54037165|sp|P63246.3|GBLP_PIG RecName: Full=Guanine nucleotide-binding protein subunit beta-2-like 1; AltName: Full=Receptor for activated C kinase; AltName: Full=Receptor of a…	P63245	6.10389E-149	blastx_Swissprot
Rphi_rep_c4434	TGGTATGGGTACAACTTTTGATCAGCAAAATCCGTGAAGAATATCCAGATAGAATCATGAACACATTTTCCGTCGTACCATCACCAGAAGTCTCAGATACAGTAGTAGAACCATACCAATGCAACATTATCCGTACACCAACTTGTGGAAAAATACCGATGAAACCTATTGTATCGACAATGAAGCGCTGTACGATATCTGCTTCAGAACACTCAGACTTACAACTCCTACCTACGGTGACCTTAATCATCTTGTTTCAGCGACAATGTCCGGAATCACTACATCACTCCGTTTTCCAGGTCAGCTGAATGCCGATTTACGTAAACTCGCTGTAAACATGGTCCCCTTCCCACGGCTTCATTTCTTCATGCCAGGATTCGCTCCCTTGACCTCACGTGG…	1401	gi|135489|sp|P11833.1|TBB_PARLIRecName: Full=Tubulin beta chain; AltName: Full=Beta-tubulin	P11833	6.8788E-149	blastx_Swissprot
Rphi_rep_c45180	ACCTGCATTAACTTGAAGTGTTTTTATACATAAATATATCACTTTGTAATATAATCAAAAAATGTTCTTAGCTGCCTCCATTACGGTATTGGAATAAATGCAGACACTTTCATAGTATTTAAATATTTCATAAAAAAAATACTTTATATTTTAAAAATGTAGAAAACACCTGAATTTTTTGTTCTCAGGTTGTCACATGTAAATTTAACTGGTCTATAATTACTGAATTGTTTTCACTGTTGGCCAGCGTGTCTTTAACGTCCAGCGTGTTTATAATATAACATTTGCACTGCTCGCCGTGATAAGTAAACACTTATTTTCCTAAACAAGCAGTATAGACAATAACTTCAGTCACAGAATATGGGTCACAATTAGACGACGGACGTCTGTCCTCCAAAT…	1368	gi|145559476|sp|P15105.6|GLNA_MOUSERecName: Full=Glutamine synthetase; Short=GS; AltName: Full=Glutamate decarboxylase; AltName: Full=Glutamate--ammonia ligase	P15105	7.49164E-149	blastx_Swissprot
Rphi_rep_c35747	TTTTGATGGCAGCGGATCTGATGGCTGCCTAAAATCACAAGTGGTGTTGAAATCGGCTTTGATCCTCGCCAAATATATATCGCTGATACAAAATGGCTACAGAACAGATGACACTGAGGGCCACCCTTCAAGGCCATGGCGGTTGGGTGACCCGGATTGCTACAACTCCCCAATATCCAGACATGATTCTGTCTGCTTCAAGAGATAAAACGACTGATTCAGTGGCGTCTTGTACGTGAAGAAGGATGCTTTGGAGTGCCACACAAAATAGTTGAAAGGTCACAGTCACTTTGTGTCTGATGTTGTTATGTCTTCTGATGGACAGTTTGCTCTGTCCGGATCCTGGGACAAGACCTTAAGATTGTGGGATCTGAGCACCTCAAAGACAACAAGAATGTT…	1074	gi|54037164|sp|P63245.3|GBLP_RATRecName: Full=Guanine nucleotide-binding protein subunit beta-2-like 1; AltName: Full=Receptor for activated C kinase; AltName: Full=Receptor of activated protein kinase C 1; Short=RACK1 >gi|54037165|sp|P63246.3|GBLP_PIG RecName: Full=Guanine nucleotide-binding protein subunit beta-2-like 1; AltName: Full=Receptor for activated C kinase; AltName: Full=Receptor of a…	P63245	8.18426E-149	blastx_Swissprot
Rphi_rep_c3557	GTGTGTAAACCGGAAGTACTCKWGGGGCTCTTTTTTGATGGCAGCGGATCTGATGGCTGCCTAAAATCGCAAGTGGTGTTGAAATCGGCTTTGATCCTCGCCAAATATATATCGCTGATACAAAATGGCTACAGAACAGATGACACTGAGGGCCACCCTTCAAGGCCATGGCGGTTGGGTGACCCAGATTGCTACAACTCCCCAATATCCAGACATGATTCTGTCTGCTTCAAGAGATAAAACCCTGATTCAGTGGCGTCTTGTACGTGAAGAAGGATGCTTTGGAGTGCCACACAAAATGTTGAAAGGTCACAGTCACTTTGTGTCTGATGTTGTTATGTCTTCTGATGGACTAGTTTGCTCTGTCCGGATCCTGGGACAAGACCTTAAGATTGTGGG…	1188	gi|54037164|sp|P63245.3|GBLP_RATRecName: Full=Guanine nucleotide-binding protein subunit beta-2-like 1; AltName: Full=Receptor for activated C kinase; AltName: Full=Receptor of activated protein kinase C 1; Short=RACK1 >gi|54037165|sp|P63246.3|GBLP_PIG RecName: Full=Guanine nucleotide-binding protein subunit beta-2-like 1; AltName: Full=Receptor for activated C kinase; AltName: Full=Receptor of a…	P63245	9.40682E-149	blastx_Swissprot
Rphi_rep_c24285	GTATTGTTAAGTTTTTTTCTATTTTTTTCTTCTTGTTAATTTAGTGTCTATTTATCTCATCGCCATGGAGACTTGCCAGACACGGATATTGTTATCTGTGTAGCCAGCAAAAAGTGTCTGTCCGTCAGCAGACCAGGCAAGTGAAATACACTGGGCTGGCTCAGCCTTGCTGCTTGTACCAATTACTTCCTGTCTCAGTTCATCTACAACAACTTTGCCTTCCAAATCCCAGATCTTAATGCTAGGACCAGTAGCTGCACACAGCCAGTATCTGTTAGGACTGAAGCAGAGAGAGTTGATGATGCCACCACCATCAAGTGTGTACAAATGCTTGCCTTCGTTCAAGTCCCACAGCATAGCATTACCATCCTTGCCTCCAGAGGCACACAGAGAACCGTC…	1111	gi|54037164|sp|P63245.3|GBLP_RATRecName: Full=Guanine nucleotide-binding protein subunit beta-2-like 1; AltName: Full=Receptor for activated C kinase; AltName: Full=Receptor of activated protein kinase C 1; Short=RACK1 >gi|54037165|sp|P63246.3|GBLP_PIG RecName: Full=Guanine nucleotide-binding protein subunit beta-2-like 1; AltName: Full=Receptor for activated C kinase; AltName: Full=Receptor of a…	P63245	9.65071E-149	blastx_Swissprot
Rphi_rep_c15701	CGTTCTACGGTGGATGCCTTGGCACTAGAAGCCGATGGCGGTTGGGTGACCCAGATTGCTACAACTCCCCAATATCCAGACATGATTCTGTCTGCTTCAAGAGATAAAACACTGATTCAGTGGCGTCTTGTACGTGAAGAAGGATGCTTTGGAGTGCCACACAAAATGGTGAAAGGTCACAGTCACTTTGTGTCTGATGTTGTTATGTCTTCTGATGGACAGTTTGCTCTGTCCGGATCCTGGGACAAGACCTTAAGATTGTGGGATCTGAGCACCTCAAAGACAACAAGAATGTTCAAAGGTCACACCAAGGATGTATTGAGTGTTGCCTTCTCCGCAGACAACAGGCAGATTGTGTCCGGATCCAGAGACAAGTCCATCAAGCTTTGGAATACCCTT…	968	gi|3023850|sp|O42249.1|GBLP_ORENIRecName: Full=Guanine nucleotide-binding protein subunit beta-2-like 1; AltName: Full=Receptor of activated protein kinase C; Short=RACK	O42249	1.0424E-148	blastx_Swissprot
Rphi_rep_c14380	GTTATACAGTAATTTTACTGCAATATCGCTTGGCTTACAGAACAATTTCCCACAAACCAATGATGTTTAAATTTTTTCTATTTTTTTCTTCTGTTAATTTAGTGTCTATTTATCTCATCGCCATGGAGACTTGCCAGACACGGATATTGTTATCTGTGTAGCCAGCAAAAAGTGTCTGTCCGTCAGCAGACCAGGCAAGTGAAATACACTGGGCTGGCTCAGCCTTGCTGCTTGTACCAATTACTTCCTGTCTCAGTTCATCTACAACAACTTTGCCTTCCAAATCCCAGATCTTGATGCTAGGACCAGTAGCTGCACACAGCCAGTATCTGTTAGGACTGAAGCAGAGAGAGTTGATGATGCCACCACCATCAAGTGTGTACAAATGTTTGCCTTCGT…	1163	gi|54037164|sp|P63245.3|GBLP_RATRecName: Full=Guanine nucleotide-binding protein subunit beta-2-like 1; AltName: Full=Receptor for activated C kinase; AltName: Full=Receptor of activated protein kinase C 1; Short=RACK1 >gi|54037165|sp|P63246.3|GBLP_PIG RecName: Full=Guanine nucleotide-binding protein subunit beta-2-like 1; AltName: Full=Receptor for activated C kinase; AltName: Full=Receptor of a…	P63245	1.20055E-148	blastx_Swissprot
Rphi_rep_c40455	CGGTCAGACCTAGGCATCAGGGTGTAATGGTTGGTATGGGACAAAAGACAGCTATGTCGGCGATGAAGCACAGAGCAAGAGAGGAATTCTAACTCTGAAATACCAATCGAACACGGTATCGTCACCAACTGGGACGACATGGAGAAAATCTGGCATCATACATTCTACAATGAACTCCGTGTTGCCCCAGAGGAACACCCCGTACTTCTCACCGAAGCGCCTCTAAATCCTAAGGCAAACAGAGAAAAGATGACCCAAATTATGTTTGAGACCTTCAATTCACCAGCCATGTACGCAGCTATCCAGGCTGTCCTGTCACTTTACGCTTCCGGTCGTACCACTGGTATTGTGATGGACTCTGGAGATGGAGTATCGCACACTGTACCTATCTATGAAGGT…	1120	gi|1703133|sp|P53461.1|ACTC_HALRORecName: Full=Actin, nonmuscle	P53461	1.54108E-148	blastx_Swissprot
Rphi_rep_c31623	CGCAGGTTCAGACATTTGGTTTAGGTGCTTGCCCGATAGGGCAATGGTGCGAAGCTACCATCTGAGGGATTATGACTGAACGCCTCTAAGTCAGAATCCCGCCCAGACTATTGCACTCGACGATACTCTGCGTTGATACCACTGCTTAAGCAGTGGTATCAACGCAGAGTGGKKCCTCTCCTAAGGTCTCAGACACAGTTGTAGAACCATATAACGCCACATTATCAGTCCATCAACTAGTCGAGAACACAGACGAGACCTACTGTATTGACAATGAGGCTCTCTACGATATCTGTTTCAGAACTTTGAAATTGACCACACCCACATACGGTGACTTGAACCATCTGGTATCAGCTACAATGTCCGGTGTTACCACTTGTCTTCGATTCCCCGGTCAAC…	1075	gi|74761283|sp|Q9BVA1.1|TBB2B_HUMANRecName: Full=Tubulin beta-2B chain >gi|81904211|sp|Q9CWF2.1|TBB2B_MOUSE RecName: Full=Tubulin beta-2B chain >gi|118573906|sp|Q6B856.2|TBB2B_BOVIN RecName: Full=Tubulin beta-2B chain >gi|118573907|sp|Q3KRE8.1|TBB2B_RAT RecName: Full=Tubulin beta-2B chain; AltName: Full=T beta-15	Q9BVA1	1.55632E-148	blastx_Swissprot
Rphi_rep_c37188	CGCTGTCATTATTTCCTAGCAAAACTTACATAATCTATTATGGTTATACATACTTGYAGTAAATTAAACACRGAATCCAAAAAAAWWCAATTATCTTTTCATAACATAAATTGTTTAAAAGTTGTGTTCTAAAAGAGTTTTATCAGATTGGAATAAATATTCTGAGCGATATATTAAATAATTGAAATCCAAGTTGTCGTCTTGTAAAAATATTTGGATAAGTTATTCTTTATTGCCTTTTCAATATTCCTCTTCATCTGCACAGGTGTCATCGGCAGTATCAACACCGACTTCTTCGTAATCCTTCTCAAGGGCAGCCAAATCCTCGCGCGCCTCGGAGAACTCGCCCTCTTCCATACCCTCACCCACGTACCAGTGAACAAACGCCCTCTTGGCGTA…	1085	gi|47117251|sp|Q8T6A5.1|TBA1_APLCARecName: Full=Tubulin alpha-1 chain	Q8T6A5	1.58236E-148	blastx_Swissprot
Rphi_rep_c2686	TGCTGTTGCTAATGCTTGTGAGCCATGAGCAGCCGATGAGCTTCCTGCTGCTTTTTGTTTCTAACATTAGTCCAATCAAAWACGTAAATACATACTGATAATTGAGGGTGCGGAATAGTATCCTAAACAGCTGACGTAAATACATATAATCTGGAGCTTCTTCAAACCGTAGTCCTCGACAGTAATTCAAATACATAGCAAACTCTGCTGGATAGCCCTTACATAATACTTCAACTGGAGTTGACATTTTCTTTTCACTGATTTTCTCATATTTTTGTTTTTTAGTTGCCGCCTTAAGTCCCTGCCATGGTAGAGTGCCCCTGTTGAAGTACATTAGTACATATCCTAAAGACTCCATATCGTCACGACGACTTTGTTCAATTCCTAAATGTGCATTAA…	1088	gi|31077177|sp|P48729.2|KC1A_HUMANRecName: Full=Casein kinase I isoform alpha; Short=CKI-alpha; AltName: Full=CK1 >gi|47115790|sp|Q8BK63.2|KC1A_MOUSE RecName: Full=Casein kinase I isoform alpha; Short=CKI-alpha; AltName: Full=CK1	P48729	1.58888E-148	blastx_Swissprot
Rphi_rep_c35925	AGGCGCCTCTAAATCCTAAGGCGAATAGAGAAAAGATGACCCAAATCATGTTTGAGACCTTCAATTCACCAGCCATGTACGTTGCTATCCAAGCTGTCCTGTCACTTTACGCTTCCGGTCGTACCACTGGTATTGTGATGGACTCTGGAGATGGGGTATCGCACACTGTACCTATCTATGAAGGTTACGCTCTTCCTCACGCCATTTTGAGATTGGACTTGGCCGGAAGAGATCTTACAGACTATCTTATGAAGATTCTCACAGAACGTGGTTATTCTTTCACCACGACAGCCGAAAGAGAAATTGTAAGAGACATTAAAGAAAAATTATGTTATGTTGCTCTCGACTTTGAACAGGAAATGCAAACTGCTGCCTCATCTAGCAGTCTTGAGAAGAGCT…	1113	gi|113273|sp|P12716.1|ACTC_PISOCRecName: Full=Actin, cytoplasmic	P12716	2.14317E-148	blastx_Swissprot
Rphi_c10870	ATCTTCCGGAACGAAACGAGATCTTGTTTCATATGGAAGCGGCTATGGCGGAAACTCGTTGCTAGGCAAAAAGTGCTTTGCACTCCGACTGGGTTCTATTTTAGCTAGAAGGGAAGGATGGTTTGCMGAACATATGTTGATAATGGGGGTTGAAAATCCAAAAGGTCAGAAGAAATATTTTGCGGCAGCTTTTCCTAGCGCTTGCGGAAAAACAAACCTGGCGATGATGGAACCAACGTTGCCGGGATACAAGGTCACGTGTGTAGGGGACGATATCGCGTGGATGAGATTTGATGAACATGGTCAGTTGCGTGCTATAAATCCGGAGGCTGGTTTCTTCGGTGTCGCTCCAGGAACGTCAATGAAAACCAATCCAAATGCGATGCGATCTGTACTAAA…	1777	gi|12644153|sp|P20007.2|PPCK_DROMERecName: Full=Phosphoenolpyruvate carboxykinase [GTP]; Short=PEPCK; AltName: Full=Phosphoenolpyruvate carboxylase	P20007	2.31087E-148	blastx_Swissprot
Rphi_rep_c38867	GTTCTTTTTTGATGGCAGCGGATCTGATGGCTGCCTAAAATCACAAGTGGTGTTGAAATCGGCTTTGATCCTCGCCAAATATATATCGCTGATACAAAATGGCTACAGAACAGATGACACTGAGGGCCACCCTTCAAGGCCATGGCGGTTGGGTGACCCAGATTGCTACAACTCCCCAATATCCAGACATGATTCTGTCTGCTTCAAGAGATAAAACACTGATTCAGTGGCGTCTTGTACGTGAAGAAGGATGCTTTGGAGTGCCACACAAAATGTTGAAAGGTCACAGTCACTTTGTGTCTGATGTTGTTATGTCTTCTGATGGACAGTTTGCTCTGTCCGGATCCTGGGACAAGGCCTTAAGATTGTGGGATCTGAGCACCTCAAAGACAACAAGAA…	1072	gi|3023850|sp|O42249.1|GBLP_ORENIRecName: Full=Guanine nucleotide-binding protein subunit beta-2-like 1; AltName: Full=Receptor of activated protein kinase C; Short=RACK	O42249	4.00979E-148	blastx_Swissprot
Rphi_rep_c36429	TGTGTATTTGATACCGGACGTACAGGAGGGTCTTATTTGTTTATTAAAAAAACAACGTTCTATTAAATAAATAAAAATGTGTGACGAAGATGTTGCAGCTTTGGTTGTAGACAATGGATCCGGTATGTGCAAGGCTGGCTTCGCCGGCGACGACGCCCCGAGAGCCGTGTTTCCCTCGATTGTCGGCAGACCCAGGCATCAGGGTGTGATGGTTGGTATGGGACAAAAAGACAGCTATGTCGGCGATGAAGCACAGAGCAAGAGAGGTATCCTAACTCTGAAATACCCAATCGAACACGGTATCGTCACCAACTGGGACGACATGGAGAAAATCTGGCATCATACTTTCTACAATGAACTCCGTGTTGCCCCAGAGGAACACCCCGTACTTCTCACCGA…	1046	gi|113273|sp|P12716.1|ACTC_PISOCRecName: Full=Actin, cytoplasmic	P12716	4.40357E-148	blastx_Swissprot
Rphi_rep_c23309	TCTCCGAAAGCTTCTCCATTGAGCAAGACGTTTCTTTTGTGATAAACGGAATAATATCTTTATTTCTAAAATGTGTGACGACGAAGTAGCTGCCTTAGTTATTGATAATGGCTCCGGTATGTGTAAAGCCGGATTCGCTGGGGACGACGCTCCACGAGCCGTCTTTCCTTCAATCGTCGGTCGACCAAGACATGGGACAGAAGGACAGCTATGTTGGTGATGAAGCCCAGAGCAAGAGAGGTATCCTTACTCTGAAATACCCTATTGAACACGGTATTGTCACCAACTGGGATGATATGGAAAAAATCTGGCATCATACTTTCTACAATGAACTTCGTGTTGCCCCAGAAGAACACCCAGTCTTGCTCACAGAAGCCCCACTCAATCCAAAGGCTAACC…	1046	gi|215273934|sp|A5A3E0.2|POTEF_HUMANRecName: Full=POTE ankyrin domain family member F; AltName: Full=ANKRD26-like family C member 1B; AltName: Full=Chimeric POTE-actin protein	A5A3E0	6.58948E-148	blastx_Swissprot
Rphi_rep_c30270	ACTAAGTAATTTATCATTTATTAAACGAAATGTATGCGTATCAAAAATGTAACAACAATAACGCACATAATTATAATTGCACTAGTTGAAGGAGTAATTTAGTTAATTGATATAATTGTTTTTCTAGAAACATTTTCTGTGTACAATAGATGGTCCGGATTCGTCGTATTCCTGTTTGCTGATCCACATCTGTTGGAAAGTTGAAAGTGAGGCTAAAATAGAACCACCGATCCATACAGAGTATTTCCTCTCTGGTGGAGCAATGATTTTGATCTTCATCGCTGGTGGAGCCAAAGCAGTGATTTCTTTCTGCATACGGTCGGCAATTCCTGGGTACATAGTGGAACCACCGGACAACACAGTGTTGGCGTACAGATCTTTACGGATGTCAACGTCACA…	1327	gi|47116423|sp|Q964E3.1|ACTC_BIOALRecName: Full=Actin, cytoplasmic	Q964E3	7.88476E-148	blastx_Swissprot
Rphi_rep_c46453	GCAAGGCTGGCTTCGCCGGCGACGACGCCCGAGAGCCGTGTTCCTCGACTGTCGGCAGACCCAGGCGATCAGGGTGTGATGGTTGGTATGGGACAAAAAGAACAGCTATGTCGGCGATGAAGCACAGAGCAAGAGAGGTATCCTAACTCTGAAATACCCAATCGAACACGGTATCGTCACCAACTGGGACGACATGGAGAAAATCTGGCATCATACTTTCTACAATGAACTCCGTGTTGCCCCAGAGGAACACCCCGTACTTCTCACCGAAGCGCCTCTCAATCCTAAGGCAAACAGAGAAAAGATGACCCAAATCATGTTTGAGACCTTCAATTCACCAGCCATGTATGTTGCTATCCAAGCTGTCCTGTCACTTTACGCTTCCGGTCGTACCACTGG…	895	gi|1703122|sp|P53458.1|ACT5_DIPDERecName: Full=Actin-5	P53458	1.31961E-147	blastx_Swissprot
Rphi_rep_c43620	TTGTGTATTTGATACCGGACGTACAGGAGGGTCTTATTTGTTTATTAAAAAAACAAGGTTCTATTAAATAAATAAAAATGTGTGACGAAGATGTTGCAGCTTTGGTTGTAGACAATGGATCCGGTATGTGCAAGGCTGGCTTCGCCGGCGACGACGCCCCGAGAGCCGTGTTTCCCTCGATTGTCGGCAGACCCAGGCATCAGGGTGTGATGGTTGGTATGGGACAAAAAGACAGCTATGTCGGCGATGAAGCACAGAGCAAGAGAGGTATTCTAACTCTGAAATACCCAATCGAACACGGTATCGTCACCAACTGGGACGACATGGAGAAAATCCGGCATCATACTTTCTACAATGAACTCCGTGTTGCCCCAGAGGAACACCCGTACTTCTCACCGA…	1125	gi|231501|sp|P30169.1|ACT7_SOLTURecName: Full=Actin-75	P30169	2.18628E-147	blastx_Swissprot
Rphi_rep_c2185	TTGCCCTTACATTCCGGACACAGAAGCTCGGTCTCGGCTAACTGGAAGCCGCAGTACGGGCACGGGGTACATGGCTCCTCCTCTTCTGYCTTGTCCGGCTTTCTCACGATCGATTCAATCTTTTTCTTGTATTTTAGATCTATCTGATTTCTGTACTCTGGTCTCATTAACATAGCAGCGTAACTGAACGAGGAATTCTTCAAACCTGCTCTATGACACTCTATCACAGTGGATGTTAGAATAGGCACAATATGTGATGGAAATTTACTGATGTTATTTGCCACTCTGATTAACATCCTAGCTCCCTTTAAATGGTCACCTCTTTTAACATGAATCTTAACAAGTATGTAGCTATGAAGGATCATTAGATTATTTGCCATCTCTGTGGGTATCTTAATC…	1008	gi|94730677|sp|Q3UGF1.1|WDR19_MOUSERecName: Full=WD repeat-containing protein 19	Q3UGF1	2.68777E-147	blastx_Swissprot
Rphi_rep_c22413	GACTTGTCCAGACACGGATATTGTTATCTGTGTAGCCAGCAAAAGTAGTCTGTCCATCAGCAGACCAGGCAAGAGAAATACACTGGGCTGGCTCAGCCTTGCTGCTTGTACCAATTACCTCCTGTCTCAGTTCATCTACAACAACTTTGCCTTCCAAATCCCAGATCTTGATGCTAGGACCAGTAGCTGCACACAGCCAGTATCTGTTAGGACTGAAGCAGAGAGAGTTGATGATGCCACCACCATCAAGTGTGTACAAATGTTTGCCTTCGTTCAAGTCCCACAGCATAGCATTACCATCCTTGCCTCCAGAGGCACACAGAGAACCGTCGGGTGATACAGCAACATTATTCAAGTAGCCAGCGTGACCAAAATGGTTGGTCTTTAGTTTACAGTTGG…	933	gi|54037164|sp|P63245.3|GBLP_RATRecName: Full=Guanine nucleotide-binding protein subunit beta-2-like 1; AltName: Full=Receptor for activated C kinase; AltName: Full=Receptor of activated protein kinase C 1; Short=RACK1 >gi|54037165|sp|P63246.3|GBLP_PIG RecName: Full=Guanine nucleotide-binding protein subunit beta-2-like 1; AltName: Full=Receptor for activated C kinase; AltName: Full=Receptor of a…	P63245	4.09598E-147	blastx_Swissprot
Rphi_rep_c6639	TAGGTATCACACTCACTGGACACTTGTGTGAACTGTCTACCTGGACAGAGGGACGTGGATATTGCCATCCGACAAATCACAGAGACCAGTCAATCTCTCTCCTCACAAAGGTTTCCGAGTACGAATCGTTCGTTCACGGAGGTACAGGGAGATATGACGGATGCGGCGGCTAATCTGAACACGGCCGCTAGTGACATCATCACCAACTCGAGAACAACAACAACACAACTCTCCAAGTCATCGGAACATTACAGCAAAGTTTACCAACAATTTGTGGACACTGGTCTTACCCTTGCAGGTCTTGCCAAGGATGGTGACACGCAGAACCAGATAGTCGGTGGTTTAAAGAGCGTTTCCATGGTATCATCTAAGTTATTATTAGCTGCTAAAAGTGTTTCT…	1496	gi|229463036|sp|Q9Y4G6.4|TLN2_HUMANRecName: Full=Talin-2	Q9Y4G6	4.52645E-147	blastx_Swissprot
Rphi_rep_c39339	TTTTTTGATGGCAGCGGATCTGATGGCTGCCTAAAATCACAAGTGGTGTTGAAATCGGCTTTGATCCCCGCCAAATATATATCGCTGATACAAAATGGCTACAGAACAGATGACACTGAGGGCCACCCTTCAAGGCCATGGCGGTTGGGTGACCCAGATTGCTACAACTCCCCAATATCCAGACATGGTTCTGTCTGCTTCAAGAGATAAAACACTGATTCAGTGGCGTCTTGTACGTGAAGAAGGATGCTTTGGGGTGCCACACAAAATGTTAGAAAGGTCACAGTCACTTTGTGTCTGATGTTGTTATGTCTTCTGATGGACTAGTTTGCTCTGTCYGGATCCTGGGACAAGACCTTAAGATTGTGGGATCTGAGCGCCTCAAAGACAACAAGAATG…	1167	gi|54037164|sp|P63245.3|GBLP_RATRecName: Full=Guanine nucleotide-binding protein subunit beta-2-like 1; AltName: Full=Receptor for activated C kinase; AltName: Full=Receptor of activated protein kinase C 1; Short=RACK1 >gi|54037165|sp|P63246.3|GBLP_PIG RecName: Full=Guanine nucleotide-binding protein subunit beta-2-like 1; AltName: Full=Receptor for activated C kinase; AltName: Full=Receptor of a…	P63245	8.43615E-147	blastx_Swissprot
Rphi_rep_c2260	CATCAGACAAATCAATCAAGATGGTAAATATACATTTTCGTCTTCTTGTTAATCGTTAGCTGCTCCAAATTTTCTCTCTTTCTTAAGTTTAGTTTATTTTTATATATTATACATTTTAAGTGGCGATCTTGATGTTGTAGACAAAGATTTTAAGTAAAAATCTCGCCGGTTGTTGAAAAGATGTTCAATTTTGAGTGGGTGGGGTATATTATGTCTGTCATATGACACTGACAGATTCCATAATTCCAGAAAGTAGAGTTCCATATTTGCATCACGCGTTAAAATGATCATGAGGACACTCATGTTTTATGAAGTTTACGTTGTCTCAATGCCTGTCAAGTCAGTTATGCTTTCACACTCTAATATTAGAAAATGACTTCCATTCCAAACTTCCACTAA…	2155	gi|6015057|sp|Q92005.1|EF1A_DANRERecName: Full=Elongation factor 1-alpha; Short=EF-1-alpha	Q92005	1.21274E-146	blastx_Swissprot
Rphi_rep_c40899	GTCATACGGTCAGCAATTCCTGGGTACANAGTGGAACCACCGGACAACACAGTGTTGGCGTACAGATCTTTACGGATGTCAACGTCACACTTCATGATACTGTTGTATGTAGTTTCGTGGATACCTGCGGATTCCATACCAAGGAAAGATGGCTGGAACATAGCTTCTGGACACCGGAAACGTTCGTTGCCAATGGTGATGACTTGACCGTCGGGGAGTTCGTAGCTCTTCTCAAGACTGCTAGATGAGGCAGCAGTTTGTATTTCCTGATCAAAGTCGAGAGCAAACATAACAAYAWAATTTTTCTTTAATATCTCTTACAATTTCTCTTTCGGCTGTCGTGGTGAAAGAATAACCACGTTCTGTAAGAATCTTCATAAGATAGTCTGTAAGATCTCT…	909	gi|113273|sp|P12716.1|ACTC_PISOCRecName: Full=Actin, cytoplasmic	P12716	1.48885E-146	blastx_Swissprot
Rphi_rep_c42319	CAAAAGACAGCTATGTCGCGATGAAGCACAGAGCAAGAGAGGTATTCTAACTACTGAAATACCCAATCGAACACGGTATCGTCACCAACTGGGACGACATGGAGAAATCTGGCATCATACTTTCTACAATGAACTCCGTGTTGCCCCAGAGGAACACCCCGTACTTCTCACCGAAGCGCCTCTAAATCCTAAGGCAAACAGAGAAAGATGACTCAAATCATGTTTGAGACCTTCAATTCACCAGCCATGTACGTTGCTATCCAAGCTGTCCTGTCACTTTACGCTTCCGGTCGTACGACTGGTATTGTGATGGACTCTGGAGATGGAGTATCGCACACTGTACCTATCTATGAAGGTTACGCCCTTCCTCACGCCATTTTGAGATTGGACTTGGCCGGA…	1038	gi|113273|sp|P12716.1|ACTC_PISOCRecName: Full=Actin, cytoplasmic	P12716	2.69643E-146	blastx_Swissprot
Rphi_rep_c38986	TGTGATGGTTGGTATGGGACAGAAAGACAGCTATGTCGGCGATGAAGCACAGAGCAAGAGAGGTATTCTAACTCTGAAATACCCAATCGAACACGGTATCGTCACCAACTGGGACGACATGGAGAAAATCTGGCATCATACTTTCTACAATGAACTCCGTGTTGCCCCAGAGGAACACCCCGTACTTCTCACCGAAGCGCCTCTAAAYCCTAAGGCAAATAGAGAAAAGATGACTCAAATTATGTTTGAGACCTTCAATTCACCAGCCATGTACGTTGCTATCCAAGCTGTCCTGTCACYTTACGCTTCCGGTCGTACCACTGGTRTTGTGATGGACTCTGGAGATGGAGTATCGCACACTGTACCTATTTATGAAGGTTACGCACTTCCTCACGCCAT…	1136	gi|67462096|sp|P69004.1|ACT2_STRFNRecName: Full=Actin-15B >gi|67462112|sp|P69005.1|ACTD_STRPU RecName: Full=Actin, cytoskeletal 2B; AltName: Full=Actin, cytoskeletal IIB	P69004	2.70302E-146	blastx_Swissprot
Rphi_rep_c38754	TCTTTTTTGATGGCAGCGGATCTGATGGCTGCCTAATATCACAAGTGGTGTTGAAATCGGCTTTGATCCTCGCCAAATATATATCGCTGATACAAAATGGCTACAGAACAGATGACACTGAGGGCCACCCTTCAAGGCCATGGCGGTTGGGTGACCCAGATTGCTACAACTCCCCAATATCCAGACATGATTCTGTCTGCTTCAAGAGATAAGACCCTGATTCAGTGGCGTCTTGTACGTGAAGAAGGATGCTTTGGAGTGCCACACAAAATGTTGAAAGGTCACAGTCACTTTGTGTCTGATGTTGTTATGTCTTCTGATGGACAGTTTGCTCTGTCCGGATCCTGGGACAAGACCTTAAGATTGTGGGATCTAAGCACCTCAAAGACAACAAGAATG…	1149	gi|54037164|sp|P63245.3|GBLP_RATRecName: Full=Guanine nucleotide-binding protein subunit beta-2-like 1; AltName: Full=Receptor for activated C kinase; AltName: Full=Receptor of activated protein kinase C 1; Short=RACK1 >gi|54037165|sp|P63246.3|GBLP_PIG RecName: Full=Guanine nucleotide-binding protein subunit beta-2-like 1; AltName: Full=Receptor for activated C kinase; AltName: Full=Receptor of a…	P63245	3.1119E-146	blastx_Swissprot
Rphi_rep_c1587	TCCACTATGGCTACCGTTAACGAAAATTTTCTCAAACTTCAGGCAGGATACCTATTCCCCGAAATTGGTCGCCGCGTGAGTGCTTTTGCCGAAAATCACAAAGGTCAGGACATTATCAGACTAGGTATAGGCGATGTTACACAGGCCCTGACACCTTCTATATTGAAGGCTTTCACAGAAGGGGTCAAAGAGATGGCCGATCCCGCTACCTTCAAGGGTTATGGCCCTGAGCAAGGCTATGCCTTCCTGCGTTCGCTCATCGCGGAAAACGAATACCAATCCCGGGGATGCGATATTTCGTCAGACGAGATTTCTGTTTCCGATGGCTCTAAATGTGACTCCGGCAATATCCAAGAAATATTTGGACAGGATAATGTCGTAGCAGTGAGCGACCCAGTC…	1294	gi|254766981|sp|B7KL61.1|DAPAT_CYAP7RecName: Full=LL-diaminopimelate aminotransferase; Short=DAP-AT; Short=DAP-aminotransferase; Short=LL-DAP-aminotransferase	B7KL61	3.23081E-146	blastx_Swissprot
Rphi_rep_c44519	TTCTCTTCTCCTCGATGGTCTGGAAACGTCCATGACCAAACTTGCTGGAAGTATCGATGAACTTCTAGAGTGTATCTTCTCCATCTGTCTTCTCCTGTGTGACTTCAGCAACGACTTTCTTAGAGTAAGAACCCGTTTCTTAGGCCCAACACAGCATCCCTTGATCATGAGGAAGTCATTGTTGACCTCACCATAATGAGGGAAGCCACCAAGGGGTGTGATTGTTTTGTCTGTAGGGTCATACTCGGTGGCAGCATTGTTCTTCACAACTTTGCCATCCCTGGTGTGGATTCCATCTCCAATGCGGTAAATCTTCTTGTTGATTTCAGTACGATGATGGTAACCCTTCTGACCAGCACGAGCAACAGTGAATTGTACACGGCTAGGATGCCATGCTCC…	1190	gi|3122718|sp|O16797.3|RL3_DROMERecName: Full=60S ribosomal protein L3	O16797	5.51743E-146	blastx_Swissprot
Rphi_rep_c44548	CCGGTCTCCAGGGATTCCTCATCTTCCTTTTTACTCCTTCGGTGGTGGTACCGGATCCGGATTCACATCCCTCCTTATGGAACGTCTATCTGTTGACTACGGAAAGAAATCCAAGCTGGAATTCTCCATCTATCCAGCCCCACAGGTAGCAACCGCCGTTGTTGAGCCATACAACTCCATCTTGACTACCCATACCAACTCTGGAACACTCCGACTGCGCCTTCTATGGTCGACAATTGAGGCTATTTATGACATCTGCAGACGTAACTTGGACATTGAAAGACCAACATACACCAACTTGAACAGATTGATTGGTCAGATCGTCTCCTCCATCACTGCCTCTCTAAGATTTGATGGTGCCCTCAATGTTGACTTGACCGAGTTCCAGACTAACTTGGT…	973	gi|1174593|sp|P41383.1|TBA2_PATVURecName: Full=Tubulin alpha-2/alpha-4 chain	P41383	6.20858E-146	blastx_Swissprot
Rphi_rep_c39720	GAAGACACAGAGCAAGAGAGGCATTCTAACTACTGAATACCCAATCGAACACGGTATCGTCACCAACTGGACGACATGGAGAAAATACTGGCATCATACTTTCTACAATGAACTCCGTCGTTGCCCCAGAGGAACACCCCGTACTTCTCACCGAAGACCCCTCTCAATCCTAAGGCAAATAGAGAAAAGATGACCCAAATCATGTTTGAGACCTTCAATTCACCAGCCATGTACGTAGCTATCCAAGCTGTCCTGTCGCTTTACGCTTCCGGTCGTACCACTGGTATTGTGATGGACTCTGGAGATGGAGTATCGCACACTGTACCTATCTATGAAGGTTACGCACTTCCTCACGCCATTTTGAGATTGGACTTGGCCGGAAGAGATCTGACAGACTAT…	999	gi|113273|sp|P12716.1|ACTC_PISOCRecName: Full=Actin, cytoplasmic	P12716	1.10407E-145	blastx_Swissprot
Rphi_rep_c36030	TTTTTTGATGGCAGCGGATCTGATGGCTGCCTAATATCACAAGTGGTGTTGAAATCGGCTTTGATCCTCGCCAAATATATATCGCTGATCAAAATGGCTACAGAACAGATGACACTNAGGGCACCCTTCAAGGCCATGGCGGTTGGGTGACCCAGATTGCTACAACTCCCCAATATCCAGACATGATTCTGTCTGCTTCAAGAGATAAAACACTGATTCAGTGGCGTCTTGTACGTGAAGAAGGATGCTTTGGAGTGCCACACAAAATGTTGAAAGGTCCCAGTCACTTTGTGTCTGATGTTGTTATGTCTTCTGATGGACAGTTTGCTCTGTTCCGGAGTACCTGGGACGAAGACCTTAAGAATTGTGGGATCTGAGCACCTCAAAGACAACAAGAAT…	1168	gi|54037164|sp|P63245.3|GBLP_RATRecName: Full=Guanine nucleotide-binding protein subunit beta-2-like 1; AltName: Full=Receptor for activated C kinase; AltName: Full=Receptor of activated protein kinase C 1; Short=RACK1 >gi|54037165|sp|P63246.3|GBLP_PIG RecName: Full=Guanine nucleotide-binding protein subunit beta-2-like 1; AltName: Full=Receptor for activated C kinase; AltName: Full=Receptor of a…	P63245	2.35019E-145	blastx_Swissprot
Rphi_rep_c527	GGGGAAACTTCAAGTRCGACGGWCAATGTCGGATAAGATAAAATTAGAAAGCACATTTGCCTCCTTGCCAAAGACAACGAGAGGGTTGCCTGTTGTTTTAAGTGGAGATCCGACAAAGAATTTGAACAAAGGATTAAAACCTGGAAATCTGCTGTATTGTAATGGAAATAATGTATATGTCAGAAATCTGAATGATGCCACACAATGTTTGGTGTACTCCGATCATTCTTGTCCAGCTACAGTGGCTAAGTTCGCACCAACTGGGTTTTACATTGCCTCTGGAGATAATTCAGGGAAAATTAGGATTTGGGACACAACAAACCCAGAAAATATTTTGAAATTTGAGTATCAGCCACTAGGTGGAGCAGTGAAGGATCTGGCATGGGATGGTGAAAGCAA…	2471	gi|82235990|sp|Q6DIF4.1|WDR1_XENTRRecName: Full=WD repeat-containing protein 1; AltName: Full=Actin-interacting protein 1; Short=AIP1	Q6DIF4	2.68121E-145	blastx_Swissprot
Rphi_c5131	ATACCATTTACATCAATTTCGAATGTGACCTCAATCTGGGAACTCCTCTTGGTGCTGGTGGAATGCAGTAAGATCAAACTTTCCGAGCAAATGATTATCTTTGGTCATTGGACGTTCTCCTTCAAACACCTGGATTGTTACAGTTGGCTGGTTATCAGCAGCTGTGGAGAAAATTTGGGACTTCTTCGTTGGGATGACAGTGTTTCTTGGGATAAGTTTGGTCATGACGCCACCAACGGTTTCAATACCCATGGTAAGAGGGTTAACGTCAAGAAGGACAAGGTCACTGGTGTCTTCCTGTCCACTAAGTACTCCAGCCTGAACAGCAGCTCCGTAAGCCACAGCTTCATCAGGGTTAATACCTCTGCTTGGTTCCTTTCCATTGAAGTAATCTTTAAC…	987	gi|3023914|sp|Q16956.1|GRP78_APLCARecName: Full=78 kDa glucose-regulated protein; Short=GRP-78; AltName: Full=BiP; AltName: Full=Protein 1603; Flags: Precursor	Q16956	3.55373E-145	blastx_Swissprot
Rphi_rep_c2180	GGGGGACACAGCTGATCTGAGAGGTTGAATCGAAATATTGCAAAACATATAACAACATATAAATCTTATTTTAAGAGGATTTCCATAGAAGAAAGGTTAATTGTATATCAGAATGGCGAACGCAGATTATTCCGGGAAGCTCGACAAGAGCGTACTCAATCATTATATGTCTCTAGAATCTCCATCCGGGCAAGTCCAGGTCGAGTATATCTGGGTTGATGGCACAGGACAGGGTATAAGAACCAAATGTAAAACCATGGACTTTGTACCTCAAAAGGCAGAGGAGTGCCCAGTATGGAACTACGATGGTTCCAGCACATATCAAGCGGAGGCTCGAACTCAGACATGTACTTGCACCCAGTAGCATTATTCAATGACCCATTCAGACGAGGTCAGCAC…	2640	gi|145559476|sp|P15105.6|GLNA_MOUSERecName: Full=Glutamine synthetase; Short=GS; AltName: Full=Glutamate decarboxylase; AltName: Full=Glutamate--ammonia ligase	P15105	4.83504E-145	blastx_Swissprot
Rphi_rep_c49015	CAATCTGTTGGATTTTACTAAATAAAAGTGAATAATACAAGAGATAAATATGTGTGACGAAGATGTTGCAGCTTTGGTCGTAGACAATGGATCCGGTATGTGCAAGGCTGGCTTCGCCGGTGACGACGCCCCAAGAGCCGTATTTCCTTCTATCGTCGGCAGACCGAGACACCAGGGTGTTATGGTCGGTATGGGACAAAAAGACAGCTATGTCGGCGATGAGGCACAAAGCAAGAGAGGAATTCTTACTTTGAAATACCCAATTGAACACGGTATTGTCACCRACTGGGACGACATGGAGAAAATCTGGCATCATACCTTTTACAATGAACTCCGTGTTGCACCAGAGGAACATCCCGTTCTTCCCACTGAAGCCCCTCTAAATCCTAAGGCAAACAG…	914	gi|113273|sp|P12716.1|ACTC_PISOCRecName: Full=Actin, cytoplasmic	P12716	5.49989E-145	blastx_Swissprot
Rphi_rep_c48995	GGTATGGGACAAAAAGACAGCTATGTCGGTGATGAAGCACAGAGCAAGAGAGGTATTCTAACTCTGAAATACCCAATCGAGCACGGTATCGTCACCAACTGGGACGACATGGAGAAAATCTGGCATCATACTTTCTACAATGAACTCCGTGTTGCCCCAGAGGAACACCCCGTACTTCTCACTGAAGCCCCTCTCAATCCTAAGGCAAATAGAGAAAAGATGACCCAAATCATGTTTGAGACCTTCAATTCACCAGCCATGTACGTAGCCATCCAAGCTGTCCTGTCACTTTACGCTTCCGGTCGTACCACTGGTATTGTGATGGACTCTGGAGATGGAGTATCGCACACTGTACCTATCTATGAAGGTTACGCACTTCCTCACGCCATTTTGAGATTG…	768	gi|47116423|sp|Q964E3.1|ACTC_BIOALRecName: Full=Actin, cytoplasmic	Q964E3	6.30042E-145	blastx_Swissprot
Rphi_rep_c2315	TGKATGGTTCCGCCACTTGTTCTTCTGTACTTGACACTTGCTCTTCCTTAACCTTCTTCTTTTTCTTCTTTTTGTGGCCATCTCCTTCGGCTGTGGGTGTTTTAGGCGATGACATTGATGATACATTGGCTCCCTCATCCGAGCTACTACCAGGCWCATGCTTTCTCTTTACAGCTCCTTGAGATGCATCCACGTTATTTAAAGCTGGTTTAATGTCGTCATYCTCGTTCAAGTCTACCAGACTTTTTTAATATTTCCATCCAAGCTTTCGGAGTACTGTCATTGGGCTTGCCATATTTATCTAGCTTTCCTTCCTTGACCATCTGCTTCTTAATCATTGCTCTTGGTCCCAGTCCCCATTTCCTTGGGTATGTATCTCTCTCCATTATCACACGTTTT…	1485	gi|3913202|sp|O14007.1|CBF5_SCHPORecName: Full=H/ACA ribonucleoprotein complex subunit 4; AltName: Full=Centromere-binding factor 5 homolog	O14007	7.08678E-145	blastx_Swissprot
Rphi_rep_c849	CAAAAAACATTATTAATCATCAAATAAAGTTCAATTAATATTTAATAAATAGTTTTTTTAAAGCTTCTTTTTAAGGAGAATAATATGAGCATCAAACCCCTTGGTGACAGGCTTCTCGTCAAATCCGTAGACGCGGCCGAAAAAAACCACTGGCGGAATCTATATTCCTGCTACCGCCCAGGAAAAAACACAAGAAGCGGTGATAGTAGCCGTTGGTAATAATGAAGACATTTCCGTAAAGGTCAAAGATCTTGYCATTCACGATAAATASGYAGGAACTGCCATTAAAGTCGATGGGGTAGATCACCTTATCATCCGAATGGACGACGTACTCGCCGTCGTTCAATAAATGGCTGAATATTTTAGGAGAAGGAATTAGACATGTCCGGTAAACAATTA…	1560	gi|226704134|sp|B3E8G0.1|CH60_GEOLSRecName: Full=60 kDa chaperonin; AltName: Full=Protein Cpn60; AltName: Full=groEL protein	B3E8G0	7.73022E-145	blastx_Swissprot
Rphi_rep_c1158	WTATATTGCCCTTACATTCCGGACACAGAAGCTCGGTCTCGGCTAACTGGAAGCCGCAGTACGGGCACGGGGTACATGGCTCCTCCTCTTCTGTCTTGTCCGGCTTTCTCACGATCGATTCAATCTTTTTCTTGTATTTTAGATCTATCTGATTTCTGTACTCTGGTCTCATTAACATAGCAGCGTAACTGAACGAGGAATTCTTCAAACCTGCTCTATGACACTCTATCACAGTGGATGTTAGAATAGGCACAATATGTGATGGAAATTTACTGATGTTATTTGCCACTCTGATTAACATCCTAGCTCCCTTTAAATGGTCACCTCTTTTAACATGAATCTTAACAAGTATGTAGCTATGAAGGATCATTAGATTATTTGCCATCTCTGTGGGTATCT…	1026	gi|94730677|sp|Q3UGF1.1|WDR19_MOUSERecName: Full=WD repeat-containing protein 19	Q3UGF1	9.82268E-145	blastx_Swissprot
Rphi_rep_c23658	CTAAGAATTTATTCATTTTATTAAGCGAAATGTATGCGTATCAAAAATGTAACAACAATAACGCACATAATTATAATTGCACTAGTTGAAGGAGTAATTTAGTTAATTGATATAATTGTTTATCTAGAAACATTTTCTGTGTACAATAGATGGTCCGGATTCGTCGTATTCCTGTTTGCTGATCCACATCTGTTGGAAAGTTGAAAGTGAGGCTAAAATAGAACCACCGATCCATACAGAGTATTTCCTCTCTGGTGGAGCAATGATTTTGATCTTCATCGTTGGTGGAGCCAAAGCAGTGATTTCTTTCTGCATACGATCGGCAATTCCTGGGTACATAGTGGAACCACCTGATAACACAGTGTTGGCATACAGATCTTTACGGATGTCAACGTCACA…	1258	gi|47116422|sp|Q964E2.1|ACTC_BIOPFRecName: Full=Actin, cytoplasmic	Q964E2	9.99341E-145	blastx_Swissprot
Rphi_rep_c37502	TTATACAGTAATTTTACTGCAATATCGCTTGGCTTACAGAACAATTTCCCACAAACCAATGATGTTWAAWTTTTTTCTATTTTTTTCTCTGTTAATTTAGTGTCTATTTATCTCATCGCCATGGAGACTTGCCAGACACGGATATTGTTATCTGTGTAGCCAGCAAAAAGTGTCTGTCCGTCAGCAGACCAGGCAAGTGAAATACACTGGGCTGGCTCGGCCTTGCTGCTTGTACCAATTACTTCCTGTCTCAGTTCATCTACAACAACTTTGCCTTCCAAATCCCAGATCTTGATGCTAGGACCAGTAGCTGCACACAGCCAGTATCTGTTAGGACTGAAGCAGAGAGAGTTGATGATCGCCACCACCATCAAGTGTGGTCAAATGCTTGCCTTCGTT…	1065	gi|54037164|sp|P63245.3|GBLP_RATRecName: Full=Guanine nucleotide-binding protein subunit beta-2-like 1; AltName: Full=Receptor for activated C kinase; AltName: Full=Receptor of activated protein kinase C 1; Short=RACK1 >gi|54037165|sp|P63246.3|GBLP_PIG RecName: Full=Guanine nucleotide-binding protein subunit beta-2-like 1; AltName: Full=Receptor for activated C kinase; AltName: Full=Receptor of a…	P63245	1.52882E-144	blastx_Swissprot
Rphi_rep_c45246	ACGAAAGTCTTTATCAAAAAGCCACGACACCGGAATTCGTACTAAAACATGCTTTTTGTCGTTTTTTTTTTCATCACGTTTAAATTGATTGTTCAGCGTTGAAAATTGTGAAACAGTTTATTTCCAATTCGAAGTGRAATGTATAAATCAAAATATACTTTACAATTAATCATTAAACTTACRCTTTTTTTCTCTAATTCAGTTACTTATACGCGTAAAAATAAAAATGTCGGATTCAAAGGGTAAAAGTCCTATTTATAGAAATGGTTTTGATTTGGCTGAAGGTGTTTTATTTAAGCTTCTTCTCCGTCTTCATCATCCTCAYCAAACTCTTCACCATCGTCTTCAGYGGTGGCGTCCTGGTACTGTTGGTATTCAGAGACCAAGTCGTTCATGTTR…	1198	gi|135489|sp|P11833.1|TBB_PARLIRecName: Full=Tubulin beta chain; AltName: Full=Beta-tubulin	P11833	1.55154E-144	blastx_Swissprot
Rphi_rep_c139	GGACTAAAATTTAAACATTTATTTATCCGCGGAATCCGGTCTATTTCTCACAATACAATAAACGATAAACATGGGCATGATCTTTCATCATTTAAAATATGATTCAAGAATCATGAATAACAGTATAAGTGGATACCTTCCTAATTATACCACAACAAATAGCATAATTGGATATGTATAAATACGAATTACCGCCCTTTTTCTTCACTTTAGAAGGCACATTAGGGGAGTTTGCGAAAGGTAGTATCCAGTAAGAAATATCAAAAGTCGGAAGTCACTTTGCTTTCTTTATTCCTGTTTTATCTCAAAAATTTTCAAAGTTTGATATCACGTGACTCGCGCATGCGCCCTAGAAAGCTTAACAAGTCCAGTTCGAAATAGGGCAATTGAAGAAATAAA…	1404	gi|2833326|sp|Q26065.1|ACT_PLAMGRecName: Full=Actin, adductor muscle	Q26065	3.27379E-144	blastx_Swissprot
Rphi_rep_c34626	AGTTAATTTTACTGCAATATCGCTTGGCTTACAGAACAATTTCCCACAAACCAATGATGTTTAAATTTTTTCTTATTTTTTTTCTCTGTTAATTTAATGTCTATTTATCTCATCGCCATGGAGACTTGCCAGACACGGATATTGTTATCTGTGTAGCCAGCAAAAAGTGTCTGTCCATCAGCAGACCAGGCAAGTGAAATACACTGGGCTGGCTCAGCCTTGCTGCTTGTACCAATTACTTCCTGTCTCAGTTCATCTACAACAACTTTGCCTTCCAAATCCCAGATCTTGATGCTAGGACCAGTAGCTGCACACAGCCAGTATCTGTTAGGACTGAAGCAGAGAGAGTTGATGATGCCACCACCATCAAGTGTGTACAAATGTTTGCCTTCGTTCAAG…	1099	gi|54037164|sp|P63245.3|GBLP_RATRecName: Full=Guanine nucleotide-binding protein subunit beta-2-like 1; AltName: Full=Receptor for activated C kinase; AltName: Full=Receptor of activated protein kinase C 1; Short=RACK1 >gi|54037165|sp|P63246.3|GBLP_PIG RecName: Full=Guanine nucleotide-binding protein subunit beta-2-like 1; AltName: Full=Receptor for activated C kinase; AltName: Full=Receptor of a…	P63245	4.00727E-144	blastx_Swissprot
Rphi_rep_c39773	CCCCACTCAATCCAAAGGCCAACCGTGAAAGATGACCCAGATCATGTTCGAGACCTTCAACACCCCAGCTATGTATGTTGCTATCCAGGCTGTGCTGTCTCTGTATGCCTCTGGTCGTACCACAGGTATTGTCATGGACTCTGGTGATGGTGTATCACATACTGTACCCATCTATGAAGGTTACGCCCTTCCCCACGCCATCTTGAGATTGGATTTGGCTGGTAGAGATCTTACCGATTACTTGATGAAGATTTTGACAGAAAGAGGTTACTCTTTCACCACAACAGCTGAGAGAGAAATTGTTAGAGACATTAAAGAAAAATTGTGCTATGTAGCTTTGGATTTTGAACAAGAAATGGCAACAGCTGCATCATCTAGCTCATTGGAAAAGAGTTACGA…	865	gi|82202181|sp|Q6NVA9.1|ACTB_XENTRRecName: Full=Actin, cytoplasmic 1; AltName: Full=Beta-actin; Contains: RecName: Full=Actin, cytoplasmic 1, N-terminally processed	Q6NVA9	4.95599E-144	blastx_Swissprot
Rphi_c8219	CACAAAACAACAACCAAAATAACTTAATACAATGACCTACTATATAATTTAACTGAGTTTCAGGGCATCTATTGCTTCATATGCAAAATGTGCAACATCTATATCACTGTCGGTCTTCAGTTTGTCTAAACACGGCTTTATTTGTAGAATTAACAGTCGCAGAATCTAAGCCTTTTCCAAGTTTTTGTAAAGATTTGGCAACATTAAATCTCACGTTAGCGACACCATCATTAGACATGGTAAGGATTGTGGGTAACATTAATTTAATGGTAGCATCTGGACCGCACTCTTGTGCCAGTAAATTTATACAGAATAGACACGTCATTCTGTGAAGATAGTTGGCATCACGTGACATCTGTATAACTTTAGGTATAACAGTTTGTTGGGCCCACTCAGTAC…	1088	gi|1702996|sp|P54612.2|2AAA_PIGRecName: Full=Serine/threonine-protein phosphatase 2A 65 kDa regulatory subunit A alpha isoform; AltName: Full=PP2A subunit A isoform PR65-alpha; AltName: Full=PP2A subunit A isoform R1-alpha >gi|52782731|sp|Q76MZ3.3|2AAA_MOUSE RecName: Full=Serine/threonine-protein phosphatase 2A 65 kDa regulatory subunit A alpha isoform; AltName: Full=PP2A subunit A isoform PR65-a…	P54612	5.2893E-144	blastx_Swissprot
Rphi_rep_c36459	GCAACAAGGTAGAAATTTTGTAGATTCAAGTATAGGATATTGAAAGTTCTGTGGGGATGATGTTTTAATATTCTTCGCCTTCTTCCTCGCCCTCGCCTTCAACTGAATCAACTCCGACCTCTTCGTAATCCTTCTCCAGGCGGCAAGATCTTCACGAGCCTCGGAGAATTCTCCTTCCTCCATACCTTCTCCAACATACCAGTGGACAAAGGCTCTCTTGGCGTACATCAGATCAAATTTGTGGTCAAGACGAGCCCAAGCCTCGGCAATGGCAGTGGTGTTGCTCAACATGCACACGGCACGCTGTACCTTGGCAAGATCACCACCTGGTACAACAGTTGGTGGCTGGTAGTTGATGCCAACCTTGAAGCCAGTTGGACACCAATCGACGAACTGGAT…	1013	gi|1174593|sp|P41383.1|TBA2_PATVURecName: Full=Tubulin alpha-2/alpha-4 chain	P41383	8.16691E-144	blastx_Swissprot
Rphi_c3681	GAGGAAAACCCGGTAATGATGTCGGGGTTGAGGGATAGGAGGAGAATGGGGGATAGGTGTATGAACATGAGGGTGTTTTCTCGTGTGAATGAGGGTTTTATGTTGTTAATGTGGTGGGTGAGTGAGCCCCATTGTGTTGTGGTAAATATGTAGAGGGAGTATAGGGCTGTGACTAGTATGTTGAGTCCTGTAAGTAGGAGAGTGATATTTGATCAGGAGAACGTGGTTACTAGCACAGAGAGTTCTCCCAGTAGGTTAATAGGTGGGGGGTAAGGCGAGGTTAGCGAGGCTTGCTAGAAGTCATACAAAAAAGCTATTAGTGGGAGTAGAGTTTGAAGTCCTTGAGAGAGGATTATGATGCGACTGTGAGTGCGTTCGTAGTTTGAGTTTGCTAGGCAG…	1670	gi|128748|sp|P03905.1|NU4M_HUMANRecName: Full=NADH-ubiquinone oxidoreductase chain 4; AltName: Full=NADH dehydrogenase subunit 4	P03905	1.2093E-143	blastx_Swissprot
Rphi_rep_c833	TACGAATGCTTCCGTTTATACATGTGTACTTTCATTKTCGATTGGTATACTGCACGCCAACAGAGCAGAGTGCAAAAATGGCCGAATCGACAGGAAAGCCGGCTATGAAGAGCTTGTTCCCAAGTCCATTCAAAACGCTCCAGTGCGGTTCTGGAGATAAAGAGGAATACAGCTGTGAGTTTGGATCACAAAAATTTTATGCACTTTGCGGATTTGGCGGTATTCTGAGTTGTGGTCTTACCCACACAGCTGTTGTACCACTTGATTTGGTCAAATGTAGAATACAAGTAGATCCAGCCAAATATAAGAACATTGTCAATGGATTTAAAGTGACATTAGCTGAAGGTGGCACAAGAGCACTCGGTCTAGGATGGGCTCCAACCTTCATTGGTTATTCTA…	1211	gi|21759257|sp|Q8VEM8.1|MPCP_MOUSERecName: Full=Phosphate carrier protein, mitochondrial; AltName: Full=Phosphate transport protein; Short=PTP; AltName: Full=Solute carrier family 25 member 3; Flags: Precursor	Q8VEM8	1.36608E-143	blastx_Swissprot
Rphi_rep_c87	CCTATACTACCATTTTATCAAACAAGCCATTTGATTATAATATCCTACAAAACTGTGATAATTTTAAAACAAAATTACTATCATTTAACACGATGACTATGCGCTGGAAAAAACTGTTTTCATTGTATTAATATAAACACAAAAACCATGTTAGTAATGTGATTGTATTATCTTTGTTCAGAAACAGTGCTTCATTAAATAAAATCTCCTTTCAAACATTTTGATACGTTTTTATTCTTTTTGTAAACTATATGCGTCAATGTTTTGTATAAAAATCTGTCAAATCACTAGTAAAGTATAGTCAATTTATTATTTCCTATGTTAGAATGTCATTATTCGGTGATGCCAAGCTTTTTCTTGAGACTGGCGGGCATCTCTGGCGGTGGTGGACGTGGCAGA…	1415	gi|21759257|sp|Q8VEM8.1|MPCP_MOUSERecName: Full=Phosphate carrier protein, mitochondrial; AltName: Full=Phosphate transport protein; Short=PTP; AltName: Full=Solute carrier family 25 member 3; Flags: Precursor	Q8VEM8	1.68166E-143	blastx_Swissprot
Rphi_rep_c3133	CTCACAGATCTTGTCTTTCTAAGCAACAAGTCAAAAAAATATCAATTTTTTTGTAAGTAAAAATTTCAAGCATTATAAATATTATATACACCACAAAATATCACACAAGAAATGCCTGAAACTTTTTCCATACACCATTTTTATCAAAACAAGCCAATTGATTATAATATCCTACAAAACTGTGATAATTTTCAAACAAAATTCTATCATTTAACATGATGACTATGCGCTAGAAAAACCGTTTTCATTGTATTAATATAAACTACAAAAACCATGTTAGTAATGTGATTGTATTATCTTTGTTCAGTAACAGTGCTTCATTAAATAAAATCTCTTTTCAAACATTTTGATACGTTTTTATTCTTTTTGTAAACTATATGCGTCAATGTTTTGTATAAA…	1551	gi|21759257|sp|Q8VEM8.1|MPCP_MOUSERecName: Full=Phosphate carrier protein, mitochondrial; AltName: Full=Phosphate transport protein; Short=PTP; AltName: Full=Solute carrier family 25 member 3; Flags: Precursor	Q8VEM8	1.88493E-143	blastx_Swissprot
Rphi_rep_c39076	ACGAGGAACACCCCGTACCTTCCTCACCGAAGCCCCTCTCAATCCTAAGGCAAWWAGWGAAAGAATGACCCAAATCATGTTTGAGACCTTCAATTCACCAGCCATGTACGTTGCTATCCAAGCTGTCCTGTCACTTTACGCTTCCGGTCGTACCACTGGTATTGTGATGGACTCTGGAGATGGAGTATCGCACACTGTAYCTATCTATGAAGGTTACGCTCTTCCTCACGCCATTTTGAGATTGGACTTGGCCGGAAGAGATCTTACAGACTATCTTATGAAGATTCTTACAGAACGTGGTTATTCTTTCACCACGACAGCCGAAAGAGAAATTGTAAGAGATATTAAAGAAAAATTATGTTATGTTGCTCTCGACTTTGAACAGGAAATGTCGACTGC…	958	gi|47116423|sp|Q964E3.1|ACTC_BIOALRecName: Full=Actin, cytoplasmic	Q964E3	2.20122E-143	blastx_Swissprot
Rphi_rep_c42526	GGCCGTCGTCGAGCCGAACAACGCCATATTAACGACACATACAACTTTGGAGCACTCCGATTGCGCGTTTATGGTCGACAACGAGGCTATCTATGACATATGTAGACGAAACCTAGATATTGAACGCCCTAGCTACACCAATTTAAACCGTCTGATCAGTCAGATCGTTTCCTCAATCACAGCCTCACTCCGCTTCGACGGCGCCCTGAACGTAGATCTTACTGAATTCCAGACCAATTTAGTACCTTACCCGCGAATCCACTTTCCTCTTGCTACCTACGCCCCAGTAATTTCTGCTGAAAGAGCTTACCATGAACAAATCTCGGTTGCTGAAATCACAAATGCATGTTTCGAGCCTGCCAACCAGCTCGTCAAATGTGATCCGCGTCATGGTAAGTA…	841	gi|47117251|sp|Q8T6A5.1|TBA1_APLCARecName: Full=Tubulin alpha-1 chain	Q8T6A5	2.27828E-143	blastx_Swissprot
Rphi_c3597	GTCTAGTAGATTATCTTTATCATTATCTGATAGAGGATGATCATGTAAATGCAGGTATATCTCTATTGCAATTTTAGCTGCCTTAAAGTAGAAAGGATGACTTCTAAGAACGTCCTCTAATCGTAATAATCCAACATAGGCTCGTAACGTCATCTTTCTCATACAATATGTGTGAAAGTCAAACTAGATCTTCTATAATCTCTGTAAAWWGCCTATCAACTTCATGACATTTTTYYAATGCCTCACCCCACCTTGCCTAGACGTTGATAGGCTGCTGCAGCTTCTGTCTGGAACCACATACACTGCATCTCGTTCAGGTTATCTGTGGCTGACACACCTTCCCTCGTAAACTTTGAACACATGTCCGCTGCTTCTGTAATGAGGTTAGAGCGCAGCATA…	1309	gi|57012969|sp|Q9BXJ9.1|NAA15_HUMANRecName: Full=N-alpha-acetyltransferase 15, NatA auxiliary subunit; AltName: Full=Gastric cancer antigen Ga19; AltName: Full=N-terminal acetyltransferase; AltName: Full=NMDA receptor-regulated protein 1; AltName: Full=Protein tubedown-1; AltName: Full=Tbdn100	Q9BXJ9	2.82748E-143	blastx_Swissprot
Rphi_rep_c6733	TTAGCTGATCTGAGAGGTTGAATCGAAATATTGCAAAACATATAACAACATATAAATCTTATTTTAAGAGGATTTCCATAGAAGAAAGGTTAATTGTATATCAGAATGGCGAACGCAGATTATTCCGGGAAGCTCGACAAGAGCGTACTCAATCATTATATGTCTCTAGAATCTCCATCCGGGCAAGTCCAGGTCGAGTATATCTGGGTTGATGGCACAGGACAGGGTATAAGAACCAAATGTAAAACCATGGACTTTGTACCTCAAAAGGCAGAGGAGTGCCCAGTATGGAACTACGATGGTTCCAGCACATATCAAGCGGAGGGCTCGAACTCAGACATGTACTTGCACCCAGTAGCATTATTCAATGACCCATTCAGACGAGGTCAGCACAAGCTC…	2820	gi|145559476|sp|P15105.6|GLNA_MOUSERecName: Full=Glutamine synthetase; Short=GS; AltName: Full=Glutamate decarboxylase; AltName: Full=Glutamate--ammonia ligase	P15105	2.8276E-143	blastx_Swissprot
Rphi_rep_c13966	GGAAAATATGTAAATTCAATGTTTTTATTTTTTTAATTATTCAACACATCTTATCAATAAGTTAACTGACATAATAGATACTAGTATAATAATATTCATCAACTGTATCTTAAAAAAACGCAGAACTTCATCCTCAAAGCTGCAGTCCAAATTTGTCATCTAAGTCTTTTTCAGCGTCACTAAATGATGTTTTTGTACCATTCTTTTACATTTATGTTTACAACGGATATCTAGGTCCCATTCCTAGGGCAACTCTTGCCTTCTCCCTTAGTGCAACTGGCTTTGTGTGAGTTTCAAATTCCCTTGCCAACAATGAGTCAAAATGATGTTGCTCATTTTGGTATAACTCTTGTCCAGCATATTTTCCTAACTCCCAGTGGGGTACATCCTTCATAATTT…	2465	gi|21759257|sp|Q8VEM8.1|MPCP_MOUSERecName: Full=Phosphate carrier protein, mitochondrial; AltName: Full=Phosphate transport protein; Short=PTP; AltName: Full=Solute carrier family 25 member 3; Flags: Precursor	Q8VEM8	3.26816E-143	blastx_Swissprot
Rphi_rep_c769	ACATGGTTCTCTAGTATTTCCCTCTCYTYACCACCAGAGTTAGAATCATATCTTTTTGTACCAATAGCATCTATTTCATCAATGAACACTATAGATGGAGCATGCTCTTCTGCTACACGGAATAACTCCCGCACTAACTTAGGACCATCTCCCAAATATTTTTGTATAAGCTCTGAGCCAACTACTCTAAGGAAAGTTGCAGATGTTTGATTAGCAACAGCCTTTGCAAGTAATGTTTTACCTGTTCCAGGTGCTCCATATAAAATAACACCCTTTGGAGGTTTGATACCCATTTCTTCATAATATTCTGGATGAGTTAATGGCAATTCTACAGATTCCTTAATTTCTTGAATCTGTGTATCAAGACCACCTATATCAGCATATGTTTCTTGTGGAGCC…	946	gi|30581054|sp|P48601.2|PRS4_DROMERecName: Full=26S protease regulatory subunit 4; Short=P26s4	P48601	3.66224E-143	blastx_Swissprot
Rphi_rep_c42614	TACAGAGTATTCCTCTCTGGNGGAGCAATGATTTGATCTTCATCGTTGGTGGAGCCAAAGCAGTGATTCTTTCTGACATACGGTCGGCAATTCCTGGGTACATAGTGGAACCACCGGACAACACAGTGTTGGCGTACAGATCTTTACGGATGTCAACGTCACACTTCATAATACTGTTGTATGTAGTTTCATGGATACCTGCGGATTCCATACCAAGGAAAGATGGCTGGAACATGGCTTCTGGACACCGGAAACGTTCGTTACCAATGGTGATGACTTGACCGTCGGGGAGTTCGTAGCTCTTCTCAAGACTGCTAGATGAGGCAGCAGTTTGCATTTCCTGTTCAAAGTCGAGAGCAACATAACATAATTTTTCTTTAATATCTCTTACAATTTCCT…	1079	gi|113273|sp|P12716.1|ACTC_PISOCRecName: Full=Actin, cytoplasmic	P12716	4.29044E-143	blastx_Swissprot
Rphi_rep_c36266	CTTCCATTTCTAAAGATTTCAAATCGTTAATATTGTGATAAATTGTAGTAAGTGTTTTACATGTATCTTATATTCGTTCTTAAGTTAATTTAAGGTTCTCATAAAGCCAAGTTCAAAACAATGATATTTTAACATTCACGATGAATTCTAGCGTTCTTGAACTTCCTGGCAGTTTAAGAAAAAGACTAATTCAATAATGTCAACAATGTATTGAAACATTAAATATAATAGAGCTGAAAGTTGTATGCCCTCAAACGACGCCGTTGAGCGGGGACGGAATGTATAATTTTGATAAACTAGAAACATTTTCTGTGTACAATGGACGGCCCAGCTTCGTCGTATTCCTGTTTGCTGATCCACATCTGTTGGAAAGTTGAAAGTGAGGCTAGAATAGAACCA…	1077	gi|113273|sp|P12716.1|ACTC_PISOCRecName: Full=Actin, cytoplasmic	P12716	7.51253E-143	blastx_Swissprot
Rphi_rep_c35509	TTTTTGATGGCAGCGGATCTGATGGCTGCCTAAAATCACAAGTGGTGTTGAAATCGGCTTTGATCCTCGCCAAATATATATCGCTGATACAAAATGGCTACAGAACAGATGACACTGAGGGCCACCCTTCAAGGCCATGGCGGTTGGGTGACCCAGATTGCTACAACTCCCCAATATCCAGACATGATTCTGTCTGCTTCAAGAGATAAAACACTGATTCAGTGGCGTCTTGTACGTGAAGAAGGATGCTTTGGAGTGCCACACAAAATAGTTGAAAGGTCACAGTCACTTTGTGTCTGATGTTGTTATGTCTTCTGATGGACAGTTTGCTCTGTCCGGATCCTGGGACAAGACCTTAAGATTGTGGGATCTGAGCACCTCAAAGACAACAAGAATGTT…	1065	gi|54037164|sp|P63245.3|GBLP_RATRecName: Full=Guanine nucleotide-binding protein subunit beta-2-like 1; AltName: Full=Receptor for activated C kinase; AltName: Full=Receptor of activated protein kinase C 1; Short=RACK1 >gi|54037165|sp|P63246.3|GBLP_PIG RecName: Full=Guanine nucleotide-binding protein subunit beta-2-like 1; AltName: Full=Receptor for activated C kinase; AltName: Full=Receptor of a…	P63245	8.11397E-143	blastx_Swissprot
Rphi_rep_c2483	TACTTTATATTTTAGAATTTAGWAAAMCCCTGTAATTGTTTTTTTTCTYTCTAGGTTGTCACATGTAAATTTAACTGGTCTATAATTACTGAATTGTTTTCACTGTTGGCCAGCGTGTTTTAACGTCCAGCGTGTCTATAATATATAATATCTGCACTGCTCGCCGTGATAAGTAATCAATAGTTATTTTCCTAAACAAGCGGTATAGACAATAACTTCAGTCACTGAATATGGGTCACAATTAGACGACGGACGTCTGTCCTCCAAATAACCACAACCGTCAGCGGCACACTGTCGAGGAATTCGAATACTTGCTCCGCGGTTAGCAACTCCGGCCGAGAAGTCCTCTATACTTGAGGTCTCGTGGAGGCCCGTCAGACGTCTTTTATTGTCTTCTCC…	2327	gi|145559476|sp|P15105.6|GLNA_MOUSERecName: Full=Glutamine synthetase; Short=GS; AltName: Full=Glutamate decarboxylase; AltName: Full=Glutamate--ammonia ligase	P15105	8.93024E-143	blastx_Swissprot
Rphi_rep_c37068	GTTATCTGTGTAGCCAGCAAAAGTAGTCTGTCCATCAGCAGACCAGGCAAGTGAATACACTGGCTGGCTCAGCCTTGCTGCTCGTACCAATTACTTCCTGTCTCAGTTCATCTACAACAACTTTGCCTTCCAAATCCCAGATCTTGATGCTAGGACCAGTAGCTGCACACAGCCAGTATCTGTTAGGACTGAAGCAGAGAGAGTTGATGATGCCACCACCATCAAGTGTGTACAAATGTTTGCCTTCGTTCAAGTCCCACAGCATAGCATTACCATCCTTGCCTCCGGAGGCACACAGAGAACCGTCGGGTGATACAGCAACATTATTCAAGTAGCCAGCGTGACCAAAATGGTTGGTCTTTAGTTTACAGTTTGTCAAATTCCAAACCTTGACTTTCT…	935	gi|54037164|sp|P63245.3|GBLP_RATRecName: Full=Guanine nucleotide-binding protein subunit beta-2-like 1; AltName: Full=Receptor for activated C kinase; AltName: Full=Receptor of activated protein kinase C 1; Short=RACK1 >gi|54037165|sp|P63246.3|GBLP_PIG RecName: Full=Guanine nucleotide-binding protein subunit beta-2-like 1; AltName: Full=Receptor for activated C kinase; AltName: Full=Receptor of a…	P63245	1.32627E-142	blastx_Swissprot
Rphi_rep_c39039	TCAACCTTAGTAACCTCCTTGATGACACCAACAGCCACTGTCTGTCTCATGTCACGTACAGCAAAACGTCCAAGTGGAGCGTAGTTGGAGAAAGCTTCTACACACATAGGCTTGCTTGGTACCAATGTGACCATAGCAGCATCACCAGATTTAACTGCTTTGGGCAAGTCTTCCAATTTCTTTCCAGAACGACGATCGATCTTTTCCTTGATCTCCTCAAATTTAGCAAGCAATGTGGRCAGTGTRGCAATCCAATACCGGTGCGTATCCATTTTTGATCTCTCCAGGATGGTTCAAAACGATGACCTGGGCATAGAAGCTTGCAGCTCCCTTTGGTGGGTCATTTTTGGAGTCTCCGCAAACGTTTCCTCTCTTGATGTCCTTGATGGAGATGTTCTT…	954	gi|6015057|sp|Q92005.1|EF1A_DANRERecName: Full=Elongation factor 1-alpha; Short=EF-1-alpha	Q92005	1.52994E-142	blastx_Swissprot
Rphi_rep_c41282	ACGACGCCCGACGAGCCGTGTTTCCTCGATTGTCGGCAGACCAGGCATCAGGGTGTGATGGTTGGTATGGGACAAAAAGACAGCTATGTCGGCGATGAAGCACAGAGCAAGAGAGGTATTCTAACTCTGAAATACCCAATCGAACACGGTATCGTCACCAACTGGGACGACATGGAGAAAATCTGGCATCACACTTTCTACAATGAACTCCGTGTTGCCCCAGAGGAACACCCCGTACTTTTCACCGAAGCCCCTCTCAATCCTAAGGCAAATAGAGAAAAGATGACCCAAATCATGTTTGAGACCTTCAATTCACCAGCCATGTACGTAGCTATCCAAGCTGTCCTGTCGCTTTACGCTTCCGGTCGTACCACTGGTATTGTGATGGACTCCGGAGAT…	836	gi|113273|sp|P12716.1|ACTC_PISOCRecName: Full=Actin, cytoplasmic	P12716	2.47314E-142	blastx_Swissprot
Rphi_rep_c40949	CCCTAAGTTTCCGTATGCTTCCATTTCTAAAGATTTCAAATCGTCAATATTGTGATAGATTGTAGTAAGTGTTTTACATGTATCTTATATTCGTTCTTATGTTAATTTCAGGTTCTTACAAAGCCAAGTTCAAAAACAATGATATTTTAACATTCACGATGAATTCTAGCGGTCTTGAAATTTCTGGCAGTCTAAGAAAAAGACTAATTCAATAATGTCAACAATGTATTGAAACATTATATATAACAGAGCTGAAAGTTGTATGCCCTCAAACGACGCCGTTGAGCGGGGACGGAATGTATAATTTTGATAAACTAGAAACATTTTCTGTGTACAATGGACGGCCCAGCTTCGTCGTATTCCTGTTTGCTGATCCACATCTGTTGGAAAGTTGAAAGT…	1284	gi|113273|sp|P12716.1|ACTC_PISOCRecName: Full=Actin, cytoplasmic	P12716	4.76591E-142	blastx_Swissprot
Rphi_rep_c44117	GTTAATTTAATGTCAATTTATCTCATCGCCATGGAGACTTGCCAGACACGGATATTGTTATCTGTGTAGCCAGACAAAAAGTGTCTGTCCGTCAGCAGACCAGGCAAGAGAAATACACTGGGCTGGCTCGGCCTTGCTGCTTGTACCAATTACTTCCTGTCTCAGTTCATCTACAACAACTTTGCCTTCCAAATCCCAGATCTTGATGCTAGGACCAGTAGCTGCACACAGCCAGTATCTGTTAGGACTGAAGCAGAGAGAGTTGATGATGCCACCACCATCAAGTGTGTACAAATGCTTGCCTTCGTTCAAGTCCCACAGCATAGCATTACCATCCTTGCCTCCGGAGGCACACAGAGAACCATCAGGTGATACAGCAACATTATTCAAGTAGCCAGC…	1076	gi|54037164|sp|P63245.3|GBLP_RATRecName: Full=Guanine nucleotide-binding protein subunit beta-2-like 1; AltName: Full=Receptor for activated C kinase; AltName: Full=Receptor of activated protein kinase C 1; Short=RACK1 >gi|54037165|sp|P63246.3|GBLP_PIG RecName: Full=Guanine nucleotide-binding protein subunit beta-2-like 1; AltName: Full=Receptor for activated C kinase; AltName: Full=Receptor of a…	P63245	8.88885E-142	blastx_Swissprot
Rphi_rep_c7457	GGGKAGTTCAAAGCCGGGATTTACATTGAAATTGTGAGGACAGAATATCGAACATAAACATGGATGACGGAGATGTTGCAGCTTTGGTCGTAGACAATGGATCCGGTATGTGCAAGGCTGGCTTCGCCGGTGACGACGCCCCAAGAGCCGTATTTCCTTCTATCGTCGGCAGACCGAGACACCAGGGTGTTATGGTCGGCATGGGACAAAAAGCAGCTATGTCGGCGATGAGGCACAAAGCAAGAGAGGAATTCTTACTTTGAAATACCCAATTGAACACGGTATTGTCACCAACTGGGACGACATGGAGAAAATCTGGCATCATACCTTTTACAATGAACTCCGTGTTGCACCAGAGRAACATCCCGTTCTTCTCACTGAAGCCCCTCTAAATCCTAA…	893	gi|3182893|sp|O17320.1|ACT_CRAGIRecName: Full=Actin	O17320	1.14911E-141	blastx_Swissprot
Rphi_rep_c4132	AATTATGCCGAAATGTTTATTTTTATTCAGTTGCAAAAGTTTCAAGATAAAAAGTCTTTTGATCAATAGTTTTACTTACCAAATCCAAAAATTTACTAAAAAAAAGTTCTTATTTTGTGAATGTTTTTAATATTAAAGGTCTTACTTTTCCCATATTTTTAAAATGATAACACCATGCAAATGTCTACAAGATTCATTCCTTTCTGAAGTTAATAAATGTCCTTAAATAGTTTTGTTTTAGATGAGTTTATGATGATGTCACAGCTTAAGTATGTTTCAAAACCCTCCTCTAAGACGGAGCACAAGATGGAGAGTGGACTCCTTCTGAATGTTGTAGTCGGACAATGTACGTCCATCTTCCAGCTGTTTACCGGCAAAGATCAATCTTTGCTGATCTGG…	1138	gi|302595945|sp|P0CG68.1|UBC_PIGRecName: Full=Polyubiquitin-C; Contains: RecName: Full=Ubiquitin-related; Contains: RecName: Full=Ubiquitin; Flags: Precursor	P0CG68	1.24994E-141	blastx_Swissprot
Rphi_rep_c16370	AGCTGTGATGGGAGAAGACATTGTGTCTTCGAGTCGTTGATTTCACGCTGCCGAGAAAGCCTCTAGATAGAAAGTAGGTGCCCGTACCGCAAACCGACACAGGTAGTCAAGATGAGAATTCTAAGGTGAGCGAGCGAACTCTCGTTAAGGAACTCGGCAAAATGACCCCGTACTCTGCGTTGATACCACTGCTTAAATCATGTTTGAGACCTTCAATTCACCAGCCATGTACGTTGCTATCCAAGCTGTCCTGTCACTTTACGCTTCCGGTCGTACCACTGGTATTGTGATGGACTCTGGAGATGGAGTATCGCACACTGTACCTATCTATGAAGGTTACGCTCTTCCTCACGCCATTTTGAGATTGGACTTGGCCGGAAGAGATCTTACAGACTATCT…	1097	gi|113273|sp|P12716.1|ACTC_PISOCRecName: Full=Actin, cytoplasmic	P12716	1.90437E-141	blastx_Swissprot
Rphi_rep_c39185	AAGTTTCCGATGCTTCCATTTCAAAGATTTCAATCATTAATATTGAGATAGATTGTAGTAAGTGTTTTACATGTATCTTATATTACGTTCTTAAGTTAATTTAAGGTTACTCATAAAGCCAAGTTCAAACACAATGATATTTTAACATTCACGATGAATTCTAGCGTTCTTGAACTTTCTGGACAGTTTAAGAAAAAGACTAATTCAATAATGTCAACAATGTATTGAAACATTAARTATAATAAGAGCTGAAAGTTGTATGCCCTCAAACGACGCCGTTGAGCGGGGACGGAATGTATAATTTTGATAAACTAGAAACATTTTCTGTGTACAATGGACGGCCCAGCTTCGTCGTATTCCTGTTTGCTGATCCACATCTGTTGGAAAGTTGAAAGTGAG…	1167	gi|113273|sp|P12716.1|ACTC_PISOCRecName: Full=Actin, cytoplasmic	P12716	2.21287E-141	blastx_Swissprot
Rphi_rep_c37356	ACGAACACAGTGTTGGCGTACAGATCTTTACGGTATGTCAACGTCACACTTCATAATACTGTTGTATGTAGTTTCATGGATACCCGCGGATTCCATACCAAGGAAAGATGGCTGGAACATGGCTTCTGGACACCGGAAACGTTCGTTGCCAATGGTGATGACTTGACCTCGGGTAGCTCGTAGCTCTTCTCAAGACTGCTAGATGAAGCAGCAGTTTGCATTTCCTGTTCAAAGTCGAGAGCAACATAACATAATTTTTCTTTTAATGTCTCTTACAATTTCTCTTTCGGCTGTTGTGGTGAAAGAATAACCACGCTCTGTAAGGATCTTCATAAGATAGTCTGTCAGATCTCTTCCGGCCAAGTCCAATCTCAAAATAACGGCGTGAGGAAGTGCGTA…	980	gi|1703133|sp|P53461.1|ACTC_HALRORecName: Full=Actin, nonmuscle	P53461	3.60399E-141	blastx_Swissprot
Rphi_rep_c39787	TGCATATTTGAATTTGAAGTGAACACTTGGTTGTGTGGAGAAATATCTTATAATACTAAAAATGTGTGACGAAGACGTAGCCGCTCTTGTTATCGACAATGGATCTGGTATGTGCAAAGCTGGATTTGCCGGAGATGATGCCCCAAGAGCCGTATTTCCCTCAATCGTCGGAAGACCAGGCATCAGGGTGTGATGGTTGGTATGGGACAGAAGGACAGCTATGTTGGTGATGAAGCCCAGAGCAAGAGAGGTATCCTTACTCTGAAATACCCAATTGAACACGGTATCGTCACCAACTGGGATGATATGGAAAGAATCTGGCATCATACTTTCTACAATGAACTTCGTGTTGCCCCAGAAGAACACCCAGTCTTGACTCACAGAAGCCCCACTCAATCC…	1324	gi|113247|sp|P18602.1|ACT3_ARTSXRecName: Full=Actin, clone 302	P18602	4.01243E-141	blastx_Swissprot
Rphi_rep_c37570	GGGGAACAAGGACGAAGGGTTTTAAAGAATAAAGACGTAGTATATCAACGATAARCAACAACTATGAGAGAAATCGTACATCTTCAAGCTGGACAATGCGGAAATCAAATCGGAGCTAAGTTCTGGGAAGTGATCTCAGATGAGCATGGAATTGACCCCACCGGTACATACCACGGGGACTCTGACCTTCAACTTGAGAGAATCAACGTCTACTATAATGAAGCTTCTGGTGGTAAATATGTACCACGTGCAGTTCTGGTCGATCTGGAGCCCGGAACCATGGACTCCGTGAGGTCCGGACCATTTGGTCAGGTCTTCAGACCCGACAACTTTGTTTTGGTCAGAGTGGTGCTGGAAACAACTGGGCCAAGGGTCACTACACAGAGGGAGCCGAGCTGG…	959	gi|549053|sp|P36221.1|TBB1_NOTCORecName: Full=Tubulin beta-1 chain; AltName: Full=Beta-1-tubulin	P36221	1.06456E-140	blastx_Swissprot
Rphi_rep_c43422	CGTCGTATTCCTGTTTGTCTGATCCACATCTAGTTGGAAAGTTGAAAGTAGAGGCTAAATAGAACCACCGATCCATACAGAGTATTTCCTCTCTGGTGGGGCGAATGATTTTGATCTTCATCGTTGGTGGAGCCAAAGCAGTGATTTCTTTCTGCATACGATCGGCAATTCCTGGGTACATAGTGGAACCACCTGATAACACAGTGTTGGCATACAGATCTTTACGGATGTCAACGTCACACTTCATAATACTGCTGTATGTAGTTTCATGGATACCTGCGGATTCCATACCAAGGAAAGATGGCTGGAACATGGCTTCTGGACACCGGAAACGTTCGTTGCCAATGGTGATGACTTGACCGTCGGGGAGTTCGTAGCTCTTCTCAAGACTGCTAGATG…	880	gi|113273|sp|P12716.1|ACTC_PISOCRecName: Full=Actin, cytoplasmic	P12716	1.46444E-140	blastx_Swissprot
Rphi_rep_c330	CATGACGCAAGTAACGAGCTACGCTACAAGATTTTATACTTGAAATGATGGGTTGGAAAAAAGGTACAACTTTTAATCATGTGCGTTAACAAGTACAGCTKMACARWGRTSAWTGASDAAGCAGTGGTATCAACGCAGAGTACGGGGGTCCGACCTCGGATCAGACGGGACTACCCGCTGAATTTAAGCATATCAGTAAGCGGAGGAAAAGAAACTAACCAGGATTCCCTCAGTAACGGCGAGTGAAGCGGGAAGAGCCCAGCACCGAATCTCCCGGCCGTTTGGGCGGCGAGAAATGTGGTGTATAGGCGGCCGATTGTCGCCGGCGTCGAGCGCCCAAGTCCTCCGTACTCTGCGTTGATACCACTGCTTTAAGCAGTGGTATCAACGCAGAGTTTA…	3836	gi|12644163|sp|P22700.2|ATC1_DROMERecName: Full=Calcium-transporting ATPase sarcoplasmic/endoplasmic reticulum type; AltName: Full=Calcium pump	P22700	1.97679E-140	blastx_Swissprot
Rphi_rep_c41926	CGTCGTATTCCTGTTTGCTGATCCACATCTGTTGGAAAGTTGAAAGTGAGGCTAAAATAGAACCACCGATCCATACAGAGTATTTCCTCTCTGGTGGAGCAATGATTTTGATCTTTATCGTTGGTGGAGCCAAGGCAGTGATTTCTTCTGCATACGGTCGGCAATTCCTGGGTACATAGTGGAACCACCGGACGACACAGTGTTGGCGTACAGATCTTTACGGATGTCAACGTCACACTTCATAATACTGTTGTATGTAGTTTCATGGATACCTGCGGATTCCATACCAAGGAAAGATGGCTGGAACGTGGCTTCTGGACACCGGAAACGTTCGTTACCAATGGTGATGACTTGACCGTCGGGGAGTTCGTAGCTCTTCTCAAGACTGCTAGATGAGGC…	878	gi|113273|sp|P12716.1|ACTC_PISOCRecName: Full=Actin, cytoplasmic	P12716	2.06842E-140	blastx_Swissprot
Rphi_rep_c38789	TTTCGACAAGGATTTGAAAAAGAGAGAAGACGTGTGTGCGTTATAAACTACAAAAATGAGAGAAATTGTACATCTTCAGGCCGGACAGTGCGGAAATCAAATTGGGGCAAAGTTCTGGGAAGTTATCTCAGATGAGCATGGAATTGACCCCACCGGTACATACCACGGGGATTCAGACCTTCAACTTGAGAGAATCAATGTCTACTATAATGAAGCTACTGGAGGAAAATATGTCCCCCGTGCAGTCCTGGTCGATCTGGAGCCTGGAACCATGGATTCTGTGAGGTCCGGACCATTTGGTCAAATTTTTCGACCAGATAACTTTGTTTTCGGACAGAGTGGAGCTGGAAACAACTGGGCCAAAGGTCACTACACAGAGGGAGCTGAGCTGGTTGACTC…	881	gi|55977480|sp|P68371.1|TBB2C_HUMANRecName: Full=Tubulin beta-2C chain; AltName: Full=Tubulin beta-2 chain >gi|55977481|sp|P68372.1|TBB2C_MOUSE RecName: Full=Tubulin beta-2C chain >gi|93140718|sp|Q3MHM5.1|TBB2C_BOVIN RecName: Full=Tubulin beta-2C chain	P68371	2.49235E-140	blastx_Swissprot
Rphi_rep_c498	GGACACATCGCCGACTTAGCTGGTAACAAAGAGGTTATCCTACCCGTTCCATCATTCAACGTGATCAACGGAGGCAGCCACGCTGGTAATAAACTGGCCATGCAGGAATTCATGATCCTTCCAACAGGGGCTTCATCCTTCACTGAGGCCATGAAAATGGGAACAGAGGTGTATCATCATCTGAAAAGCGTTATCAAGAAAAAGTACGGCCAAGATGCGTGCAATGTGGGAGACGAGGGCGGATTTGCTCCCAACATACAGGATAACAATGAGGGCCTGAAACTTCTTTCTGAAGCTATTGAAATTGCTGGGTACACTGGCAAGATCAAAATTGGCATGGACGTAGCAGCATCCGAATTCTGCAAAGATAAATTGTACGATCTAGACTTCAAGAACAAA…	1598	gi|3023702|sp|O02654.1|ENO_LOLPERecName: Full=Enolase; AltName: Full=2-phospho-D-glycerate hydro-lyase; AltName: Full=2-phosphoglycerate dehydratase	O02654	2.52281E-140	blastx_Swissprot
Rphi_rep_c2005	CTTCCTTTTCCGGTTATCTTCAACACATGCAATTTGTAATTTTATGGATTTCGTTGTGAAATAAACAATATGAAACCTATTTTACTGCATGGCCATGAAAGGGCAATAACCCAGATAAAGTACAACAGGGAGGGAGATTTGATATTTACCGCTGCCAAAGATAACCAGCCAAATGTTTGGTACTCATTAAATGGTGAAAGACTTGGATCCTTCAAAGGCCACAATGGAGCTGTGTGGTGTATAGATGTCAATTGGAATACAACCAAGGTCTTGACAGGAAGTGCTGACAACTCTTGTAAATTATGGGATTGTGAAACAGGAAAAAATTTGAATACCCTAGATGTAAAGAATGCTGTGAGATCATGTGGCTTTTCGTTTAGTGGTAATCTTCTCATGTAC…	1325	gi|224495947|sp|B5FZ19.2|EIF3I_TAEGURecName: Full=Eukaryotic translation initiation factor 3 subunit I; Short=eIF3i; AltName: Full=Eukaryotic translation initiation factor 3 subunit 2; AltName: Full=eIF-3-beta; AltName: Full=eIF3 p36	B5FZ19	2.71471E-140	blastx_Swissprot
Rphi_rep_c46557	TTCTAACTACTGAAATACCCAATCGAGCACGGTATCGTCACCAACTGGGACGACATGGAGAAAATCTGGCATCATACTTTCTACAATGAACTCCGTGTTGCCCCAGAGGAACACCCCGTACTTCTCACTGAAGCCCCTCTCAATCCTAAGGCAAATAGAGAAAAGATGACCCAAATCATGTTTGAGACCTTCAATTCACCAGCCATGTACGTAGCTATCCAAGCTGTCCTGTCACTTTACGCTTCCGGTCGTACCACTGGTATTGTGATGGACTCTGGAGATGGAGTATCGCACACTGTACCTATCTATGAAGGTTACGCACTTCCTCACGCCATTTTGAGATTGGACTTGGCCGGAAGAGATCCGACAGACTATCTTATGAAGATCCTTAACAGAGCG…	851	gi|113273|sp|P12716.1|ACTC_PISOCRecName: Full=Actin, cytoplasmic	P12716	3.07247E-140	blastx_Swissprot
Rphi_rep_c41306	ACACTCCCTTGGTGGTGGTACAGGCTCTGGTATGGGAACACTGCTCATCAGCAAAATCCGTGAAGAGTACCCCGACCGAATCATGAACACATTCTCTGTTGTCCCCTCCCCAAAGGTCTCCGACACAGTTGTTAGAACCATATAACGCCACATTGTCAGTCCATCAACTAGTCGAGAACACAGACGAGACCTAYTGTATTGACAACGAGGCTCTYTACGACATCTGTTTCAGAACTTTGAAATTGACCACTCCCACATACGGTGACTTGAACCATCTGGTATCGGCTACAATGTCTGGTGTTACCACTTGTCTTCGATTCCCCGGTCAACTGAACGCCGATCTTCGTAAATTGGCCGTCAACATGGTTCCCTTCCCACGTCTTCACTTCTTCATGCCAG…	956	gi|74761283|sp|Q9BVA1.1|TBB2B_HUMANRecName: Full=Tubulin beta-2B chain >gi|81904211|sp|Q9CWF2.1|TBB2B_MOUSE RecName: Full=Tubulin beta-2B chain >gi|118573906|sp|Q6B856.2|TBB2B_BOVIN RecName: Full=Tubulin beta-2B chain >gi|118573907|sp|Q3KRE8.1|TBB2B_RAT RecName: Full=Tubulin beta-2B chain; AltName: Full=T beta-15	Q9BVA1	5.04965E-140	blastx_Swissprot
Rphi_rep_c39742	TCATTCAGTTCAAAGCCGGGATTTACATCGAAATTGTGAGGACATAATATTGAACATAAACATGGATGACGGAGATGTTGCAGCTTTGGTCGTAGACAATGGATCCGGTATGTGCAAGGCTGGCTTCGCCGGCGACGACGCCCCGAGAGCCGTGTTTCCCTCGATTGTCGGCAGACCTAGGCATCAGGGTGTAATGGTTGGTATGGGACAAAAAGCAGCTATGTCGGCGATGAAGCACAGAGCAAGAGAGGTATTCTAACCCTGAAATACCCAATCGAACACGGTATCGTCACCAACTGGGACGACATGGAGAAAATCTGGCATCATACTTTCTACAATGAACTCCGTGTTGCCCCAGAGGAACACCCCGTACTTCTCACCGAAGCGCCTCTAAATCCT…	1419	gi|113273|sp|P12716.1|ACTC_PISOCRecName: Full=Actin, cytoplasmic	P12716	6.63178E-140	blastx_Swissprot
Rphi_rep_c6845	TAGATAACAGAGATAGGTAACTTACTAATCAGTTAAAATATCACGCGTTCCCTACTCTGCGTTGATACCACTGCTTTAAGCAGTGGTATCAACGCAGWGATTTTTGACAGTCTGATCTTGGAAGTGATTTCTTCACCATTAAGCGTGCTTTCTCGGTTGGCCAAGCATTAAAGACAAATTTTAAAATGTCTGCCAAATTCCCTCAGTACTTGACACCAGAGCAGGAGGATGAACTTCGCCAGATAGCCAATGCAATTGTAGCCCCTGGCAAGGGAATTCTAGCTGCTGATGAGTCAACAGGTTCCATGGGAAAGCGTCTTGGTCCAATCAATGTGGAGAACACAGAGGAGAACAGAAGACGATACCGTGAAGTGTTGTTCACCAGTGACGCTGTTGTTG…	1650	gi|29336561|sp|Q9GP32.1|ALF_ECHMURecName: Full=Fructose-bisphosphate aldolase	Q9GP32	7.98071E-140	blastx_Swissprot
Rphi_rep_c50829	GGAACATAGCGGTGAACTGTTCAGAGATACGCTTGAACAATTCTTGGATGGCGGTACTGTTACCAATGAAGGTGGCAGACATCTTAAGACCACGTGGTGGGATATCACAAACAGCTGTCTTGACATTGTCAGGAATCCATTCAACAAAGTAGCTGCTGTTCTTGTTCTGGACGTTCATCATCTGTTCATCGACTTCTTTCATGGACATACGTCCTCTGAAAATGGCAGCGACTGTCAAGTAACGTCCGTGACGTGGGTCACAGGCGGCCATCATGTTCTTGGAGTCGAACATCTGCTGAGTGAGTTCTGGGACAGTGACTGATCTGTATTGTTGACTACCACGTGATGTAAGAGGTGCGAAACCTGGCATGAAAAAGTGAAGACGTGGGAAGGGAACCA…	859	gi|74761283|sp|Q9BVA1.1|TBB2B_HUMANRecName: Full=Tubulin beta-2B chain >gi|81904211|sp|Q9CWF2.1|TBB2B_MOUSE RecName: Full=Tubulin beta-2B chain >gi|118573906|sp|Q6B856.2|TBB2B_BOVIN RecName: Full=Tubulin beta-2B chain >gi|118573907|sp|Q3KRE8.1|TBB2B_RAT RecName: Full=Tubulin beta-2B chain; AltName: Full=T beta-15	Q9BVA1	9.064E-140	blastx_Swissprot
Rphi_rep_c42807	AATTCGAATACTTGCTCCGCGGTTAGTTTCAACTCCGGCCGAGAAGTCCTCTATACTGGAGGTCTCGTGGAGGCCCGTCAGGCGTCTTTTATTGTCTTCTCCTTCTTTAGGATCATATGCCTGAATGTGTCTTGTATGATGTTTACTTAGCCGGTCAATAGCCTCCTCGATGTCCTTTATTCCACCCTTCTCCCTCATTTTTAAAGTACTGAAGTTACAATGGGCACCGGCACCGTTCCAGTCACCTGGCATTGGTTTGGGGTCAAAGGTTACTACAACTCCGAAGTCTTCAGCTACACGTTCAAGAATGTATCTGCCAATCCAGAGATGATCTCCCATACTAATGCCTTCACATGGTCCAACTTGAAATTCCCACTGTGCCGGCATGACTTCAGCATT…	1086	gi|145559476|sp|P15105.6|GLNA_MOUSERecName: Full=Glutamine synthetase; Short=GS; AltName: Full=Glutamate decarboxylase; AltName: Full=Glutamate--ammonia ligase	P15105	1.03227E-139	blastx_Swissprot
Rphi_rep_c8962	GAAAGATATGAAAGACAATAAACGTGTTTTCTTGTTAGACGTCTCCGAACAGCCTGTGAGCGAGCAAAGAGAACACTGTCCTCTAGCACACAAGCCAGCATTGAAATTGATTCCTTGTTTGAGGGAATTGATTTCTACACAAGCATCACTAGAGCTCGTTTTGAGGAACTTAATGCCGACTTGTTCCGTGGTACCCTCGAGCCAGTTGAGAAATCTCTTAGAGATGCTAAGTTTGATAAGAGTGGTATTCACGAGATTGTATTGGTTGGTGGTTCAACAAGAATTCCAAAGATCCAGAAACTCCTCCAAGACTTCTTCAATAGGCAAGGAGTTGAACAAAAGTATCAATCCAGATGAGGCTGTTGCTTATGGAGCAGCTGTACAAGCTGCCATTTTGCA…	1523	gi|2495341|sp|Q90473.1|HSP7C_DANRERecName: Full=Heat shock cognate 71 kDa protein; AltName: Full=Heat shock 70 kDa protein 8	Q90473	1.61366E-139	blastx_Swissprot
Rphi_rep_c29948	AAAATTAGTAGTTTTAGAGTAGATGCGGGTACTAGGTACTTGCGAACGGGTGGACCAAGTTTTAAAAGATGAGTTCATCGATGATTATTCAGAACCAATCATAAAGATATTGGTACATTATATTTCATTTTTTCAATTTGGGCTGGTCTTATGGGGACTGCTTTTAGTGTTATTATTCGTATAGAGTTGGCTATGCCGGGGAAAATGTTAGATGATGGTCAGCTTTACAATTTAGTTGTAACTGCTCATGGATTAGTTATGTATTTTTTTCTTAGTAATACCAATAATAATTGGTGGGTTTGGTAATTGGTTGATTCCATTAATATTAAAAAATACCTGATATAGCATTTCCTCGAATAAATAATTTAAGTTTTTGGTTACTTCCTGTATCAATATTAT…	1600	gi|115502375|sp|P50668.2|COX1_CHOBIRecName: Full=Cytochrome c oxidase subunit 1; AltName: Full=Cytochrome c oxidase polypeptide I	P50668	1.74782E-139	blastx_Swissprot
Rphi_rep_c50344	GTTCAAAGCCGGGATTTACATTGAAATTGTGAGGACATAATATCGAACATAAACATGGATGACGGAGATGTTGCAGCTTTGGTCGTAGACAATGGATCCGGTATGTGCAAGGCTGGCTTCGCCGGCGACGACGCCCCGAGAGCCGTGTTTCCCTCGATTGTCGGCAGACCTAGGCATCAGGGTGTAATGGTTGGATGGGACAAAAAGCAGCTATGTCGGCGATGAAGCASAGAGCAAGAGAGGTATTCTAACTCTGAAATACCCAATCGAACACGGTATCGTCACCAACTGGGACGACATGGAGAAAATCAGGCATCATACTTTCTACAATGAACTCCGTGTTGCCCCAGAGGAACACCCCGTACTTCTCACCGAAGCGCCTCTAAATCCTAAGGCAAA…	876	gi|3182893|sp|O17320.1|ACT_CRAGIRecName: Full=Actin	O17320	2.07466E-139	blastx_Swissprot
Rphi_rep_c7088	GCTCCGATACACCTCATCTATGTAAACATCCGAAGTAGAACTAAAATTTCATTTTAACCTCACAGTATAAATAACGTGACTCTCCTAGCTCTTGATTTCGAAACCCACCATAATTATAAATATTTCTCTTTCCTATATTTAACCCCTCCTCAGGAACCGTATAAGAGTTATATCGTAAAACTCATTCCCCCTTTAAGAAGAGCTCTCATAACCCTATCTCCCATGGACCAGCAACACTTGAGACACTACTAAAAATTTTAGTTTCCACGCTACAATTAGAAGCTAACCACTTTTCAAAAATCCTCCTAAAAACTATTTCTATTAATGAATTACTAATTAAACGAAAATCCTCTAAAACTACTTCTACAGTCTTTTGTACTATGTAGTAACCACTCTTGG…	948	gi|18603210|ref|NP_543048.2|cytochrome c oxidase subunit II [Venerupis (Ruditapes) philippinarum]	NP_543048	2.12271E-139	blastx_RefSeq
Rphi_rep_c4052	AATTATATCTTTATTTAAACACACRCTWRTTTATTTATAATAGACGCTTGCAAAATATAAGTKTTATAAACATTAAAAATAAGGAARRAAATGAGATTAACAATTATATAAGGATTTCGAACCCTAMTGAATCGGTGAATATCGGCTAATTCCGAGTTCCATCATAAAACCCAAAGCGCACTCTCAACCTTCTTTCGACAATTTCTTTTATATTAGAGGGTATTATCCAATGTCATCATTTTAACACAAATATGACGACACGCATTCATTCTCATTAGGGAACGTAATCCTTAAACACTGATGAAAGAAAAAAGTACCTACTTAGATAAGCAAAGTATTCCATACATACCTTTCTTAAAAGATACTGTTTATATTTTATGAATAACACAAACACTAAGA…	1848	gi|2498311|sp|Q28943.1|DPYD_PIGRecName: Full=Dihydropyrimidine dehydrogenase [NADP+]; Short=DHPDHase; Short=DPD; AltName: Full=Dihydrothymine dehydrogenase; AltName: Full=Dihydrouracil dehydrogenase; Flags: Precursor	Q28943	4.54539E-139	blastx_Swissprot
Rphi_rep_c50788	AACACAGTGTTGGCGTACAGATTCTTTACGGATGTCAACGTCACACTTCATAATACTGTTGTATGTAGTTTCATGGATACCTGCGGATTCCATACCAAGGAAGGATGGCTGGAACATGGCTTCTGGACACCGGAAACGTTCGTTGCCAATGGTGATGACTTGACCGTCGGGTAGCTCGTAGCTCTTCTCAAGACTGCTAGATGAAGCAGCAGTTTGCGTTTCCTGTTCAAAGTCGAGAGCAACATAACATAATTTTTCTTTAATGTTTCTTACAATTTCTCTTACGGCTGTTGTGGTGAAAGAATAACCACGCTCTGTAAGGATCTTCATAAGATAGTCTGTCAGATCTCTTCCGGCCAAGTCCAATCTCAAAATGGCGTGAGGAAGTGCGTAACCTTC…	837	gi|113273|sp|P12716.1|ACTC_PISOCRecName: Full=Actin, cytoplasmic	P12716	4.6614E-139	blastx_Swissprot
Rphi_rep_c48703	AAAGTTGAAAGTGAGGCTAGAATAGAACCACCGATCCATACAGAGTATTTCCTCTCTGGTGGAGCAATGATTTTGATCTTCATCGTTGGTGGAGCCAAAGCAGTGATTCTTTCTGCATACGGTCTGCGATACCTGGGTACATAGTGGAACCACCGGACAACACAGTGTTGGCGTACAGATCTTTACGGATGTCAACGTCACACTTCATAATACTGTTGTATGTAGTTTCATGGATACCTGCGGATTCCATACCAAGGAAAGATGGCTGGAACATAGCTTCTGGACACCGGAAACGTTCGTTGCCAATGGTGATGACTTGACCGTCGGGTAGCTCGTAGCTCTTCTCAAGACTGCTAGATGAAGCAGCAGTTTACATTTCCTGTTCAAAGTCGAGAGCAA…	864	gi|113273|sp|P12716.1|ACTC_PISOCRecName: Full=Actin, cytoplasmic	P12716	4.81883E-139	blastx_Swissprot
Rphi_rep_c1509	ATCATTCCTGTCCTTGAAATGGATGTCAGGTAGTGTTTCTAACTATTTGCTGCCATTTCAGGCGTAAGATCTCTTTGTGAAGTAGCCAACATTTCATAACCAACCATAAACTTCCTAACAGTTGCTGATCTTAGTAGAGGTGGGTAATACACAGCATGAAGTTGCCAATGACTACAGTCCTTGTCCAGGTAGATACCAGTTGGAGCACCATGCCAACCCATTGAATACGGGAAGGACACTTCAAACAAGTTATCATATTTGGTCAATAAACGTTTCATAATATCTGCAAGATCATTTCTCTGAGATTCTGTGAGATCCTGTAGCCGTAGCACATGAGATTTGGGAACCAGCATGGTCTCGTACGGCCACATTGCCCAGTATGGAACTAACCATACCCAA…	1075	gi|30316374|sp|Q03249.3|GALT_MOUSERecName: Full=Galactose-1-phosphate uridylyltransferase; Short=Gal-1-P uridylyltransferase; AltName: Full=UDP-glucose--hexose-1-phosphate uridylyltransferase	Q03249	6.55388E-139	blastx_Swissprot
Rphi_rep_c47578	TGGATACCCGCGGATTCCATACCAAGGAAAGATGGCTGGAACATGGCTTCTGGACACCGGAAACGTTCATTACCAATGGTGATGACTTGACCGTCGGGTAGCTCGTAGCTCTTCTCAAGACTGCTAGATGAGGCGGCAGTTTGCATTTCCTGTTCAAAGTCGAGAGCAACATAACATAACTTTTCTTTAATATCTCTTACAATTTCTCTTTCGGCTGTCGTGGTGAAAGAATAACCACGTTCTGTGAGAATCTTCATAAGATAGTCTGTCAGATCTCTTCCGGCCAAGTCCAATCTCAAAATGGCGTGAGGAAGTGCGTAACCTTCATAGATAGGACAGTGTGCGATACTCCATCTTTTTCCTAGAGTCCATCACAATACCAGTGGTACGACCGGAAGC…	886	gi|113273|sp|P12716.1|ACTC_PISOCRecName: Full=Actin, cytoplasmic	P12716	1.47364E-138	blastx_Swissprot
Rphi_rep_c23468	TACAACTCGATCCTGACCACCCATACCACTCTGGAACACTCCGACTGCGCCTTCATGGTCGACAATGAGGCTATTTATGACATCTGCAGACGTAACTTGGACATTGAAAGACCAACATACACCAACTTGAACAGATTGATTGGTCAGATCGTCTCCTCCATCACTGCCTCTCTAAGATTTGATGGTGCCCTCAACGTTGACTTGACAGAGTTCCAGACTAACTTGGTACCATACCCACGTATCCATTTCCCTCTTGCCACATACGCCCCAGTCATCTCTGCTGAAAAGGCCTACCATGAACAGCTTACTGTTGCTGAAATTACCAATGCCTGTTTCGAGCCAGCCAACCAGATGGTGAAATGTGACCCACGTCACGGCAAGTACATGGCCTGCTGCATG…	938	gi|1174593|sp|P41383.1|TBA2_PATVURecName: Full=Tubulin alpha-2/alpha-4 chain	P41383	1.48193E-138	blastx_Swissprot
Rphi_rep_c40919	GAGCAAGAGAGGTATTCTAACTCTGAAATACCCAATCGAACACGGTATCGTCACCAACTGGGACGACATGGAGAAAATCTGGCATCATACTTTCTACAATGAACTCCGTGTTGCCCCAGAGGAACACCCCGTACTTCTCACCGAAGCGCCTCTAAATCCTAAGGCCAATAGAGAAAGGATGACTCAAATTATGTTTGAGACCTTCAATTCACCAGCCATGTACGTAGCTATCCAAGCTGTCCTGTCACTTTACGCTTCCGGTCGTACCACCGGTATTGTGATGGACTCCGGCGACGGAGTATCGCACACTGTACCTATCTATGAAGGTTACGCTCTTCCTCACGCCATTTTGAGATTGGACTTGGCCGGAAGAGATCTGACAGACTATCTTATGAAGAT…	752	gi|113273|sp|P12716.1|ACTC_PISOCRecName: Full=Actin, cytoplasmic	P12716	1.88014E-138	blastx_Swissprot
Rphi_rep_c37399	AAAGGTGGCTGGAACATAGCTTCTGGACACCGGAAACGTTCGTTACCAATGGTGATGACTTGACCATCGGGGAGTTCGTAGCTCTTCTCAAGACTGCTAGATGAGGCAGCAGTTTGCATTTCCTGTTCAAAGTCGAGAGCAACATAACATAATTTTTCTTTAATATCTCTTACGATYTCTCTTTCGGCTGTCGTGGTGAAAGAATAACCACGTTCCGCGAGAATCTTCATTAGATAGTCCGTAAGATCTCTTCCGGCCAAGTCCAATCTCAAAATGGCGTGAGGAAGTGCGTAACCTTCATAGATAGGTACAGTGTGCGATACTCCATCTCCAGAGTCCATCACAATACCAGTGGTACGACCGGACGCGTACAATGACAGGACAGCCTGGATAGCAACG…	861	gi|3182893|sp|O17320.1|ACT_CRAGIRecName: Full=Actin	O17320	3.15287E-138	blastx_Swissprot
Rphi_rep_c46378	GAAATACAAGAATTTATTCATTTATTAAACGAAATGTATGCGTATCAAAAATGTAACAACAATAACGCACATAATTATAATTGCACTAGTTGAAGGAGTAATTTAGTTAATTGGTATAATTGTTTATCTAGAAACATTTTCTGTGTACAATAGATGGTCCGGATTCGTCGTATTCCTGTTTGCTGATCCACATCTGTTGGAAAGTTGAAAGTGAGGCTAAAGTAGAACCACCGATCCATACAGAGTATTTCCTCTCTGGTGGAGCAATGATTTTGATCTTCATCGTTGGTGGAGCCAAAGCAGTGATTTCTTTCTGCATACGATCGGCAATTCCTGGGTACATAGTGGAACCACCCGATAACACAGTGTTGGCATACAGATCTTTACGGATGTCAACGT…	1080	gi|1703157|sp|P53689.1|ACT_PHARHRecName: Full=Actin	P53689	3.34179E-138	blastx_Swissprot
Rphi_rep_c36439	ACATGATTCTGTCTGCTTCAAGAGATAAGACCCTGATTCAGTGGCGTCTTGTACGTGAAGAAGGATGCTTTGGAGTGCCACNCAAAATGTTGAAAGGTCACGGTCACTTTGTGTCTGATGTTGTTATGTCTTCTGATGGACAGTTTGCTCTGTCCGGATCCTGGGACAAGACCTTAAGATTGTGGGATCTGAGCACCTCAAAGACTACAAGAATGTTCAAAGGTCACACCAAGGATGTATTGAGTGTTGCCTTCTCCGCAGACAACAGACAGATTGTGTCCGGATCCAGAGACAAGTCCATCAAGCTTTGGAATACCCTTGGTGTCTGTAAATACACCATTCAGGATGAAGGACACAGTGACTGGGTGTCATGTGTGAGATTCTCCCCAAATACTGCCA…	950	gi|54037164|sp|P63245.3|GBLP_RATRecName: Full=Guanine nucleotide-binding protein subunit beta-2-like 1; AltName: Full=Receptor for activated C kinase; AltName: Full=Receptor of activated protein kinase C 1; Short=RACK1 >gi|54037165|sp|P63246.3|GBLP_PIG RecName: Full=Guanine nucleotide-binding protein subunit beta-2-like 1; AltName: Full=Receptor for activated C kinase; AltName: Full=Receptor of a…	P63245	3.36571E-138	blastx_Swissprot
Rphi_rep_c18598	GATTTTTGACAGTCTGATCTTGGAAGTGATTTCTTCACCATTAAGCGTGCTTTCTCGGTTGGCCAAGCATTAAAGACAAATTTTAAAATGTCTGCCAAATTCCCTCAGTACTTGACACCAGAGCAGGAGGATGAACTTCGCCAGATAGCCAATGCAATTGTAGCCCCTGGCAAGGGAATTCTAGCTGCTGATGAGTCAACAGGTTCCATGGGAAAACGTCTTGGTCCAATCAATGTGGAGAACACAGAGGAGAACAGGAGACGTTACCGTGAAGTGTTGTTCACCAGTGATGCCGTTGTTGCCGAAAACATCAGTGGTGTCATCATGTTTCATGAAACATTCTACCAGAAAACCAAAGACGGTAAACCATTTGTTAAGCTTCTCCAAGAAAGAGGAATC…	1398	gi|29336561|sp|Q9GP32.1|ALF_ECHMURecName: Full=Fructose-bisphosphate aldolase	Q9GP32	6.10136E-138	blastx_Swissprot
Rphi_rep_c47912	GTTGAAAGCGAGGCTAGAATAGAACCACCGATCCATACAGAGTATTTCCTCTCTGGTGGAGCAATGACTTTGATCTTCATCGTTGGTGGAGCCAAAGCAGTGATTTCTTTCTGCATACGGTCGGCAATTCCTGGGTACATAGTGGAACCACCTGACAACACAGTGTTGGCATACAGATCTTTACGGATGTCAACGTCACACTTCATAATACTGTTGTATGAGTTTCATGGATACCTGCGGATTCCATACCAAGGAAAGATGGCTGGAACATGGCTTCTGGACACCGGAAACGTTCGTTACCAATGGTGATGACTTGACCGTCGGGAGCTCGTAGCTCTTCTCAAGACTGCTAGATGAGGCTGCAGTCTGCATTTCCTGTTCAAAGTCGAGAGCAACATA…	895	gi|113284|sp|Q00214.1|ACTM_STYPLRecName: Full=Actin, muscle	Q00214	7.16416E-138	blastx_Swissprot
Rphi_rep_c36174	TTTTTTGATGGCAGCGGATCTGATGGCTGCCTAAAATCGCAAGTGGTGTTGAAATCGGCTTTGATCCTCGCCAAATATATATCGCTGATACAAAATGGCTACAGAACAGATGACACTGAGGGCCACCCTTCAAGGCCATGGCGGTTGGGTGACCCAGATTGCTACAACTCCCCAATATCCAGACATGATTCTGTCTGCTTCAAGAGATAAAACCCTGATTCAGTGGCGTCTTGTACGTGAAGAAGGATGCTTTGGAGTGCCACACAAAATGTTGAAAGGTCACAGTCACTTTGTGTCCGATGTTGTTATGTCTTCTGATGGACAGTTTGTCTCTGTCCGGATCCTGGACGAAGACCTTAAGATTGTGGGAGTCTGAGCACCTCAAGGACAACAAGAATG…	991	gi|54037164|sp|P63245.3|GBLP_RATRecName: Full=Guanine nucleotide-binding protein subunit beta-2-like 1; AltName: Full=Receptor for activated C kinase; AltName: Full=Receptor of activated protein kinase C 1; Short=RACK1 >gi|54037165|sp|P63246.3|GBLP_PIG RecName: Full=Guanine nucleotide-binding protein subunit beta-2-like 1; AltName: Full=Receptor for activated C kinase; AltName: Full=Receptor of a…	P63245	1.03537E-137	blastx_Swissprot
Rphi_rep_c47202	TATCCAGACATGATTCTGTCTGCTTCTAAGAGATAAAACCTGATTCAGTGGCGTCTTGTACGTGAAGAAGGATGCTTTGGAGTGCCACACAAAATGTTGAGAGGTCACAGTCACTTTGTGTCTGATGTTGTTATGTCTTCTGATGGACAGTTTGCTCTGTCCGGATCCTGGGACAAGACCTTAAGATTGTGGGATCTGAGCACCTCAAAGACAACAAGAATGTTCAAAGGTCACACCAAGGATGTATTGAGTGTTGCCTTCTCCGCAGACAACAGACAGATTGTGTCCGGATCCAGAGACAAGTCCATCAAGCTTTGGAATACCCTTGGTGTCTGTAAATACACCATTCAGGATGAAGGACACAGTGACTGGGTGTCATGTGTKGAGATTCTCCCCAAA…	854	gi|54037164|sp|P63245.3|GBLP_RATRecName: Full=Guanine nucleotide-binding protein subunit beta-2-like 1; AltName: Full=Receptor for activated C kinase; AltName: Full=Receptor of activated protein kinase C 1; Short=RACK1 >gi|54037165|sp|P63246.3|GBLP_PIG RecName: Full=Guanine nucleotide-binding protein subunit beta-2-like 1; AltName: Full=Receptor for activated C kinase; AltName: Full=Receptor of a…	P63245	1.41097E-137	blastx_Swissprot
Rphi_rep_c37971	GATCGTGCTGGCTCTTCCGCTTCACTCGCCGTTACTGAGGAATCCTGGTTAGTTTCTTTCCTTCCGCTTACTGATATGCTTAAATTCAGCGGGTAGTCCGTCTGATCCGAGGTCGGACCCTGTACTCTGCGTTGATACCACTGCTTAAATGTATAATTTTGATAAACTAGAAACATTTTCTGTGTACAACGGACGGCCCAGCTTCGTCGTACTCCTGTTTGCTGATCCACATCTGTTGGAAAGTTGAAAGTGAGGCTAGAATAGAACCACCGATCCATACAGAGTATTTCCTCTCTGGTGGAGCAATAATTTTGATCTTCATCGTTGGTGGAGCCAAAGCAGTGATTTCTTTCTGCATACGGTCGGCAATTCCTGGGTACATAGTGGAACCACCTGACA…	995	gi|113273|sp|P12716.1|ACTC_PISOCRecName: Full=Actin, cytoplasmic	P12716	1.77015E-137	blastx_Swissprot
Rphi_rep_c37870	GTTATACAGTAATTTTACTGCAATATCGCTTGGCTTACAGAACAATTTCCAACAAACCAATGATGTTAATTTTTTTTTTTCTCTTTAATTTAATGTCTATCTCCTAATTTATCTCATTGCCATGGAGACTTGCCAGACACGGATATTGTTATCTGTGTAGCCAGACAAAAAGTGTCTGTCCGTCAGCAGACCAGGCAAGTGAAATACACTGGGCTGGCTCAGCCTTGCTGCTTGTACCAATTACTTCCTGTCTCAGTTCATCTACAACAACTTTGCCTTCCAAATCCCAGATCTTGATGCTAGGACCAGTAGCTGCACACAGCCAGTATCTGTTAGGACTGAAGCAGAGAGAGTTGATGATGCCACCACCATCAAGTGTGTACAAATGCTTGCCTTCGT…	1011	gi|3023850|sp|O42249.1|GBLP_ORENIRecName: Full=Guanine nucleotide-binding protein subunit beta-2-like 1; AltName: Full=Receptor of activated protein kinase C; Short=RACK	O42249	3.34564E-137	blastx_Swissprot
Rphi_rep_c4852	AATCTGCTTCTGAATCCTTGTAGTTTTTGTTTTCTTTTCTTTTACTTTCATCTACGAAAACTTGTTCCTATTTCTGCCTCCTATTTTCTTCATCTTAGCATCATGTTCTCTTTTCTCTTCTGCCATCTGTGTTAGTGGATCTTTGGTAAGTGATCCTGGTTTAATTTGCCATCAGTATTTGCTGGAGCTAGTTTATTGTATCTGTAGTTCTCGTAATGTACATTATTAGATACATCTTTCAGATCCTGCATGTGTGTCCTGATAAGCATGTTCCTGAGAGCAAGGAAATCATTATGTTCGAGGTTTTCTACTTCTACAACACCCCATGGATATTGTCTACCTCGTACACGTTTACCACCTACTTCAGTTACCGTGTTACTACCTACAACTGCGAAAGGT…	1353	gi|67472677|sp|Q16181.2|SEPT7_HUMANRecName: Full=Septin-7; AltName: Full=CDC10 protein homolog >gi|67472687|sp|Q6Q137.2|SEPT7_BOVIN RecName: Full=Septin-7; AltName: Full=CDC10 protein homolog >gi|122066159|sp|Q5R481.2|SEPT7_PONAB RecName: Full=Septin-7	Q16181	3.7719E-137	blastx_Swissprot
Rphi_rep_c5095	TGTTCCTTTTGTAATCTCTGTTTTTCATGGAAAAAGGAACTGGTGCTTGTACTGACCTTTTTCAAATCATCTATATTTAGATCAATGATAAGGTCTTGCATTAATTTTTCTATAAATGTGCCATAATTTTTTGAGCTACTAAAACTAGTTATTTTAGATTTTAAGGCATCTCGAAATTTGTTAAAATCTTCTTCTGTTTCAGGAAACATTGCATCAATACCAGAGGATTCCACTCCAAAGGCTTCCTTTGCCAGTTTAAGATCTGACTCTTCCTGAATTTTTCTCAATCTTTCTGCCTCAGCATATTTCTCCTCTTTTGTCTTTTCTCTATTCTCTTCTTTCTCAGCTGCCTCCTTTGCAATCCTTGCAGCCTCTTTTTCAGCAATTCTTTCTGCTAAA…	1495	gi|113273|sp|P12716.1|ACTC_PISOCRecName: Full=Actin, cytoplasmic	P12716	3.98833E-137	blastx_Swissprot
Rphi_rep_c5128	GGGGTTCCTCTCAAAAGAAAATGGCGGCCGACGGCAAACAGTTTGTGAATCCGGAGCAGTCAGGGTATGTTGGTTTTGCCAATCTCCCAAACCAGGTTCACAGAAAGTCGGTGAAGAAAGGATTTGAGTTCACACTCATGGTTGTTGGAGAGTCCGGGCTGGGTAAATCAACATTAGTTAACAGTTTGTTCCTGACAGATCTCTACCCAGAGAGACTGGTACCAACAGCTAGTGAGAAGATTCAACAAACAGTAAAAATAGATGCCTCAACTGTTGAAATAGAAGAACGAGGGGTCAAGTTACGATTGACTGTCGTTGACACACCTGGATTCGGCGACTCATTAAATTCTGTAGACTGTTTTAAACCAATTATACAGTATGTAGATGATCAGTTTGAAC…	1245	gi|81902430|sp|Q91Y81.1|SEPT2_RATRecName: Full=Septin-2; AltName: Full=Vascular endothelial cell specific protein 11	Q91Y81	4.42132E-137	blastx_Swissprot
Rphi_rep_c5712	ATGGCTAAAACCTGGGATCTAAATGCCAAGTTTTAGTTTTCTCTATAACCTGCTGGTATGGTGATACAGCCTGCGTTCCCATGACAACATGACCCAGTTTGGAGTCTATTTTGGCGTCTAGGCGAGCATTTCGTATCAAGTTGACAATCCATCTCTCAGCATCCTCAGGTGTCATGTTTAATTTACTTGCCAACATGCTTATGCTAATACATTCATGTATTCTACAAAATGTCTCAAATATCAACAATCTGGCATTCTCTATAAAGTCTTCTAAACATGCCACCAAGAAGAAATCATTCATCAAGACTGATTCACATTCCCTAAGTTTCTTCTGAGCCCCATCAAAATCAAAGTGGACATACAAACATTCTACAAACTCAGTTATAGGATCTTTGTAGG…	853	gi|123910711|sp|Q3B8M3.1|EI3EB_XENLARecName: Full=Eukaryotic translation initiation factor 3 subunit E-B; Short=eIF3e-B; AltName: Full=Eukaryotic translation initiation factor 3 subunit 6-B	Q3B8M3	5.73225E-137	blastx_Swissprot
Rphi_rep_c1582	ATTATCATTTAAGTACACACTTATTTACACGTTTTATCTATGTTACAAATTACAAAATGAAAGATGAACTGTATTATTTATCGTCATAATATTAAAGTTACACAGAATTTAGAAAATATTTTACTGGTTTACTGACATTATCAATTATGCAATTTACAATGAGTTAATGACAGTCAAACACACGAGGAAATCGTTGACTTTCTAGACATTAACGACGTTTAAAACTATGTGAATCCGCTTCCGTAAACAAATTACGGCTCTCTGATTATTGTTTTGAAAACAATGTCTGATACAATGTATAATCTGATATTTTTTTTCTAATCACACAAGCGCTAGCCTGACTTTGTGTAGTCTCATTGGCTTGATTTTTCGATATTAATACTAAAGTTTGATTTTCCT…	2104	gi|1173109|sp|P42700.1|RO60_XENLARecName: Full=60 kDa SS-A/Ro ribonucleoprotein; Short=60 kDa Ro protein; Short=60 kDa ribonucleoprotein Ro; Short=RoRNP; AltName: Full=TROVE domain family member 2	P42700	8.46154E-137	blastx_Swissprot
Rphi_rep_c35253	TTTTGATGGCAGCGGATCTGATGGCTGCCTAAAATCACAAGTGGTGTTGAAATCGGCTTTGATCCTCGCCAAATATATATCGCTGATACAAAATGGCTACAGAACAGATGACACTGAGGGCCACCCTTCAAGGCCATGGCGGTTGGGTGACCCAGATTGCTACAACTCCCCAATATCCAGACATGATTCTGTCTGCTTCAAGAGATAAAACACTGATTCAGTGGCGTCTTGCACGTGAAGAAGGATGCTTTGGAGTGCCACACAAAATGTTGAAAGGTCACAGTCACTTTGTGTCTGATGTTGTTATGTCTTCTGATGGACAGTTTGCTCTGTCCGGATCCTGGGACAAGACCTTAAGGTTGTGGGATCTGAGCACCTCAAAGACACAAGAATGTCAAA…	1079	gi|3023850|sp|O42249.1|GBLP_ORENIRecName: Full=Guanine nucleotide-binding protein subunit beta-2-like 1; AltName: Full=Receptor of activated protein kinase C; Short=RACK	O42249	1.67097E-136	blastx_Swissprot
Rphi_rep_c37823	CGACCTCTAAATCCTAAGGCCAATAGAGAAAGATGACTCAATTATGTTTGAGACCTTCAATTCACCAGCCATGTACGTTGCTATCCAAGCTGTCCTGTCACTTTACGCTTCCGGTCGTACCACTGGTATTGTGATGGACTCTGGAGATGGAGTACCGCACACTGTACCTATTTATGAAGGTTACGCACTTCCTCACGCCATTTTGAGATTGGACTTGGCCGGAAGAGATCTGACAGACTATCTTATGAAGATCCTTACAGAGCGTGGTTATTCTTTCACGACAACAGCTGAAAGAGAAATTGTAAGAGATATTAAAGAAAAATTATGTTATGTTGCTCTCGACTTTGAACAGGAAATGCAAACTGCTGCCTCATCTAGCAGTCTTGAAAAGAGCTACGA…	1317	gi|113273|sp|P12716.1|ACTC_PISOCRecName: Full=Actin, cytoplasmic	P12716	2.34101E-136	blastx_Swissprot
Rphi_rep_c45418	CCGTCGTTGCCCACGAGGAACACCCGTACTTCTCACCGAAGCGCCTCTCAATCCTAAGGCAAATAGAGAAAAGATGACCCAATCATGTTTGAGACCTTCAATTCACCAGCCATGTATGTTGCTATCCAAGCTGTCCTGTCACTTTACGCTTCCGGTCGTACCACTGGTATTGTGATGGACTCCGGAAATGGGGTATCGCACACTGTACCTATCTATGAAGGTTACGCTCTTCCTCACGCCATTTTGAGATTGGACTTGGCCGGAAGAGATCTTACAGACTATCTTATGAAGATTCTCAAAGAACGTGGTTATTCTTTCACCACGACAGCCGAAAGAGAAATTGTAAGAGACATTAAAGAAAAATTATGTTATGTTGCTCTCGACTTTTGAACAGGAAAT…	1008	gi|113275|sp|Q00215.1|ACTC_STYPLRecName: Full=Actin, cytoplasmic	Q00215	2.78011E-136	blastx_Swissprot
Rphi_rep_c46704	CACACTTCATGATACTGTTGTATGTAGCTTCATGGATACCTNCGGATTCCATACCAGGAAAGATGGCTGGAACATGGCTTCTGGACACCGGAAACGTTCATTACCAATGGTGATGACTTGACCGTCGGGTAGCTCGTAGCTCTTCTCAAGACTGCTAGATGAGGCGGCAGTTTGCATTTCCTGTTCAAAGTCGAGAGCAACATAACATAACTTTTCTTTAATATCTCTTGCAATTTCTCTTTCGGCTGTCGTGGTGAAAGAATAACCACGTTCTGTGAGAATCTTCATAAGATAGTCTGTCAGATCTCTTCCGGCCAAGTCCAATCTCAAAATGGCGTGAGGAAGTGCGTAACCTTCATAAATAGGTACAGTGTGCGATACTCCATCTCCAGAGTCCAT…	790	gi|113273|sp|P12716.1|ACTC_PISOCRecName: Full=Actin, cytoplasmic	P12716	3.04545E-136	blastx_Swissprot
Rphi_rep_c2619	TGACATCTCTCCAGTAAATGGTAAACATCAAGATGAAAATACTCTGTTTCCTAGCCGTTTTGGGGTTTGCATTTGTAAATGCAACAGATTATTTTACAGAGAAATTTGAAGATGGATGGGAGAGCAGATGGGTAGAATCTACCCATAAAGGCAGTGATGCTGGCAAATTTGTTTGGACTGCAGGAAAGTTTTATGGAGATGAGAACTTAGACAAAGGTATACAGACAAGCCAGGATGCCAAGTTTTACGCTCTGTCTGCAAAGTTTGATAAATTCAGCAATGAGGGCAAAGACTTAGTTATCCAGTTTACTGTCAAGCATGAGCAAAATATTGACTGTGGTGGTGGCTATGTTAAAGTTTTTGGAAGTGATTTAAAGCAGACTGATATGCATGGAGACT…	2043	gi|117501|sp|P27797.1|CALR_HUMANRecName: Full=Calreticulin; AltName: Full=CRP55; AltName: Full=Calregulin; AltName: Full=Endoplasmic reticulum resident protein 60; Short=ERp60; AltName: Full=HACBP; AltName: Full=grp60; Flags: Precursor	P27797	3.12191E-136	blastx_Swissprot
Rphi_rep_c44185	AATAGATGTCCGGATTCGTCGTATTCCTGTTTGCTGATCCACATCTGTTGGAAAGTTGAAAGTGAGGCTAAAATAGAACCACCGATCCATACAGAGTATTTCCTCTCTGGTGGGGCAATGATTTTGATCTTCATCGTTGGTGGAGCCAAAGCAGTGATTTCTTTCTGCATACGATCGGCAATTCCTGGGTACATAGTGGAACCACCTGATAACACAGTGTTGGCATACAGATCTTTACGGATGTCARCGTCACACTTCATAATACTGTTGTATGTAGTTTCATGGATACCTGCGGATTCCATACCAAGGAAAGATGGCTGGAACATGGCTTCTGGACGCCGGAAACGTTCGTTGCCAATGGTGATGACTTGACCGTCGGGGAGTTCGTAGCTCTTCTCA…	928	gi|2492664|sp|Q92192.1|ACT_CALFIRecName: Full=Actin	Q92192	4.19703E-136	blastx_Swissprot
Rphi_rep_c42942	GTAAATAATTGTTTGTCTAGTAAACATTTTCTGTGTGCAATAGATGGTCCGGATTCGTCGTATCCCTGTTTGCTGATCCACATCTGTTGGAAAGTTGAAAGTGAGGCTAGAATAGAACCACCGATCCATACAGAGTATTTCCTCTCTGGTGGAGCAATGATTTTGATCTTCATCGTTGGTGGAGCCAAAGCAGTGATTTCTTTCCGCATACGGTCTGCGATACCTGGGTACATAGTGGAACCACCGGACAACACAGTGTTGGCGTACAGATCTTTACGGATGTCAACGTCACACTTCATAATACTGTTGTATGTAGTTTCATGGATACCTGCGGATTCCATACCAAGGAAAGATGGCTGGAACATAGCTTCTGGACACCGGAAACGTTCGTTGCCAATG…	893	gi|113273|sp|P12716.1|ACTC_PISOCRecName: Full=Actin, cytoplasmic	P12716	6.67663E-136	blastx_Swissprot
Rphi_c3912	GGATGACCCCAATACGCAAAACTAACCCCCTAATAAAATTAATTAACCACTCATTCATCGACCTCCCCACCCCATCCAACATCTCCGCATGATGAAACTTCGGCTCACTCCTTGGCGCCTGCCTGATCCTCCAAATCACCACAGGACTATTCCTAGCCATGCACTACTCACCAGACGCCTCAACCGCCTTTTCATCAATCGCCCACATCACTCGAGACGTAAATTATGGCTGAATCATCCGCTACCTTCACGCCAATGGCGCCTCAATATTCTTTATCTGCCTCTTCCTACACATCGGGCGAGGCCTATATTACGGATCATTTCTCTACTCAGAAACCTGAAACATCGGCATTATCCTCCTGCTTGCAACTATAGCAACAGCCTTCATAGGCTATGTCC…	1142	gi|117863|sp|P00156.1|CYB_HUMANRecName: Full=Cytochrome b; AltName: Full=Complex III subunit 3; AltName: Full=Complex III subunit III; AltName: Full=Cytochrome b-c1 complex subunit 3; AltName: Full=Ubiquinol-cytochrome-c reductase complex cytochrome b subunit	P00156	1.65632E-135	blastx_Swissprot
Rphi_rep_c29164	AGAGAAAGATGACCCAATTANGTTTGTTTAGACCTTCAATTCTACCAGTCCATGTACGTAGCTATCCAGGCTGTCCTGTCACTTTACGCTTCCGGTCGTACCACTGGTATTGTGATGGACTCTGGAGATGGAGTATCGCACACTGTACCTATCTATGAAGGTTACGCACTTCCTCACGCCATTTTGAGATTGGACTTGGCCGGAAGAGATCTGACAGACTATCTTATGAAGATTCTCACAGAACGTGGTTATTCTTTCACCACGACAGCCGAAAGAGAAATTGTAAGAGATATTAAAGAAAAATTATGTTATGTTGCTCTCGACTTTGAACAGGAAATGCAAACTGCTGCCTCATCTAGCAGTCTTGAGAAGAGCTACGAGCTCCCCGACGGTCAAGTC…	1144	gi|113273|sp|P12716.1|ACTC_PISOCRecName: Full=Actin, cytoplasmic	P12716	1.66264E-135	blastx_Swissprot
Rphi_c9627	TTTAGGTAATAATAAAACTAAATACAACTAGATAATTTAGCATGATACAAATGTTACATAATATTTCAACCAAGGCACCTTGCACAACATTGAACAATTGGAAATTAAAATTTAGCAAACAATTGATGCCAACTGAAATGAAGATGTTATAATGGATTTAATTAAATGATGTATCACTTTCCAAATGATGCCATATTGTCCAGCCACAGCTTTARTCTAAGATCACAAAGTTGCTGTCTGCCTGCAAGCCYTTGCTGATCAAGAATGGTTCCTGTATGGGGTCACGACCTAAGAAATTGCGCAACATCACATCAGCGTCCAGTGACCCTCCAGGTTGAAGGATGCACCTTCTGTAGTCAGCTCCAGTGTTCACATTCATTACCCCTTCTTTCTTAAATC…	1361	gi|119372007|sp|Q1JPJ8.3|THOP1_BOVINRecName: Full=Thimet oligopeptidase	Q1JPJ8	2.50389E-135	blastx_Swissprot
Rphi_rep_c3047	AAAATTTTTCTACGGGACACTGAATCACTTTTATGTGTCTATTTTTACTACTTCCTGAACAAAAGACGAAGAAATGTTTGGATCTCGTTCCTCATTTGACAAACTATTAGAAAAAGCTACAAGTCAGCTGCTGTTGGAACCAGATTGGGATTCAATTCTTCAAATCTCAGATTGTATAAGACAGGGGGATGTACAGCCAAAAGGTGCAATAAATAGCATAAAGCGTAAGATTGGGACTGAGAATCCACATGTGTCCTTGTATGCTCTCCAGGTATTGGAATCTTGTATGAAAAACTGTGGATCACTGGTCCATGATGAAGTAGCTTCCAAGGAGTTTATGGAATTTTTGAAGAATCTTGTTTCTACAAGAGGAGATCCAGTGAAAGGGAAGATTTTAGA…	1575	gi|71152120|sp|Q99LI8.2|HGS_MOUSERecName: Full=Hepatocyte growth factor-regulated tyrosine kinase substrate	Q99LI8	2.51749E-135	blastx_Swissprot
Rphi_rep_c38473	CAATCATGCGTGTATGTATCTCTATCCACGTCGGACAGGCCGGAGTCCAGATCGGTAATGCCTGCTGGGAATTGTACTGTCTCGAGCACGGTATCCAGCCTGATGGTCAGATGCCAAGTGACAAGACCATCGGAGGTGGTGATGATTCTTTCAACACCTTCTTCAGTGAGACAGGAGCTGGCAAGCACGTGCCAAGAGCCGTTTTCGTCGACTTGGAACCAACCGTAGTCGATGAGGTACGTACTGGTACTTACCGCCAGTTGTTCACCCCGACGCAACTCATCACCGGAAAGGAAGATGCTGCCAATAACTAACGCTCGTGGTCACTACACCATTGGTAAAGAAATCGTCGACCTTGTCCTCGACAGAATCCGTAAGTTGGCTGACCAGTGTACCGGT…	1277	gi|135418|sp|P05214.1|TBA3_MOUSERecName: Full=Tubulin alpha-3 chain; AltName: Full=Alpha-tubulin 3/7; AltName: Full=Alpha-tubulin isotype M-alpha-3/7; AltName: Full=Tubulin alpha-3/alpha-7 chain >gi|20455316|sp|Q13748.3|TBA3C_HUMAN RecName: Full=Tubulin alpha-3C/D chain; AltName: Full=Alpha-tubulin 2; AltName: Full=Alpha-tubulin 3C/D; AltName: Full=Tubulin alpha-2 chain >gi|55976165|sp|Q68FR8.1|T…	P05214	3.21042E-135	blastx_Swissprot
Rphi_rep_c28940	AAGTTTCCGATGCTTCCATTTACAAAGATTTCAAATCATTAATATTGTGATAGATTGTAGTAAGTGTTTTACATGTATCTTATATTCGTTCTTAAGTTAATTTAAGGTTCTTATAAAGCCAAGTTCAAACACAATGATATTTTAACATTCACGATGAATTCTAGCGGTCTTGAACTTTCTGGTACAGTTTAAGTAAAAAAGAACTAAATTCAATAATAGTCAACAAATGTATTGAAACATTATATATAATAGAGCTGAAAGTTGTATGCCCTCAAACGACGCCGTTGAGCGGGGACGGAATGTATAATTTTGATAAACTAGAAACATTTTCTGTGTACAATGGACGGCCCAGCTTCGTCGTATTCCTGTTTGCTGATCCACATCTGTTGGAAAGTTGAA…	1413	gi|2829754|sp|P92176.1|ACT2_LUMTERecName: Full=Actin-2	P92176	4.4919E-135	blastx_Swissprot
Rphi_rep_c12844	TACAGTTTTTTAAAAGCATTACTTTAAAAAAAAACTTACTTAAATTAAATAATAATTAGCCATTAACAGTTTTTTTCCTTCGTATTTCTTTACGATGAATGTGATATCTATGTATTATTGTAGTCCAGAAATTAAAAAGAAGCGACTTATCTGGTAAGAACTTAAAACAAAAGCTGTTACCACTCTTTATTTCAGAGTGATTTCTTGGATGTTTAAATAAATTCTGTGGACTATGGCGGCATAGCTGTAAGTGTTCTAAATGAAGTCCACAGTTCTTTCCTAAGGTCTCTAATAATCATTTCTTCTTTCCTGTAGCCTTTTGGGCAGCTTTGGTTTTCTTGTCTTCTTTTTCAACCTTAGTAACCTCCTTGATGACACCAACAGCCACTGTCTGTCTCA…	1206	gi|6015057|sp|Q92005.1|EF1A_DANRERecName: Full=Elongation factor 1-alpha; Short=EF-1-alpha	Q92005	5.16652E-135	blastx_Swissprot
Rphi_c11299	AGAGAGAAAGTCAACTACTTCAATACTGACAAAACTGGTCTCAACAAACGTGAAAAGGGCGTGGCCTGTAACCATGTCATCCAACAAATGTGGAAGAAAGAATTCACCCTCGAGTTTTCTCGTGACAGGAAACCCATGAGCGTGTACTGCTCTCCAAACAAACCAACCCGCACACCAGGTGGCGCTCGTATGTTCTGCAAGGGTGCCCCAGAAGGTCTTTTGGACAGATGCACTCATGCACGTGTTGGCGGTAACAAGGTACCAATGTCACCAACTATCAAGAATGAAATCATGAAGCATGTAAAAAGCCTACGGAACTGGTCGTGACACTTTGAGATGTTTGGCTCTGGCAACCATTGATGCCCCACCACGCCGTGAAGACATGGATCTTGAAGACTC…	1042	gi|461543|sp|P35316.1|ATC_ARTSFRecName: Full=Calcium-transporting ATPase sarcoplasmic/endoplasmic reticulum type; AltName: Full=Calcium pump	P35316	5.37016E-135	blastx_Swissprot
Rphi_rep_c51556	CCATACTAGAGTATTTCCTCTCTGGTGGGCGAATGATTTTGTATCTTCATCGTTGGTGGAGCCAAAGCAGTGATTCTTTCTGCATACGATCGGCAATTCCTGGGTACATAGTGGAACCACCTGATAACACAGTGTTGGCATACAGATCTTTACGGATGTCAACGTCACACTTCATAATACTGTTGTATGTAGTTTCATGGATACCTGCGGATTCCATACCAAGGAAAGATGGCTGGAACATGGCTTCTGGACACCGGAAACGTTCGTTGCCAATGGTGATGACTTGACCGTCGGGGAGTTCGTAGCTCTTCTCAAGACTGCTAGATGAAGCAGCAGTTTGCATTTCCTGTTCAAAGTCGAGAGCAACATAACATAGTTTTTCTTTAATATCTCTTACGA…	836	gi|60389477|sp|P84336.1|ACTB_CAMDRRecName: Full=Actin, cytoplasmic 1; AltName: Full=Beta-actin; Contains: RecName: Full=Actin, cytoplasmic 1, N-terminally processed	P84336	1.05616E-134	blastx_Swissprot
Rphi_rep_c36835	TTGGTACTGCTGGTATTCAGGTTAGTACCAAGTCGTTCATGTTAGATTCTGCCTCGGTAAACTCCATCTCGTCCATACCCTCACCAGTATACCAATGTAAGAAAGCCTTACGACGGAACATAGCGGTGAACTGTTCAGAGATACGCTTGAACAATTCTTGGATGGCGGTACTGTTACCAATGAAAGTGGCAGACATCTTAAGACCACGTGGTGGGATATCACAAACAGCTGTCTTGACATTGTTGGGAATCCATTCTACGAAGTAGCTGCTGTTCTTATTTTGGACATTCAACATTTGTTCATCGACCTCCTTCATGGACATACGGCCTCTGAAAATGGCAGCAACTGTCAAGTAACGTCCGTGACGTGGGTCACAGGCGGCCATCATGTTCTTGGCAT…	850	gi|135489|sp|P11833.1|TBB_PARLIRecName: Full=Tubulin beta chain; AltName: Full=Beta-tubulin	P11833	1.08765E-134	blastx_Swissprot
Rphi_rep_c43308	GATTTTTGACAGTCTGATCTTGGAAGTGATTTCTTCACCATTAGGCGTGCTTTCTCGGTTGGCCAAGTGTTAAAGACAAATTTTAAAATGTCTGCCAAATTCCCTCAGTACTTGACACCAGAGCAGGAGGATGAACTTCGTCAGATTGCAAATGCAATTGTAGCCCCTGGCAAGGGAATTCTTGCTGCTGATGAGTCAACAGGTTCCATGGGAAAGCGTCTTGGTCCAATCAATGTGGAGAACACAGAGGAGAACAGGAGACGTTACCGTGAAGTCTTGTTCACTAGTGACACTGTTGTTGCCGAAAACATCAGTGGTGTCATCATGTTTCATGAAACATTCTACCAGAAAACAAAAGACGGTAAACCATTTGTTAAGCTTCTCCAAGAAAGAGGAATC…	1353	gi|29336561|sp|Q9GP32.1|ALF_ECHMURecName: Full=Fructose-bisphosphate aldolase	Q9GP32	1.2324E-134	blastx_Swissprot
Rphi_rep_c1872	AATCTTTACTATACAACATTATATAATTTGAAGCAAATCTCCAAATTTCAGTCCTAATTCAATAAAGTTAAATGTTAACACTACGACCTGACCCATGTGTTACAAATTTACAATGTATTTAAGTCATAAACTAATTGCATGTACAAGTTAAACACCTCCCGTCCACTCTAACTGTACGACTACATGCAGCTTTTCATATTTCTGGTTCTAGTGTTAACAAACTTCACTGCCTTCAACTTTCCTGATTATCTGAGATCAAAATTTGAGATTTCTAGTTGTTGTTTTGTTTCATCTGTATTTTCTTTCTTTGTCCCTGTATTTGTCTTTGGAATATCTATCCCTTGATCGTGACCTTGACCTTCTGTCTTTTGACCTTGACCTTTGTTTCCTTCTCACAGG…	1814	gi|93140629|sp|Q9CXG3.2|PPIL4_MOUSERecName: Full=Peptidyl-prolyl cis-trans isomerase-like 4; Short=PPIase; AltName: Full=Cyclophilin-like protein PPIL4; AltName: Full=Rotamase PPIL4	Q9CXG3	1.43974E-134	blastx_Swissprot
Rphi_c6467	ATTTTAGCATCACNCAAAAATTGGATGCATCCGAAATTCGAAAGTTCAAGCAAAATTGAGTACATAGTTGACTCTAGTTGTATTTAAAGTTTGTCCAAAAAGTTTTCAAGAGCTGGTATTTCAACATTGAGACCCTTCCTTTGACGWATATCAGCCACKATCTCGCCGGCTTTAGATGACGCATCTAATGGATCWCCAGGCAGAAGTTGCCAATGGTCGAACAWRAACTGCGGGAAAGCTTGGCCGCCAGTCTCRCCACGTAATTCGCCATTGAAACCAAAAGACTCATTGACGGGCATGTATGCTTGTATAGTGCACATCGGTGTTCCTTCTTGAACTTTTTGGCCGACAATTTGGCCTCGTCTCCGCGATAAGAGATTGATCGCAGAGCCCAGACAT…	1249	gi|3123205|sp|P29691.4|EF2_CAEELRecName: Full=Elongation factor 2; Short=EF-2	P29691	2.06074E-134	blastx_Swissprot
Rphi_rep_c3114	CGTGTATGTATTAATAGTACTNTCGGACCATCAGTAATTTAAAATAGTTTCTAAAAGAGTGCTTAATGTAATGAGAAGTTCCATTTGAGCAAGTTTGGCAGCTAGACAATATCTCGATCCTATTGAATATGGCATGTACCTTAGTCCCCTTCGTTTTTTAGTTCCGAACCTTTTAGTCCGTCCCTTACSATRAWKCWGTCKGYWTCAACGCAGAGTAMRRGBACTGATTCAGTGGCGTCTTGTACGTGAAGAAGGATGCTTTGGAGTGCCACACAAAATAGTTGAAAGGTCACAGTCACTTTGTGTCTGATGTTGTTATGTCTTCTGATGGACAGTTTGCTCTGTCTGGATCCTGGGACAAGACCTTAAGATTGTGGGATCTGAGCACCTCAAAGACAA…	1182	gi|3023850|sp|O42249.1|GBLP_ORENIRecName: Full=Guanine nucleotide-binding protein subunit beta-2-like 1; AltName: Full=Receptor of activated protein kinase C; Short=RACK	O42249	2.99658E-134	blastx_Swissprot
Rphi_rep_c1448	TTTCATTCACTGGTAGAGAAGTCGAACATCAACAGACAGCTTGAAGTGTATGCCAGTGGTGGAGACCCTGACAGTGTATCTGGGGAGTTTGGTCAACAATCACTCTACAAAATGTTGGGATACTTCAGTCTTATTGGTCTACTCAGACTTCACTCTCTACTGGGAGACTACTACCAAGCCCTGAAAGTGCTAGAGAATATTGACTTCAACAAAAAGAACATGTACTCTCGTGTACCAGCATGTCAGATAACAACATTTTACTATGTTGGATTTGCCTATATGATGATGAGAAGGTACCAGGATGCTATACGAACATTCTCCAACATCTTACTGTATATACAGAGGACAAAACAAATGTTCCAGACCCGTGTACAGATGTATGATCAGATCACAAAGATG…	1142	gi|82188127|sp|Q7T2A5.1|EIF3L_DANRERecName: Full=Eukaryotic translation initiation factor 3 subunit L; Short=eIF3l; AltName: Full=Eukaryotic translation initiation factor 3 subunit 6-interacting protein; AltName: Full=Eukaryotic translation initiation factor 3 subunit E-interacting protein	Q7T2A5	4.07965E-134	blastx_Swissprot
Rphi_rep_c41740	TGTTATACAGTAATTTTACTGCAATATCGCTTGGCTTACAGAACAATTTCCCACAAACCAATGATGTTAAATTTTTTTCATTTTTTTTCTCTGTTAATTTAGTGTCCATTTATACTCATCGCCATGGAGACTTGCCAGACACGGATATTGTTATCTGTGTAGCCAGACAAAAGTGTCTGTCCATCAGCAGACCAGGCAAGAGAAATACACTGGGCTGGCTCGGCCTTGCTGCTTGTACCAATTACTTCCTGTCTCAGTTCATCTACAACAACTTTGCCTTCCAAATCCCAGATCTTGATGCTAGGACCAGTAGCTGCACACAGCCAGTATCTGTTAGGACTGAAGCAGAGAGAGTTGATGATGCCACCACCATCAAGTGTGTACAAATGTTTGCCTTCG…	982	gi|3023850|sp|O42249.1|GBLP_ORENIRecName: Full=Guanine nucleotide-binding protein subunit beta-2-like 1; AltName: Full=Receptor of activated protein kinase C; Short=RACK	O42249	5.08532E-134	blastx_Swissprot
Rphi_rep_c2409	ACGTCAAAGGGATTTTCCCGAGTAGGTTTCATTGATGAGTCATCCAGAAGAAATGATCTCCTGAGTGTAGTCATTTGTACTAACGGTAGAGACAGTTAGCAAACGGATTGTCCAAGAAATATTCTACATTTAGGACAAGATCCCGAAATCAAAATCTCTACAGATGAACGAATTAAAGCAGATTTATTACCGTTGATAATTCAAGATGGCGGATTCTCAAAAACCGCCTGGCGATGGGCAAGATAATTCCCTTGGGATTAGATCCCGGCTTCAGTTAAATTTTAAATCACAATTAGACAATCAAAATGGCGGCTCGGCACCCACTCTCAAAAAGCTTGGATATATGACACAGATAGAACGGTTACGTTCACACGGTGGGCTAGAGTCATCCGGGAAGCT…	1750	gi|2507202|sp|P47809.2|MP2K4_MOUSERecName: Full=Dual specificity mitogen-activated protein kinase kinase 4; Short=MAP kinase kinase 4; Short=MAPKK 4; AltName: Full=C-JUN N-terminal kinase kinase 1; Short=JNK kinase 1; Short=JNKK 1; AltName: Full=JNK-activating kinase 1; AltName: Full=MAPK/ERK kinase 4; Short=MEK 4; AltName: Full=SAPK/ERK kinase 1; Short=SEK1	P47809	7.06484E-134	blastx_Swissprot
Rphi_rep_c213	GTATGTATAATTTGTGTGTGTGTTAAATTTCAGGACTATTTTCTTCTCCCCCAATTATTTTATAAATATAAGTCTAGAATGTTGTTATTTTTCTCTTCATGTAAATTTTATTTCGGTAAACTTGTTAAACGAGCCGTATTGAACTTATTATTGCATCCAGAAAATGTAGTATTTAATTTTAGCTATTGAATCCCAGCATACAACATATAGTTTCTGAAATATGGTGCAACTGTTAACTACTTGTTTCGTTAAGCTTTCAAATAATAAAAAAAATGATGTTTGGTATAAGCTCTTGAAGCCAAATGGCAATAGTAAAAAGCTATTGCCTTCTTTTAAAATGCACCATTGGACCCCTTGGGAAAATATCACCTTTGAATGACCTTGATTAGGATGTGTTTT…	2899	gi|82654957|sp|O35099.2|M3K5_MOUSERecName: Full=Mitogen-activated protein kinase kinase kinase 5; AltName: Full=Apoptosis signal-regulating kinase 1; Short=ASK-1; AltName: Full=MAPK/ERK kinase kinase 5; Short=MEK kinase 5; Short=MEKK 5	O35099	7.41681E-134	blastx_Swissprot
Rphi_rep_c47181	TTCCTGGGTACATAGTGGAACCACCTGATAACACAGTGTTGGCATACAGATCTTTACGGATGTCAACGTCACATTTCATAATACTGTTGTATGTAGTTTCATGGATACCTGCGGATTCCATACCAAGGAAAGATGGCTGGAACATGGCTTCTGGACACCGGAAACGTTCGTTGCCAATGGTGATGACTTGACCGTCGGGGAGTTCGTAGCTCTTCTCAAGACTGCTAGATGAGGTAGCAGTTTGCATTTCCTGTTCAAAGTCGAGAGCAACATAACATAGTTTTTCTTTAATATCTCTTACGATTTCTCTTTCGGCTGTCGTGGTGAAAGAAATAACCACGCTCTGTAAGGATCTTCATAAGATAGTCTGTCAGATCTCTTCCGGCCAAGTCCAATCTC…	770	gi|113273|sp|P12716.1|ACTC_PISOCRecName: Full=Actin, cytoplasmic	P12716	8.18874E-134	blastx_Swissprot
Rphi_rep_c4910	CAGAATCATCATCATCTTCAAAAACTAGATCATATTTACTGTTGTCCCTCCTAGTGTTATCTTTAACCCTGAATTTTGAAGCAAAACTATCTTCTTCTTTCTGGAAATCCTTTGCTAAATTCTACTCTTCCTTTGCCTTTATATTTTATTTTGGAGACAGACTGACTAAAGTCTACATGTATTCTTCTATCATCTATTAACACATTATCCAATCTTAAAATAAGCATTTTCACATGATTGTGGATTATCAAACTCAATAAATGCATACTGCAGGGACTCTTGTGTCTTCTGGTCCCTGATAACTTCACAACTTTTAATGTCACCAAATCTGGAGAAGATGACCTCTAGATCTTCATCTGTTGTAACAGGGTTTAGTTTACATACAAACAATACATTCTC…	1137	gi|93140629|sp|Q9CXG3.2|PPIL4_MOUSERecName: Full=Peptidyl-prolyl cis-trans isomerase-like 4; Short=PPIase; AltName: Full=Cyclophilin-like protein PPIL4; AltName: Full=Rotamase PPIL4	Q9CXG3	1.12974E-133	blastx_Swissprot
Rphi_rep_c40562	AAGTATATTTATAAGAATAATAGCTTAATGGATGCATCTTCTACGCTTGTTTACTGATTCATCTGTTGAAATGCAAGCTACAAAAAGGAATGCATTTTACGTTCCATTTGTAATACTTGTACTTGTATTTCTATTTTTTCTTCTTCTTTTTTCTTCCCAAGTTTCCGATGCTTCCATTTCAAAGATTTCAAATCGTTAATATTGCGATAAATTGTAGTAAGTGTTTTACATGTATCTTATATTCGTTCTTAGGTTAATTTAAGGTTCTCATAAAGCCAAGTTCAAAAACAATGATATTTTAACATTCACGATGAATTCTAGCGTTCTTGAACTTTCTGGCAGTTTAAGAAAAAGACTAATTCAATAATGTCAACAATGTATTGAAACATTAAATATAAT…	1376	gi|543768|sp|Q03342.1|ACT3_ECHGRRecName: Full=Actin-3	Q03342	2.30556E-133	blastx_Swissprot
Rphi_rep_c2307	TGTAAGAAACAAGTATTTTATTTTTTTATTTTACAAGCTAACGTTTTTGACTATGACAAAAACAAAGAAATTAAAAGGTTTTTGAACTAAAGTAAGAAATAAGACAAAGTATATGAATTAATATTTAAATATTATACGAACTAATTTTTATRATTATAAAGTGTACGGTGTTCGCCGTTCACGTGCCATTTAATTGATTTAATTATTGTTCAACCTCCAGAAAGCAACAAGATGTACACCATTTAGGTGAATAATAGAAATACCCATTAAAAGCACAATGAATGTGTTGTTATTTTGTCCGTTTTTACAACACAGAAAGTTTTTTATTCGAAATTATTCAACCGACGATATTTTTCGAACCAGTAACAAGGTTGAATGAATGCACTGAAATGTTTGAAC…	2837	gi|82202181|sp|Q6NVA9.1|ACTB_XENTRRecName: Full=Actin, cytoplasmic 1; AltName: Full=Beta-actin; Contains: RecName: Full=Actin, cytoplasmic 1, N-terminally processed	Q6NVA9	2.7512E-133	blastx_Swissprot
Rphi_rep_c37110	CAGTACGCCAGCCTTATGCCGTCAGCAGAAAGCAGGACATCAAACCTCTGCTGAATCATGGGGTACTGGAAGAGCTGTGGCACGTATTCCACGTGTACGTGGAGGTGGTACTCACAGATCTGGTCAGGGAGCCTTTGGTAACATGTGTCGTGGAGGACGAATGTTTGCCCCCACAAAGACCTGGCGGAGATGGCACAGGAAWTTCAACACAAACCAGAAAAGATACGCTTTATGCTCTGCTATTGCTGCTTCAGGCATCCCAGCACTTGTTATGTCAAAGGGACACAAAATTGAAGAGATTCCAGAAGTACCTCTTGTTGTCAGTGACAAAATTGAAGAATACAAAAAGACAAAAGAAGCTGTCCAGCTGCTTAGAAAATTGAAAGCTTGGCAAGACAT…	1250	gi|22001911|sp|Q9D8E6.3|RL4_MOUSERecName: Full=60S ribosomal protein L4	Q9D8E6	2.98576E-133	blastx_Swissprot
Rphi_rep_c43960	TTCGTTGCCAATGGTGATGACTTGTACCGTTCGGGTAGCTTGTAGCTCTTCTCAAGACTGCTAGATGAGGCAGCAGTTTGCATTTCCTGTTCAAAGTCGAGAGCAACATAACATAATTTTTCTTTAATATCTCTTACAATTTCTCTTTCGGCTGTCGTGGTGAAAGAATAACCACGTTCTGTGAGAATCTTCATAAGATAGTCTGTAAGATCTCTTCCGGCCAAGTCCAATCTCAAAATGGCGTGAGGAAGGGCGTAACCTTCATAGATAGGTACAGTGTGCGATACTCCATCTCCAGAGTCCATCACAATACCAGTGGTACGACCGGAAGCGTACAGTGACAGGACAGCTTGGATAGCTAMGTACATGGCTGGTGAATTGAAGGTCTCAAACATAATT…	750	gi|113273|sp|P12716.1|ACTC_PISOCRecName: Full=Actin, cytoplasmic	P12716	3.08343E-133	blastx_Swissprot
Rphi_rep_c43309	CATCATACTTTCTACAATGAACTCCGTGTTGCCCAGAGGAACACCCGTACTTCTCACTGAAGCCCTCTCAATCCTAAGGCAAATAGAGAAAAGATGACCCAATCATGTTTGAGACCTTCAATTCACCAGCCATGTACGTAGCTATCCAAGCTGTCCTGTCACTTCACGCTTCTGGTCGTACCACTGGTATTGTGATGGACTCTGGAGATGGAGTATCGCACACTGTACCTATCTATGAAGGTTACGCACTTCCTCACGCCATTTTGAGATTGGACTTGGCCGGAAGAGATCTGACAGACTATCTTGTGAAGGTCCTTACAGAGCGTGGTTATTCTTTCACCACGACAGCCGAAAGAGAAATCGTAAGAGATATTAAAGAAAAATTATGTTATGTTGCTC…	963	gi|113281|sp|P12717.1|ACTM_PISOCRecName: Full=Actin, muscle	P12717	3.22493E-133	blastx_Swissprot
Rphi_rep_c7428	CTTATTTTTTCTTCTTTAATTTAATTGTCTATCTCCAATTTATCTCATCGCCATGGAGACTTGCCAGACACGGATATTGTTATCTGTGTAGCCAGCAAAAGTAGTCTGTCCGTCAGCAGACCAGGCAAGTGAAATACACTGGGCTGGCTCGGCCTTGCTGCTTGTACCAATTACTTCCTGTCTCAGTTCATCTACAACAACTTTGCCTTCCAAATCCCAGATCTTGATGCTTGGACCAGTAGCTGCACACAGCCAGTATCTGTTAGGACTGAAGCAGAGAGAGTTGATGGTGCCACCACCATCAAGTGTGTACAAATGCTTGCCTTCGTTCAAGTCCCACAACATAGCATTACCATCCTTGCCTCCAGAGGCACACAGAGAACCGTCGGGTGATACAGC…	903	gi|3023850|sp|O42249.1|GBLP_ORENIRecName: Full=Guanine nucleotide-binding protein subunit beta-2-like 1; AltName: Full=Receptor of activated protein kinase C; Short=RACK	O42249	3.80205E-133	blastx_Swissprot
Rphi_rep_c43443	ACAGAGCAAGAGAGGTATTCTAACTCTGAAATACCCAATCGAACACGGTATCGTCACCAACTGGGACGATATGGAGAAAATCTGGCATCATACTTTCTACAATGAACTCCGCGTTGCCCCAGAGGAACACCCCGTACTTCTCACCGAAGCCCCTCTCAATCCTAAGGCAAATAGAGAAAAGATGACCCAAATCATGTTTGAGACCTTCAATTCACCAGCCATGTACGTAGCTATCCAAGCTGTCCTGTCACTTTACGCTTCCGGTCGTACCACTGGTATTGTGATGGACTCTGGAGATGGAGTATCGCACACTGTACCTATCTATGAAGGTTACGCACTTCCTCACCGCCTATTTTGAGATTGGACTTGGCCGGAAGAGATCTGACAGACTATCTTATG…	814	gi|113273|sp|P12716.1|ACTC_PISOCRecName: Full=Actin, cytoplasmic	P12716	4.19904E-133	blastx_Swissprot
Rphi_rep_c36391	AGTTTGTCAGCAGGTTTATTCAACTTGATCYTATGACARCACAATTATCAGTACTAAACAACAAACAGCACTATCGATAGACAATAATAGGTAAGTGGAAAAAAGTCTTCAMTGTCAATATAAATTTTTCACAAAAATGTCCGTACATAATTAAAATAAACAGTTCATAAATTAAATTATTTTTGTTTGTAGCTAGTTCTGTATTTCATGTATTGAACATAAAATCATTCGAGTGTTGAATTACTTCTTAGCTGCTGGCTTCTTGGCTGCAGGTTTCTTTGCAGCCGGCTTCTTGGCTGGGGCCGCGGTCCCACGTTTAGCGTCGACAACTCCACTTCTGGCACGTTTTTGACGCAGCTCTTGCTCCTTAGCCGCTTTACGCATCACCTTATCGTAAGG…	1441	gi|292495031|sp|P08429.2|RL4A_XENLARecName: Full=60S ribosomal protein L4-A; AltName: Full=L1A	P08429	5.56379E-133	blastx_Swissprot
Rphi_rep_c41356	CCGGCGACGACGCCCGACGAGCCGTGTTCCTCGATGTCGGCAGACCCAGGCATCAGGGTGTGATGGTTGGTATGGGACAAAAGACAGCTATGTCGGCGATGAAGCACAGAGCAAGAGAGGTATTCTAACTCTGAAATACCCAATCGAACACGGTATCGTCACCAACTGGACGACATGGAGAAATCTGGCATCATACTTTCTACAATGAACTCCGTGTTGCCCCAGAGGAACACCCCGTACTTCTCACCGAAGCGCCTCTAAATCCTAAGGCCAATAGAGAAAAGATGACTCAAATTATGTTTGAGACCTTCAATTCACCAGCCATGTACGTAGCTATCCAAGCTGTCCTGTCACTTTACGCTTCCGGTCGTACCACCGGTATTGTGATGGACTCCGGCG…	952	gi|113273|sp|P12716.1|ACTC_PISOCRecName: Full=Actin, cytoplasmic	P12716	6.89087E-133	blastx_Swissprot
Rphi_rep_c39120	CCCCAATATCCAGACATGATTCTGTCTGCTTCAAGAGATAAAACACTGATTCAGTGGCGTCTTGTACGTGAAGAAGGATGCTTTGGAGTGCCACACAAAATGTTGAAAGGTCACAGTCACYTTGTGTCTGATGTTGTTATGTCTTCTGATGGACAGTTTGCTCTGTCCGGATCCTGGGACAAGACCTTAAGATTGTGGGATCTGAGCACCTCAAGGACAACAAGAATGTTCAAAGGTCACACCAAGGATGTATTGAGTGTTGCCTTCTCCGCAGACAACAGACAGATTGTGTCCGGATCCAGAGACAAGTCCATCAAGCTTTGGAATACCCTTGGTGTCTGTAAATACACCATTCAGGATGAAGGACACAGTGACTGGGTGTCATGTGTGAGATTCTCC…	991	gi|54037164|sp|P63245.3|GBLP_RATRecName: Full=Guanine nucleotide-binding protein subunit beta-2-like 1; AltName: Full=Receptor for activated C kinase; AltName: Full=Receptor of activated protein kinase C 1; Short=RACK1 >gi|54037165|sp|P63246.3|GBLP_PIG RecName: Full=Guanine nucleotide-binding protein subunit beta-2-like 1; AltName: Full=Receptor for activated C kinase; AltName: Full=Receptor of a…	P63245	7.4223E-133	blastx_Swissprot
Rphi_rep_c38238	TTGTCTGTAGGGTCATACTCGGTGGCAGCATTGCTCTTCACAACTTTGCCATCCTTGGTGTGGATTCCATCTCCAATGCGGTAAATCTTCTTGTTGATTTCAGTACGATGATGGTAACCCTTCTGACCAGCACGAGCTACAGTGAACTGTACACGGCTAGGATGCCATGCTCCAATACAAGCAACCTTTCTAAGACCCTTGTGTGTCTTCCTTGGTAGTTTCTTGCAGTGCCATCTTGAAGTTACACCCTTCACTCCCTTTCCTTTGGTGACACCAATGATATCAATGTTCTCATCCTGGGAAAACACACTCTTGACTTGTACACTTTTCTCCATGTGTTCACGGACCCAGTCTACCTTTTCACTAATAGTTCCACCATTAACTTGGATCTCCATAATG…	952	gi|3122718|sp|O16797.3|RL3_DROMERecName: Full=60S ribosomal protein L3	O16797	1.00974E-132	blastx_Swissprot
Rphi_rep_c43087	GGGGGATAAGGACGTAGTATATCAACGATAAACAGCAACCATGAGAGAAATTGTACATCTTCAAGCTGGGCAATGCGGAAATCAAATCGGAGCTAAGTTCTGGGAAGTGATCTCAGACGAGCATGGAATTGACCCCACCGGTACATACCACGGGGATTCAGACCTTCAACTTGAGAGAATCAACGTCTACTATAATGAAGCTTCTGGTGGTAAATATGTCCCCGTCGCAGTTCTGGTCGATCTGGAGCCTGGAACCATGGACTCCGTGAGGTCCGGACCATTTGGTCAGGTATTCAGACCCGACAACTTTGTTTTTGGACAAAGTGGTGCTGGAAACAACTGGGCCAAGGGTCACTACACAGAGGGAGCCGAGCTGGTTGACTCGGTCATGGATGTAGT…	861	gi|55977480|sp|P68371.1|TBB2C_HUMANRecName: Full=Tubulin beta-2C chain; AltName: Full=Tubulin beta-2 chain >gi|55977481|sp|P68372.1|TBB2C_MOUSE RecName: Full=Tubulin beta-2C chain >gi|93140718|sp|Q3MHM5.1|TBB2C_BOVIN RecName: Full=Tubulin beta-2C chain	P68371	1.06773E-132	blastx_Swissprot
Rphi_rep_c4108	TCAACGATTCTCCTGCCCTGAAAAAAGCTGATATTGGTGTTGCTATGGGTATCGCTGGTAGTGATGTAAGTAAACAGGCTGCTGACATGATCTTGCTTGACGACAACTTTGCCTCTATTGTAACTGGTGTTGAGGAAGGCCGTCTTATCTTTGACAACTTGAAGAAGTCCATCGCTTACACCCTGACATCCAACATTCCAGAAATCTCACCATTCTTGTTGTTCATTCTTCTCGACATTCCACTCCCACTCGGCACCATCACCATTTTGTGTATTGATTTGGGAACTGACATGGTACCGGCTATCTCTCTCGCATACGAACAAGCTGAAAACGACATCATGAAGCGTCTGCCACGTGATCCACTCCACGACAAACTTGTAAACGAAAGATTGATCAGTA…	1340	gi|74794482|sp|Q6RWA9.1|AT1A_TAESORecName: Full=Sodium/potassium-transporting ATPase subunit alpha; Short=Na(+)/K(+) ATPase alpha subunit; AltName: Full=Sodium pump subunit alpha; AltName: Full=TNaK1-alpha	Q6RWA9	1.11594E-132	blastx_Swissprot
Rphi_rep_c44009	TGTTTGAGACCTTCAACGCACCAGCCATGTACGTCGCCATCCAGGCCGTGCTCTCACTGTACGCTTCCGGTCGTACCACCGGTATCGTACTTGACTCCGGAGATGGTGTCACCCACACCGTCCCAATCTACGAAGGTTACGCTCTTCCCCACGCCATCCTCCGTCTTGACTTGGCTGGTAGAGATCTTACTGATTACTTGATGAAGATCCTCACTGAACGTGGTTACTCATTCACAACCACCGCTGAACGTGAAATTGTCAGAGATATCAAGGAGAAGCTTTGCTATGTTGCTCTTGACTTCGAGCAGGAAATGGCCACTGCCGCTTCTTCATCCTCCCTCGAGAAGAGCTACGAACTTCCCGACGGACAGGTCATCACCATCGGTAACGAGAGATTCC…	748	gi|2833326|sp|Q26065.1|ACT_PLAMGRecName: Full=Actin, adductor muscle	Q26065	1.37094E-132	blastx_Swissprot
Rphi_rep_c42063	CGTCAGGTTCAGACATTTGGTTTAGGTGCTTGCCCGATAGGGCAATGGTGCGAAGCTACCATCTGAGGGATTATGACTGAACGCCTCTAAGTCAGAATCCCGCCCAGACTATTGCACTCGACGATACTCTGCGTTGATACCACTGCTTWGATTTTCTTTCTGCATACGGTCGGCAATTCCTGGGTACATAGTGGAACCACCGGACAACACAGTGTTGGCGTACAGATCTTTACGGATGTCAACGTCACACTTCATAATACTGTTGTATGTAGTTTCATGGATACCTGCGGATTCCATACCAAGGAAAGATGGCTGGAACGTGGCTTCTGGACACCGGAAACGTTCGTTACCAATGGTGATGACTTGACCGTCGGGGAGTTCGTAGCTCTTCTCAAGACT…	932	gi|543768|sp|Q03342.1|ACT3_ECHGRRecName: Full=Actin-3	Q03342	2.56942E-132	blastx_Swissprot
Rphi_rep_c5232	TTCCYAACTCATCTATATCATCTAAACTTCGTAAGAAGCCAAAAATGATAAAGTTCGGAACAAACGTGGATCTGTCTGATCATAAGAAATGGGAAGTACAACTGAAAGAGTTGGCAAAGTTGCCGGCGTTTTGCCGTCTGGTGTCGGGAAGTAATTTACTCAGTCACATCGGGCACACAATCCTTGGTATGAATACCGTACAGCTTTACATGAAGGTCCCAGGATCCAGAACTCCAGGTCATCAAGAGAATAATAGTTTCTGCTCTGTGAATATTAACATCGGTCCAGGTGACACKGAATGGTTCGGTGTACCGGAACAGTACTGGGGTGTTATACACAACATGTGTGAAAGGAACGGAGTTGACTATTTATCYGGCTCTTGGTGGCCGGTACTGGAAG…	1229	gi|122066655|sp|O70546.2|KDM6A_MOUSERecName: Full=Lysine-specific demethylase 6A; AltName: Full=Histone demethylase UTX; AltName: Full=Ubiquitously transcribed TPR protein on the X chromosome; AltName: Full=Ubiquitously transcribed X chromosome tetratricopeptide repeat protein	O70546	3.22334E-132	blastx_Swissprot
Rphi_rep_c51427	TACAGATCTTTACGGATGTCAACGTCACACTTCATAATACTGTTGTATGTAGTTTCATGGATACCTGCGGATTCCATACCAGGAAAGATGGCTGGAACGTGGCTTCTGGACNCCGGAAACGTTCGTTACCAATGGTGATGACTTGACCGTCGGGGAGTTCGTAGCTCTTCCCAAGACTGCTAGATGAGGCAGCAGTTTGCATTTCCTGTTCAAAGTCGAGAGCAACATAACATAATTTTTCTTTAATATCTCTTACAATTTCTCTTTCAGCTGTTGTCGTGAAAGAATAACTACGCTCTGTAAGGATCTTCATAAGATAGTCTGTCAAAGATCTCTTCCGGCCAAGTCCAATTCTCAAAATGTCGTGCGGAGGTGCGTAACCTTCATAGATAGGTACAG…	780	gi|113273|sp|P12716.1|ACTC_PISOCRecName: Full=Actin, cytoplasmic	P12716	3.29588E-132	blastx_Swissprot
Rphi_rep_c48267	GGAGCAATAATTTTGATCTTCATTCGTTGGTGGAGCCAAAGCAGTGATTTCTTTCTGCATACGGTCGGCAATTCCTGGGTACATAGTGGAACCACCTGACAACACAGTGTTGGCATAAAGATCTTTACGGATGTCGACGTCACACTTCATGATACTGTTGTATGTAGTTTCATGGATACCTGCGGATTCCGTACCAAGGAAAGATGGCTGGAACATGGCTTCTGGACACCGGAAACGTTCATTACCAATGGTGATGACTTGACCGTCGGGTAGCTCGTAGCACTTCTCAAGACTGCTAGATGAGGCGGCAGTTTGCATTTCCTGTTCAAAGTCGAGAGCAAACATAACATAATTTTTCTTAATATCTCTTACAATTTCTCTTTCGGCTGTCGTGGTGAA…	785	gi|113273|sp|P12716.1|ACTC_PISOCRecName: Full=Actin, cytoplasmic	P12716	5.68981E-132	blastx_Swissprot
Rphi_rep_c18863	AGTAATTTTACTGCAATATCGCTTGGCTTACAGAACAATTTCCCACAAACCAATGATGTTAARTTTTTTTACTATTTTTTTYTTCTCTGTTAATTTAATGTCTATTTATCTCATCGCCATGGAGACTTGCCAGACACGGATATTGTTATCTGTGTAGCCAGCAAAAAGTAGTCTGTCCGTCAGCAGACCAGGCAAGAGAAATACACTGGGCTGGCTCGGCCTTGCTGCTTGTACCAATTACTTCCTGTCTCAGTTCATCTACAACAACTTTGCCTTCCAAATCCCAGATCTTGATGCTTGGACCAGTAGCTGCACACAGCCAGTATCTGTTAGGACTGAAGCAGAGAGAGTTGATGATGCCACCACCATCAAGTGTGTACAAATGTTTGCCTTCGTTCA…	1221	gi|54037164|sp|P63245.3|GBLP_RATRecName: Full=Guanine nucleotide-binding protein subunit beta-2-like 1; AltName: Full=Receptor for activated C kinase; AltName: Full=Receptor of activated protein kinase C 1; Short=RACK1 >gi|54037165|sp|P63246.3|GBLP_PIG RecName: Full=Guanine nucleotide-binding protein subunit beta-2-like 1; AltName: Full=Receptor for activated C kinase; AltName: Full=Receptor of a…	P63245	6.649E-132	blastx_Swissprot
Rphi_rep_c46949	TTTCCGTCGAGCAGGCAAGATGTCCCACAGAAAATTTTCTGCGCCCCGACATGGCTCTAAAGGGTTTCTACCAAAGAAGAGATCAAGGAGACAGCGTGGTAAATGCAAGGCGTTTCCTAAGGATAACAAATCAAACCCAGTTCATCTTACAGCCTTCATTGGTTACAAGGCAGGAATGACCCACATTCTCCGAGAAGTTGATCGACCTGGCTCCAAGTCAAATAAGAAAGAAGTTGTCGAGGCCGTCACGATCGTTGAAGCACCACCTATGATGGTAGTTGGCTGCACTGGTTATATTGAGACTCCAAGTGGCCTTAGATCTTTCAAGACCATCTGGGCTGAGCATTTGAGTGAAGAATGTAGAAGAAGATTTTACAAGAACTGGTACCGCTCCAAGAA…	965	gi|3122718|sp|O16797.3|RL3_DROMERecName: Full=60S ribosomal protein L3	O16797	6.70854E-132	blastx_Swissprot
Rphi_rep_c29231	ACTACAAAAATTTTAATTAGTCACTTTGTCGGATTTGGTCGGTATTCTGAGTTGTGGTCTTACCCACACAGCTGTTGTACCACTTGATTTGGTCAAATGTAGAATACAAGTAGATCCAGCCAAATATAAGAACATTGTCAATGGATTTAAAGTGACATTAGCTGAAGGTGGCACAAGAGCACTCGGTCTAGGATGGGCTCCAACCTTCATTGGTTATTCTATGCAGGGCTTGTGTAAATTTGGGTTTTATGAGGTTTTCAAAAATGTTTACTCTGGTATTTTAGGAGAGGAAAAGACGTACTTGTGGAGAACCTCATTATACTTGGCTGCTAGTGCATCAGCAGAGTTCTTTGCTGATATTGCTCTGTGTCCTATGGAGTCTGTGAAAGTGAGAATTCA…	1250	gi|127276|sp|P16036.1|MPCP_RATRecName: Full=Phosphate carrier protein, mitochondrial; AltName: Full=Phosphate transport protein; Short=PTP; AltName: Full=Solute carrier family 25 member 3; Flags: Precursor	P16036	9.60486E-132	blastx_Swissprot
Rphi_rep_c48892	AGTAATTTAGTTAATTGTATATAATTGTTTATCTAGTAAACATTTTCTGTTGTACAATAGATGGTCCGGGTTCTATCGTATTCCTGTTTGCTGATCCACATCTGTTGGAAAGTTGAAAGTGAGGCTAAAATAGAACCACCGATCCATACAGAGTATTTCCTCTCTGGTGGAGCAATGATTTTGATCTTCATCGTTGGTGGAGCCAAAGCAGTGATTTCTTTCTGCATACGATCGGCAATTCCTGGGTACATAGTGGAACCACCTGATAACACAGTGTTGGCATACAGATCTTTACGGATGTCAACGTCACACTTCATAATACTGTTGTATGTAGTTTCGTGGATACCTGCGGATTCCATACCAAGGAAAGATGGCTGGAACATGGCTTCTGGACACCGG…	818	gi|113273|sp|P12716.1|ACTC_PISOCRecName: Full=Actin, cytoplasmic	P12716	1.14906E-131	blastx_Swissprot
Rphi_rep_c36901	TATCCAGACATGATTCTGTCTGCTTCAAGAGATAAAACAATTGATTCAGTGGCGTCTTGTACGTGAAGAAGGGTGCTTTGGAGTGCCACACAAAATAGTTGAAAGGTCACAGTCACTTTGTGTCTGATGTTGTTATGTCTTCTGATGGACAGTTTGCTCTGTCCGGATCCTGGGACAAGACCTTAAGATTGTGGGATCTGAGCACCTCAAAGACAACAAGAATGTTCAAAGGTCACACCAAGGATGTATTGAGTGTTGCCTTCTCCGCAGACAACAGACAGATTGTGTCCGGATCCAGAGACAAGTCCATCAAGCTTTGGAATACCCTTGGTGTCTGTAAATACACCATTCAGGATGAAGGACACAGTGACTGGGTGTCATGTGTGAGATTCTCCCCAA…	913	gi|3023850|sp|O42249.1|GBLP_ORENIRecName: Full=Guanine nucleotide-binding protein subunit beta-2-like 1; AltName: Full=Receptor of activated protein kinase C; Short=RACK	O42249	1.27043E-131	blastx_Swissprot
Rphi_rep_c35075	TACTCCGAGAAAAGATTCCTTGAAATCACCAATGAGGTATCCAATTACATTAAGAAGATTGGTTACAACCCTAAAAATGTTGCTTTTGTGCCTATTTCTGGCTGGCATGGAGATAACATGATTGAACCATCCAGTAACATGACTTGGTACAAGGGGTGGTCTGTAGAGAGGAAGGAAGGAAATGCTTCTGGAAAGACCYTCTTTGAGGCTCTTGATTCCATCCTTCCRCCAGCAAGACCAACAGACAAGGCTCTACGTCTCCCACTCCAGGATGTCTACAAAATTGGAGGTATTGGAACAGTGCCAGTAGGTAGAGTTGAAACTGGTATTATCAAACCAGGAATGGTTGTTACCTTTGCTCCTTCCCAAATCACCACTGAAGTTAAGTCTGTTGAAATG…	915	gi|6015057|sp|Q92005.1|EF1A_DANRERecName: Full=Elongation factor 1-alpha; Short=EF-1-alpha	Q92005	1.37786E-131	blastx_Swissprot
Rphi_rep_c41087	GGTATCGTCACCAACTGGGACGACATGGAGAAAATCTGGCATCATACTTTCTACAATGAACTCCGTCGTTGCCCCAGAGGAACGCCCCGTACTTCTCACCGAAGCGCCTCTAAATCCTAAGGCGAACAGAGAAAAGATGACCCAAATTATGTTTGAGACCTTCAATTCACCAGCCATGTACGTAGCTATCCAGGCTGTCCTGTCACTTTACGCTTCCGGTCGTACCACTGGTATTGTGATGGACTCTGGAGATGGAGTATCGCACACTGTACCTATCTATGAAGGTTACGCACTTCCTCACGCCATTTTGAGATTGGACTTGGCCGGAAGAGATCTGACAGACTATCTTATTTGAAGATTCTCACAGAACGTGGTTATTCTTTCACCACGACAGCCGAA…	991	gi|113273|sp|P12716.1|ACTC_PISOCRecName: Full=Actin, cytoplasmic	P12716	1.38602E-131	blastx_Swissprot
Rphi_rep_c45343	AACAATTCTTGGATGGCGGTACTGTTTTTACCTAATTGAAGGTGGCAGACATCTTAAGACCACGTGGTGGAATATCACAAACAGCTGTCTTGACGTTGTTGGGAATCCATTCGACGAAGTAGCTGCTGTTCTTATTTTGGACATTCAACATTTGTTCATCGACCTCCTTCATGGACATACGTCCTCTGAAAATGGCAGCAACTGTCAAGTAACGTCCGTGACGTGGGTCACAGGCAGCCATCATGTTCTTGGCATCAAACATTTGCTGAGTAAGCTCAGGAACAGTGAGTGCCCTGTATTGTTGACTACCACGTGAGGTAAGAGGTGCAAAACCTGGCATGAAAAAGTGAAGACGTGGGAAGGGAACCATGTTGACGGCCAATTTACGAAGATCGGCAT…	801	gi|135490|sp|P02554.1|TBB_PIGRecName: Full=Tubulin beta chain; AltName: Full=Beta-tubulin	P02554	1.4586E-131	blastx_Swissprot
Rphi_rep_c1687	TAAATACCGGCGAAAGGGCGGAAACAGCACAGTTTGCTCATCCAGACACATCAAGTCGACTGAGGAGTATCTGTGTTTGTAGATTTTCGTGGGAGAAAAATAGAAAACAACCTTCAAAATGCGTGAATGTATCTCTATCCATGTTGGTCAAGCCGGAGTCCAGATGGGCAATGCCTGCTGGGAATTGTACTGTCTCGAGCACGGTATCCAGCCTGATGGTCAGATGCCCAGTGACAAGACCATTGGAGGTGGTGATGATTCCTTCAACACCTTCTTCAGCGAGACTGGTGCAGGAAAGCATGTGCCCAGAGCCGTCTTTGTTGATTTGGAGCCTACTGTAGTTGATGAGGTTCGAACTGGTACCTACCGACAATTGTTCCACCCTGAACAGCTGATCAC…	866	gi|55977470|sp|P68370.1|TBA1A_RATRecName: Full=Tubulin alpha-1A chain; AltName: Full=Alpha-tubulin 1; AltName: Full=Tubulin alpha-1 chain >gi|55977473|sp|P68362.1|TBA1A_CRIGR RecName: Full=Tubulin alpha-1A chain; AltName: Full=Alpha-tubulin 2; AltName: Full=Alpha-tubulin II; AltName: Full=Tubulin alpha-2 chain >gi|55977479|sp|P68369.1|TBA1A_MOUSE RecName: Full=Tubulin alpha-1A chain; AltName: Ful…	P68370	1.65366E-131	blastx_Swissprot
Rphi_rep_c48050	TCTTAAGCACTGTACTTCGGGTCATTATAAGAAGCATGCATACCAAGTTTGAAGTCAATCCAACTTATAATGACTGACTTATGCTCCGGACAAGCTTAAGGGGACGCCGAAGACGACAACGACGCCGCCGCCCCCGTACTCTGCGTTGATACCACTGCTTCGTGTTGCCCAGAGGAACACCCAGTACGTTCTCGACCGAAGCGCCTCTAAATCCTAAGGCAAACAGAGAAAAGATGACCCAAATTATGTTTGAGACCTTCAATTCACCAGCTATGTACGTTGCTATCCAGGCTGTCCTGTCATTGTACGCGTCCGGTCGTACCACTGGCATTGTGATGGACTCTGGNGATGGAGTATCGCACACTGTACCTATCTATGAAGGTTACGCACTTCCTCACG…	997	gi|113273|sp|P12716.1|ACTC_PISOCRecName: Full=Actin, cytoplasmic	P12716	7.10033E-131	blastx_Swissprot
Rphi_rep_c47494	AGACTTGCCAGACACGAGTATGTTATCTGTGTAGCCAGCAAAAGTAGTCTGTCCGTCAGCAGACCAGGCAAGTGGAATACACTGGGCTGGCTCAGCCTTGCTGCTTGTACCAATTACTTCCTGTCTCAGTTCATCTACAACAACTTTTGCCTTCCAAATCCCAGATCTTAATGCTAGGACCAGTAGCTGCACACAGCCAGTATCTGTTAGGACTGAAGCAGAGAGAGTTGATGATGCCACCACCATCAAGTGTGTACAAATGCTTGCCTTCGTTCAAGTCCCACAGCATAGCATTACCATCCTTGCCTCCAGAGGCACACAGAGAACCGTCGGGTGATACAGCAACATTATTCAAGTAGCCAGCGTGACCAAAATGGTTGGTCTTTAGTTTACAGTTGG…	862	gi|3023850|sp|O42249.1|GBLP_ORENIRecName: Full=Guanine nucleotide-binding protein subunit beta-2-like 1; AltName: Full=Receptor of activated protein kinase C; Short=RACK	O42249	7.52121E-131	blastx_Swissprot
Rphi_rep_c38076	GGCTATCTATGACATATGTAGACGTAACCTAGATATTGAACGCCCTAGCTACACCAATTTAAACCGTCTGATCAGTCAGATCGTTTCCTCAATCACAGCCTCACTCCGCTTCGACGGCGCCCTGAACGTAGATCTTACTGAATTCCAGACCAATTTAGTACCTTACCCGCGAATCCACTTTCCTCTTGCTACCTACGCCCCAGTAATTTCTGCCGAAAGAGCTTACCATGAACAAATCTCGGTCGCTGAAATCACAAATGCATGTTTCGAGCCTGCCAACCAGCTCGTCAAATGTGATCCACGTCATGGTAAGTACATGGCTTGTTGTCTTTTGTACCGTGGTGACGTGGTTCCAAAAGACGTCAACGCCGCCATTGCTTCCATCAAGACAAAGAGAAC…	1007	gi|47117251|sp|Q8T6A5.1|TBA1_APLCARecName: Full=Tubulin alpha-1 chain	Q8T6A5	7.85658E-131	blastx_Swissprot
Rphi_rep_c42211	GATACATAGTAGCTGTGACATACATGGCACAAACAAGGTCAATCRGCCCTCAATACAACTGTTTAATTGGCTATCATCAGACGATACATGTGATCAGTCTTGTTTATCTTTTTACTATGTTTAGGAAATTGATTTTAATTTAGGTAGCATTATATTATGATGTAGCATGGTTTGGTGCTCAGATGCTCAGTACATTAATCACACAGTCTAAACCAGTGGTTACAAAAAATCAGACAAATTGTTTTGTATCGAATGAACGAAATCAATATTAAAACAAATGTCCTCTCTAACATGTTCATCAGAGAGAAGGGAAATAACGAAAGTGTGTTGAATGGCCGAGTGTGAACTAAGAATTTAATTAAAGGTTTAATCCTTAACGGCCACAGATTCTAACTCGTG…	1739	gi|113273|sp|P12716.1|ACTC_PISOCRecName: Full=Actin, cytoplasmic	P12716	8.43426E-131	blastx_Swissprot
Rphi_rep_c40982	CGTCACACTTCATGATGCTGTTGTATGTGGTTTCATGGATACCAGCAGATTCCATACCCAAGAAGGATGGCTGGAAAAGGGATTCTGGGCAACGGAATCTCTCGTTACCGATGGTGATGACCTGTCCGTCGGGAAGCTCGTAGCTCTTCTCGAGGGAGGATGAAGAAGCGGCGGTGGCCATTTCCTGCTCGAAGTCAAGAGCAACATAGCAAAGCTTCTCCTTGATATCTCTGACTATTTCACGTTCAGCGGTGGTTGTGAATGAGTAACCACGTTCAGTGAGGATCTTCATCAAGTAATCAGTAAGATCTCTACCAGCCAAGTCAAGACGGAGGATGGCGTGGGAAGAGCGTAACCTTCGTAGAGTTGGGACGGTGTGGGTGACACCATCTCCGGAGT…	938	gi|113275|sp|Q00215.1|ACTC_STYPLRecName: Full=Actin, cytoplasmic	Q00215	1.34247E-130	blastx_Swissprot
Rphi_rep_c698	CTGATAAGTTCCTTTAATTAGAAATACCGCATCCATGCTTCAACAATATGTTTAACTGTCACAATGATCCCAAGAAATAGTCACCATGTGATTAAGTATTAGTGTCACACAGTACCCATATACCAGAGTCACACAGTACCTTAGTATTAGTGTCAAATACTAACAGAGTATCCGTATCACACAGTACCTATGTAAACATATTATCAAAACCTGCAGCAGTTAACTAACAATATTGAATGTGTGCAACAAAAATCATTTACACTCAACTTTTATAATGTAATTTGTTAAATACTTGTAAAAAGGAGAAGAAAAAATTCCGGTGTCTTAAAATTGTAATTTAAAATTGAAATATAATCGTTTTTTAAGACATGTGTAAGATCATATTAAAATATTAAAGAA…	1559	gi|37537752|sp|Q9R1K5.1|FZR_MOUSERecName: Full=Fizzy-related protein homolog; Short=Fzr; AltName: Full=Cdh1/Hct1 homolog	Q9R1K5	1.41178E-130	blastx_Swissprot
Rphi_rep_c35755	GCCTTCATYGGTTACAAGGCAGGAATGACCACATTCTCCGAGAAGTTGATCGACCTGGCTCCAAGTCAAATAAGAAAGAAGTTGTTGAGGCCGTCACGATCGTTGAAGCACCACCTATGATGGTAGTTGGCTGCACTGGTTATATTGAGACTCCAAGTGGCCTTAGATCTTTCAAGACCATCTGGGCTGAGCATTTGAGTGAAGAATGTAGAAGAAGATTTTACAAGAACTGGTACCGCTCCAAGAAGAAGGCATTTACCAAGGCTTCCCAGAAATGGAATGATGATGCTGGCAAGAAGGAGATTGAGAGAGACTTCAACAAGATGAAGAAATACTGTACTACCATCAGGGCCATCTGTCACACTCAGACCAAGTTGTTGAAGAAACGTCAGAAGAAAG…	989	gi|3122718|sp|O16797.3|RL3_DROMERecName: Full=60S ribosomal protein L3	O16797	2.223E-130	blastx_Swissprot
Rphi_c10337	CATGGTTTAACTACAGAGCTACACATTACATGGTAAATCATGGATTCTACAACTTTCTCAACTGGTTTGATGAAAGAGCATGGTATCCACTTGGCAGAATTGTTGGTGGAACGGTGTATCCCGGGTTGATGGTAACTTCTGGTTCCATTCATTGGTTACTACATCTGTTGAATATACCAGTACATATCAGAGATATATGTGTCTTCCTTGCTCCTGTATTCAGTGGAATGACGGCAGTATCTGTGTACTTGTTTACTAAGGAGATATGGTCGGCTGGGGCTGGGCTCTTTGCAGCATGTTTTATTGCTATTGTACCGGGCTATATATCTAGGTCAGTGGCAGGCAGCTATGATAATGAAGGCATTGCTATATTTGCTCTCATGTTTACATACTATCTCT…	986	gi|1174468|sp|P46975.1|STT3_CAEELRecName: Full=Oligosaccharyl transferase subunit STT3 homolog	P46975	4.35688E-130	blastx_Swissprot
Rphi_c7918	ATGTTGCTATCATCATGTGGGAAGTTTTACTTCATCCTGTAGAGCATTTTTCTCTGCATCCTGTGCTGCTGCTCTCCTCGTCTTAACATGAAATGTATCACTTTCTGTATTTAGCCCGCTCCGGATATTTCTGTTTGAGGAAATCTTGTAGGATCGCATGTTCAGAGACCTGTGATCCTATCACAAATCTTCTTTTCAACTGTTTCTCAATACGTCCCAACAAATCCTGGTCTTCTTCTGTAGTGAAACCTTCTACACCTGCAAGGTTACCCGACATGGCAGCATCAAGTGTTGACACCTGGAACAGTCTTAATGCTTCATCTACATCAAGCTCTGTGGCAAATGGTTGCAACTTCATCTTGGCAAGAGATTCACTGATACGTATTATAGCCTCAAGTT…	916	gi|82229908|sp|Q561P5.1|MCM5_XENTRRecName: Full=DNA replication licensing factor mcm5	Q561P5	6.67482E-130	blastx_Swissprot
Rphi_c29251	GTATGAGACATAACCAAAGAACAATCAATGTCAATGATTATGAAACATAAGGTTTTTAGTACATCTTTATTTACAAAAAGTACATCTTTATTTACTAATGGTTAAAACAAGCAAAATAACAAATAACAAAATAACAGTAGTTTTGTTTTACAACTGAACATTTTTATCTCTAAGATGCTAATACGTTTGTGGTAGAGGCTTATTTTTATTTGACTTAATGTATTAATGTATTTTTTTCAAATAAAATAATATTTTTTCAAATAAAATAATAACATTTTTAATTTGAAACGAGTTGGTTTTTATATTCAAACTAACATTACTTAATGTATAAGAAATTCTAATTTAGAATATCATGGCTGCTTAAAAAGTCACTTGAAAGTTAGTATATTTAGGCTTCTT…	1152	gi|135489|sp|P11833.1|TBB_PARLIRecName: Full=Tubulin beta chain; AltName: Full=Beta-tubulin	P11833	7.12223E-130	blastx_Swissprot
Rphi_rep_c41134	TAGGCTACAGAACAGATGACACTGAGGCACCTTCAAGGCCATGGCGTTGGTGACCCAGATTGCTACAACTCCCCAACTATCCAGACATGATTCTGTCTGCTTCAAGAGATAAAACCCTGATTCAGTGGCGTCTTGTACGTGAAGAAGGATGCTTTGGAGTGCCACACAAAATGTTGAAAGGTCACAGTCACTTTGTGTCTGATGTTGTTATGTCTTCTGATGGACAGTTTGCTCTGTCCGGATCCTGGGACAAGACCTTAAGATTGTGGGATCTGAGCACCTCAAAGACAACAAGAATGTTCAAAGGTCACACCAAGGATGTATTGAGTGTTGCCTTCTCCGCAGACAACAGGCAGATTGTGTCCGGATCCAGAGACAAGTCCATCAAGCTTTGGAATA…	966	gi|2494906|sp|Q93134.1|GBLP_BIOGLRecName: Full=Guanine nucleotide-binding protein subunit beta-2-like 1; AltName: Full=Receptor of activated protein kinase C; Short=RACK	Q93134	7.45289E-130	blastx_Swissprot
Rphi_rep_c39993	AAAGCCGGGATTTACATTGAAATTGTGAGGACAGAATATCGAACATAAACATGGATGACGGAGATGTTGCAGCTTTGGTCGTAGACAATGGATCCGGTATGTGCAAGGCTGGATTTGCCGGCGACGACGCCCCGAGAGCCGTGTTTCCCTCGATTGTCGGCAGACCTAGGCATCAGGGTGTAATGGTTGGTATGGGACAAAAAGACAGCTATGTCGGCGATGAAGCACAGAGCAAGAGGGGTATTCTAACTCTGAAATACCCAATCGAACACGGTATCGTCACCAACTGGGACGACATGGAGAAAATCTGGCATCATACTTTCTACAATGAACTCCGTGTTGCCCCAGAGGAACACCCCGTACTTCTCACCGAAGCGCCTCTAAATCCTAAGGCAAACA…	775	gi|113271|sp|P15475.1|ACTB_XENBORecName: Full=Actin, cytoplasmic 1; AltName: Full=Beta actin	P15475	9.83411E-130	blastx_Swissprot
Rphi_rep_c49582	ATGTTTGTAGACCTTCAACGCACCAGCCATGTACGTTGCCATCCAGGCCGTGCTCTCACTGTACGCTTCCGGTCGTACCACCGGTATCGTACTTGACTCCGGAGATGGTGTCACCCACACCGTCCCAATCTACGAAGGTTACGCTCTTCCCCACGCCATCCTCCGTCTTGACTTGGCTGGTAGAGATCTTACTGATTACTTGATGAAGATCCTCACTGAACGTGGTTACTCATTCACAACCACCGCTGAACGTGAAATTGTCAGAGATATCAAGGAGAAGCTTTGCTATGTTGCTCTTGACTTCGAGCAGGAAATGGCCACTGCCGCTTCTTCATCCTCCCTCGAGAAGAGCTACGAACTTCCCGACGGACAGGTCATCACCATCGGTAACGAGAGATT…	895	gi|2833326|sp|Q26065.1|ACT_PLAMGRecName: Full=Actin, adductor muscle	Q26065	1.24188E-129	blastx_Swissprot
Rphi_rep_c37813	TAATTGTCTTATTTATTCTCATCGCCATGGAGACTTGCCAGACACGGATATTGTTATCTGTGTAGCCAGACAAAAAGTAGTCTGTCCATCAGCAGACCAGGCAAGAAGAAATACACTGGGCTGGCTCGGCCTTGCTGCTTGTACCAATTACTTCCTGTCTCAGTTCATCTACAACAACTTTGCCTTCCAAATCCCAGATCTTGATGCTAGGACCAGTAGCTGCACACAGCCAGTATCTGTTAGGACTGAAGCAGAGAGAGTTGATGATGCCACCACCATCAAGTGTGTACAAATGCTTGCCTTCATTCAAGTCCCACAGCATAGCATTACCATCCTTGCCTCCCGGAGGCACACAGAGAACCGTCGGGTGATACAGCAACATTATTCAAGTAGCCAGCG…	878	gi|54037164|sp|P63245.3|GBLP_RATRecName: Full=Guanine nucleotide-binding protein subunit beta-2-like 1; AltName: Full=Receptor for activated C kinase; AltName: Full=Receptor of activated protein kinase C 1; Short=RACK1 >gi|54037165|sp|P63246.3|GBLP_PIG RecName: Full=Guanine nucleotide-binding protein subunit beta-2-like 1; AltName: Full=Receptor for activated C kinase; AltName: Full=Receptor of a…	P63245	1.39974E-129	blastx_Swissprot
Rphi_rep_c47911	ACCGAAGCGACCTCTAAATCCTAAGGCAAACAGAGAAAAGATGACCCAAATTATGTTTGAGACCTTCAATTCACCAGCCATGTACGTAGCTATCCAGGCTGTCCTGTCACTTTACGCTTCCGGTCGTACCACTGGTATTGTGATGGACTCCGGAGATGGAGTATCGCACACTGTACCTATCTATGAAGGTTACGCACTTCCTCACGCCATTTTGAGATTGGACTTGGCCGGAAGAGATCTGACAGACTATCTTATTGAAGATTCTCACAGAACGTGGTTATTCTTTCACCACGACAGCCGAAAGAGAAATTGTAAGAGATATTAARRAAAATTATGTTATGTTGCTCTCGAACTTTAAGAACAGGAAATGCAAACTGCCGCCTCATCTAGCAGTCTTGA…	949	gi|113273|sp|P12716.1|ACTC_PISOCRecName: Full=Actin, cytoplasmic	P12716	1.78235E-129	blastx_Swissprot
Rphi_rep_c36932	AGACATGATTCTGTCTGCTTCAAGAGATAAAACGACTGATTCAGTGGCGTCTTGTACGTGAAGAAGGATGCTTTGGAGTGCCACACAAAATAGTTGAAAGGTCACAGTCACTTTGCGTCTGATGTTGTTATGTCTTCTGATGGACAGTTTGCTCTGTCGGGATCCTGGGACAAGACCTTAAGATTGTGGGATCTGAGCACCTCAAAGACAACAAGAATGTTCAAAGGTCACACCAAGGATGTATTGAGTGTTGCCTTCTCCGCAGACGACAGACAGATTGTGTCCGGATCCAGAGACAAGTCCATCAAGCTTTGGAATACCCTTGGTGTCTGTAAATACACCATTCAGGATGAAGGACACAGTGACTGGGTGTCATGTGTGAGATTCTCCCCAAATACT…	856	gi|54037164|sp|P63245.3|GBLP_RATRecName: Full=Guanine nucleotide-binding protein subunit beta-2-like 1; AltName: Full=Receptor for activated C kinase; AltName: Full=Receptor of activated protein kinase C 1; Short=RACK1 >gi|54037165|sp|P63246.3|GBLP_PIG RecName: Full=Guanine nucleotide-binding protein subunit beta-2-like 1; AltName: Full=Receptor for activated C kinase; AltName: Full=Receptor of a…	P63245	2.14157E-129	blastx_Swissprot
Rphi_rep_c47052	AGTATTTCCTCTCTGGTGGAGCAATGATTTTGATCTTCTATCGTTGGTGGAAGCCAAAGACAGTGATTTCTTTCTGCATACGATCGGCAATCCCTGGGTACATAGTGGAACCACCTGATAACACAGTGTTGGCATACAGATCTTTTACGGATGTCAACGTCACACTTCATAATACTGTTGCATGTAGTTTCATGGATACCTGCGGATTCCATACCAAGGAAAGATGGCTGGAACATGGCTTCTGGACACCGGAAACGTTCGTTGCCAATGGTGATGACTTGACCGTCGGGGAGTTCGTAGCTCTTTTCAAGACTGCTAGATGAGGCAGCAGTTTGCATTTCCTGTTCAAAGTCGAGAGCAACATAACATAATTTTTTCTTTAATATCCTCTTACGATTT…	871	gi|113291|sp|P10983.2|ACT1_CAEELRecName: Full=Actin-1/3	P10983	3.13658E-129	blastx_Swissprot
Rphi_rep_c50848	GGGTACTAGTTGTAGAACCATATAACGCCACATTGTTCAGTCCATCAACTAGTCGAGAACACAGACGAGACCTACTGTATTGACAACGAGGCTCTCTACGACAATACTAGTTTCTAGAACTTTTGAAAATTGACCACCYCCACATACGGTGACTTGAACCATTTAGTATCAGCTACAATGTCAGGGGTTACCACTTGTCTTCGATTCCCTGGTCAGTTGAACGCTGATCTTCGTAAATTGGCCGTCAACATGGTTCCCTTCCCACGTCTTCACTTTTTCATGCCAGGTTTTGCACCACTTACCTCACGTGGTAGTCAACAATACAGGGCACTCACTGTTCCTGAGCTTACTCAGCAAATGTTTGATGCCAAGAACATGATGGCCGCCTGTGACCCACGT…	806	gi|135489|sp|P11833.1|TBB_PARLIRecName: Full=Tubulin beta chain; AltName: Full=Beta-tubulin	P11833	3.61042E-129	blastx_Swissprot
Rphi_rep_c3166	TGTGAAAGGGAAGTTAATTGTCATGCGATACATAGCACATGTTTTATGAGTCAAAACAATTTTGCTAGTCAGAGATTTACACAAATCACATCGACAAGTCTATTCCTTAATCTCATAAAGTTTAAATTCCCCCATTTTATCTACGTGCGTGTTGATACAGTTGGAGTGTTGTCTTCCATATTGCTGTAATTGCGGGAAGAACGCGGGTTGATGCTTCTTCCTTCCCCGGCCAAGGATCCGACTCCCTGTAAAGACCACCGCGGTTTCGCCTTCTCCTTATCGTTATGACTATCACCGTTCCTATCAAAACGCAAGCGAGCGTAGCCAAAATAGATATGGCTGCAATACCGCCACCAGAAAGGCCTTTCTTCGTTCTGTTGCCGCCTGAATTATACTGAG…	2503	gi|172045702|sp|Q2KJC3.2|MPEG1_BOVINRecName: Full=Macrophage-expressed gene 1 protein; Short=Macrophage gene 1 protein; Short=Mpg-1; Flags: Precursor	Q2KJC3	4.0968E-129	blastx_Swissprot
Rphi_rep_c16147	TGCTGAGGTGGCATCATGGCGTCGTACAAGATTATTTTTGCCGGCTTGTTATTTGCATTAATTCCAGCTATATGTGTTGCAAACAAGAAAACGTTAGTGCTGCTTGACAACTGGTCTCTGCGAGAGACACATTCTATATTTTTCAGATCTCTTCGTGATAAAGGATATGAGTTAACATTTAAGACTGCTGATGATGGAAGCCTCTCACTTTCCAAATACGGAGAATTTCTGTATTCCAACCTTGTCATATTTGCACCATCTGTCGAAGAGTTTGGTGGCAGTGTTGATGTTGCAGCAATAACAAACTTCATTGATAATGGTGGTAATGTGATGGTAGCAGCAAACTCTGCCATTGGAGATCCTCTAAGAGAACTTGCTACAGAATGTGGTCTAGAGTTT…	1173	gi|22256949|sp|O54734.1|OST48_MOUSERecName: Full=Dolichyl-diphosphooligosaccharide--protein glycosyltransferase 48 kDa subunit; Short=DDOST 48 kDa subunit; Short=Oligosaccharyl transferase 48 kDa subunit; Flags: Precursor	O54734	6.16934E-129	blastx_Swissprot
Rphi_rep_c3227	ATTGGTACGAGATACTGTTGCCCTATTTGGTACCAGTACCCATAAAACTGAGTACAATGCTTATCTGGGTTGTAGTAGTCGTATACATAAACTGAAGACGGCTGTCTTGAGCTTATTTCTCCATCAAAGTCGTCCTTCAAACGGAATATGAATTTTGTCTCTTTAGAAGAAATCTCGTGTAAGTAGAACACAATAAAACCTTTTCCGTCAGATGGCCCCCCTTACTCTGCGTTGATAYCASTGGCKTCCTTGTACGTGAAGAAGGATGCTTTGGAGTGCCACACAAAATAGTTGAAAGGTCACAGTCACTTTGTGTCTGATGTTGTTATGTCTTCTGATGGACAGTTTGCTCTGTCCGGATCCTGGGACAAGACCTTAAGATTGTGGGATCTGAGCACC…	1180	gi|3023850|sp|O42249.1|GBLP_ORENIRecName: Full=Guanine nucleotide-binding protein subunit beta-2-like 1; AltName: Full=Receptor of activated protein kinase C; Short=RACK	O42249	6.22394E-129	blastx_Swissprot
Rphi_rep_c40267	TCATCAGCAAGATACCGTGAAGAGTAACCCGACCGAATCATGAACACATTCTCTGTTGTCCCATCCCCAAAGGTCTCAGACACAGTTGTAGAACCATATAACGCCACATTGTCAGTCCATCAACTAGTCGAGAACACAGACGAGACCTACTGTATTGACAACGAGGCTCTCTACGACATCTGTTTCAGAACTTTGAAATTGACCACTCCCACATACGGTGACTTGAACCATTTAGTATCAGCTACAATGTCAGGTGTTACCACTTGTCTTCGATTCCCTGGTCAGTTGAACGCTGATCTTCGTAAATTGGCCGTCAACATGGTTCCCTTCCCACGTCTTCATTTCTTCATGCCAGGTTTTGCACCTCTTACATCACGTGGTAGTCAACAATACAGGGCA…	696	gi|1174604|sp|P41386.1|TBB_HALDIRecName: Full=Tubulin beta chain; AltName: Full=Beta-tubulin	P41386	6.95482E-129	blastx_Swissprot
Rphi_rep_c6449	TTTTTAACTCACAGATCTTGTCTTTCTAAGCAACAAGTCAAAAAAATATCAATTTTTTTGTAAGTAAAAATTTCAAGCATTATAAATATTATATACACCACAAAATATCACACAAGAAATGCCTGAAACTCTTTCCATACACCATTTTATCAAAAACAAGCCATTTGATTATAATATCCTACAAAACTGTGATAATTTTCAAACAAAATTCTATCATTTAACACGATGACTATGCGCTGGAAAAAACCGTTTTCATTGTATTAATATAAACACAAAAACCATGTTAGTAATGTGATTGTATTATCTTTGTTCAGAAACAGTGCTTCATTAAATAAAATCTCCTTTCAAACATTTTGTATACGTTTTTATTCTTTTTGTAAACTTTATGCGTCAATGTTT…	1521	gi|21759257|sp|Q8VEM8.1|MPCP_MOUSERecName: Full=Phosphate carrier protein, mitochondrial; AltName: Full=Phosphate transport protein; Short=PTP; AltName: Full=Solute carrier family 25 member 3; Flags: Precursor	Q8VEM8	8.59638E-129	blastx_Swissprot
Rphi_rep_c30065	CCGTBTCAGGTTCAGACATTTGGTTTAGGTGCTTGCCCGATAGGGCAATGGTGCGAAGCTACCATCTGAGGGCMYTATGACTGAACGCCTCTAAGTCAGAATCCCGCCCAGACTATTGCACTCGACGATACTACTGCGTTGATACCACTGCTTCTTTCTTTCTGCATACGGTCGGCAATTCCTGGGTACATAGTGGAACCACCGGACAACACAGTGTTGGCGTAAAGATCTTTACGGATGTCAACGTTCACACTTCATAATACTGTTGTATGTAGTTTCATGGATACCTGCGGATTCCATACCAAGGAAAGATAGGCTGGAACATAAAAGGCTTCYGGACACCGGAAACGTTCATTACCAATGGTGATGACTTGACCGTCGGGTAGCTCGTAGCTCTTC…	1190	gi|1703148|sp|P53491.1|ACT_ACECLRecName: Full=Actin	P53491	1.081E-128	blastx_Swissprot
Rphi_rep_c13240	CCTTTCYTGTTATACAGTAATTTTACTGCAATATCGCTTGGCTTACAGAACAATTTCCCACAAACCAATGATGTTAAATTTTTTTCTATTTTTTTTCTTCTGTTAATTTAGTGTCTATTTATCTCATCGCCATGGAGACTTGCCAGACACGGATATTGTTATCTGTGTAGCCAGCAAAAAGTGTCTGTCCGTCAGCAGACCAGGCAAGAGAAATACACTGGGCTGGCTCGGCCTTGCTGCTTGTACCAATTACTTCCTGTCTCAGTTCATCTACAACAACTTTGCCTTCCAAATCCCAGATCTTGATGCTAGGACCAGTAGCTGCACACAGCCAGTATCTGTTAGGACTGAAGCAGAGAGAGTTGATGATGCCACCACCATCAAGTGTGTACAAATGTT…	923	gi|54037164|sp|P63245.3|GBLP_RATRecName: Full=Guanine nucleotide-binding protein subunit beta-2-like 1; AltName: Full=Receptor for activated C kinase; AltName: Full=Receptor of activated protein kinase C 1; Short=RACK1 >gi|54037165|sp|P63246.3|GBLP_PIG RecName: Full=Guanine nucleotide-binding protein subunit beta-2-like 1; AltName: Full=Receptor for activated C kinase; AltName: Full=Receptor of a…	P63245	1.44095E-128	blastx_Swissprot
Rphi_c5026	TAAAGTGCCCGGATTACGGCTTCCATTTTCTGTCGCCTACTTCCGATATAAAGCAGTTTTCAGTACAAACTGTTAAACATGGCTGATCAACAGCTAGATTGTGCACTAGATTTAATGAGAAGATTGCCTCCTCAACAGATAGAGAAAAATCTTAGCGACTTAATTGACTTGGTACCAAACCTTTGTGAAGACCTTTTGTCATCTGTAGACCAACCTTTAAAAATAGCCAGATGTAAAACAACAGGCAAAGACTTTTTATTGTGTGACTACAACAGAGATGGTGATTCATACAGGTCTCCTTGGAGTAATAGCTATGACCCTCCATTGGATGATGGCACTATACCATCGGATAAACTACGTAAATTAGAAGTTGATGCCAACTCTGCCTTTGACCAATAT…	1133	gi|81883689|sp|Q5XI32.1|CAPZB_RATRecName: Full=F-actin-capping protein subunit beta; AltName: Full=CapZ beta >gi|158563922|sp|Q5R507.2|CAPZB_PONAB RecName: Full=F-actin-capping protein subunit beta; AltName: Full=CapZ beta	Q5XI32	1.48436E-128	blastx_Swissprot
Rphi_rep_c38010	AGTAATTTTACTGCAATATCGCTTGGCTTACAGAACAACTTTCCCAACCAAAACCAATGATTAGTTTAAATTTTTTTTAAATTTTTTTCTTCTTCTAATTTAATGTCTATCTCCGATTTATCTCATCGCCATGGAGACTTGCCAGACACGGATATTGTTATCTGTGTAGCCAGACAAAAAGTGTCTGTCCGTCAGCAGACCAGGCAAGTAGAAATACACGTGGGCTGGCTCGGCCTTGCTGCTTGTACCAATYACTTCCTGTCTCAGTTCATCTACAACAACTTTGCCTTCCAAATCCCAGATCTTGATGCTAGGACCAGTAGCTGCACACAGCCAGTATCTGTTAGGACTGAAGCAGAGAGAGTTGATGATGCCACCACCATCAAGTGTGTACAAATG…	994	gi|54037164|sp|P63245.3|GBLP_RATRecName: Full=Guanine nucleotide-binding protein subunit beta-2-like 1; AltName: Full=Receptor for activated C kinase; AltName: Full=Receptor of activated protein kinase C 1; Short=RACK1 >gi|54037165|sp|P63246.3|GBLP_PIG RecName: Full=Guanine nucleotide-binding protein subunit beta-2-like 1; AltName: Full=Receptor for activated C kinase; AltName: Full=Receptor of a…	P63245	2.40287E-128	blastx_Swissprot
Rphi_rep_c39732	TCGAACACGGTATCGTCACCAACTGGGACGACATGGAGAAATACTGGCATCATACTTTCTACAATGAACTCCGCGTTGCCCCAGAGGAACACCCAGTACTTCTCACCGAAGCGCCTCTAAATCCTAAGGCAAACAGAGAAAAGATGACCCAAATTATGTTTTGAGACCTTCAATTCACCAGCTATGTACGTTGCTATCCAGGCTGTCCTGTCATTGTACGCGTCCGGTCGTACCACTGGTATTGTGATGGACTCTGGAGATGGAGTATCGCACACTGTACCTATCTATGAAGGTTACGCACTWCCTCACGCCATTTTGAGATTGGACTTGGCCGGAAGAGATCTTAACGGACTATCTAATGAAGATTCTCACGGAACGTGGTTACTCTTTCACCACGAC…	1217	gi|47117881|sp|P92179.2|ACTC_BIOGLRecName: Full=Actin, cytoplasmic	P92179	3.22335E-128	blastx_Swissprot
Rphi_rep_c4645	TACTAGTTTTTAAAAGTACATTACTTTAAAAAAACTTAACTTAAATTAAATAATAATTAGCCATTAACAGTTTTTCCTTTCGTATTTCTTTACGATGAATGTGATATCTATGTATTATTGTAGTCCAGAAATTTAAAAAGRAGCGACTTATCTGGKTAAGAACTTAAAACAAAAGCTGTTACCACTCTTTATTTCAGAGTGATTTCTTGGTATGTTTAAATAAATTCTGTGGACTATGGCGGCATAGCTGTAAGTGTTCTAAATGAAGTCCACAGTTCTTTCCTAAGGTCTCTAATAATCATTTCTTCTTTCCTGTAGCCTTTTGGGCAGCTTTGGTTTTCTTGTCTTCTTTTTCAACCTTAGTAACCTCCTTGATGACACCAACAGCCACTGTCTGTC…	1208	gi|6015057|sp|Q92005.1|EF1A_DANRERecName: Full=Elongation factor 1-alpha; Short=EF-1-alpha	Q92005	4.10322E-128	blastx_Swissprot
Rphi_rep_c30849	ACGACTAAGAGGTGGTTCAACGAGAGGGACGGGGCKCCTCTGGGGCAACACGGAGTTCATTGTAGAAAGTATGATGCCAGATTTTCTCCATATCGTCACCAACTGGGACGACATGGAGAAAATCTGGCATCATACTYTCYACAATGAACTCCGTGTTGCCCCAGAGGAACACCCCGTACTTCTCACCGAAGCCCCTCTCAATCCTAAGGCAAATAGAGAAAAGATGACCCAAATCATGTTTAAGAAAGACCTTCAATTCACCAGCCATGTACGTAGCTATCCAAGCTGTCCTGTCACTTTACGCTTCCGGTCGTACCACTGGTATTGTGATGGACTCTGGAGATGGAGTATCGCACACTGTACCTATCTATGAAGGTTACGCACTTCCTCACGCCATWT…	1065	gi|113273|sp|P12716.1|ACTC_PISOCRecName: Full=Actin, cytoplasmic	P12716	4.52628E-128	blastx_Swissprot
Rphi_rep_c18833	AGTTGCAGCAGGTTTATTCAACTTGATCTTATGACAACACAATTATCAGTACTAAACAACAAACAGCACTATCGATAGACAATATAAGGTAAGTGGTAAAAAGTCTTCACTGTCAATATAAATTTTTTCACAAAAATGTCCGTACATAATTAAAATAAACAGTTCATAAATTAAATTATTTTTTGTTTGTAGCTAGTTCTGTATTTCATGTATTGAACATAAAATCATGCGATTGTTGAATTACTTCTTAGCTGCTGGCTTCTTGGCTGCAGGTTTCTTTGCAGCCGGCTTCTTGGCTGGGGCCGCGGTCCCACGTTTAGCGTCGACAACTCCACTTCTGGCACGTTTTTGACGCAGCTCTTGCTCCTTAGCGGCTTTACGCATCACCTTATCGTATGG…	1445	gi|292495031|sp|P08429.2|RL4A_XENLARecName: Full=60S ribosomal protein L4-A; AltName: Full=L1A	P08429	6.80252E-128	blastx_Swissprot
Rphi_rep_c513	TTATTTTCCCTTTCTTTTGATTCACTCTTCTCATAGTGTCTCTATGCCTTTACTTGATATGGTATGGTCCATGTTTGTCTTTGATGATCATAATCTTGTCAATTACTTCTACCATTCTTATCATCAGAGACCTGCTCCAGATAGAGATGTGTACTGTTGAATATCTTCATCCTAGTATAACCATAGTCATCACTACGGAATGCAGACCAGTGGGGGAGGGATTCTTTTTTGAAAGGATCATGATTTTCTTGGCAACCTGCAGATCCTGTAGTAATGTGAACAGGAGCTCCTGGATTTGTGTAAGGTTGATTCAAGCTGCCATTATATACCTTATCCTCATAAACAGGCCAGAGTCTCTCATAAGCATGTTCATGGGCCCAGACAGCCAAGTCCACTCCA…	1439	gi|166979753|sp|Q8BX37.2|PAPL_MOUSERecName: Full=Iron/zinc purple acid phosphatase-like protein; Flags: Precursor	Q8BX37	7.7566E-128	blastx_Swissprot
Rphi_rep_c51599	GGACAGCTATGTCGGCGATGAAGCACAGAGCAAGAGAGGTATCCTAACTCTGAAATACCCAATCGAACACGGTATCGTCACCAACTGGGACGACATGGGGAAAATCTGGCATCATACTTTCTACAATGAACTCCGTGTTGCCCCAGAGGAACACCCCGTACTTCTCACCGAAGCGCCTCTCAATCCTAAGGCAAATAGAGAAAAGATGACCCAAATCATGTTTGAGACCTTCAATTCACCAGCCATGTATGTTGCTATCCAAGCTGTCCTGTCACTTTACGCTTCCGGTCGTACCACTGGTATTGTGATGGACTCTGGAGATGGGGTATCGCACACTGTACCTATCTATGAAGGTTACGCTCTTCCTCACGCCATTTTGAGATTGGACTTGGCCGGAAG…	717	gi|113273|sp|P12716.1|ACTC_PISOCRecName: Full=Actin, cytoplasmic	P12716	1.1997E-127	blastx_Swissprot
Rphi_rep_c36294	TTTTTTGATGGCAGCGGATCTGATGGCTGCCTAAAATCACAAGTGGTGTTGAAATCGGCTTTGATCCTCGCCAAATATATATCGCTGATACAAAATGGCTACAGAACAGATGACACTGAGGGCCACCCTTCAAGGCCATGGCGGTCGGGTGACCCAGATTGCTACAACTCCCCAATATCCAGACATGATTCTGTCTGCTTCAAGAGATAAAACACTGATTCAGTGGCGTCTTGTACGTGAAGAAGGATGCTTTGGAGTGCCACACAAAATGTTGAARGGTCACAGTCACTTTGTGTCTGATGTTGTTATGTCTTCTGATGGACAGTTTGCTCTGTCCGGATCCTGGGACAAGACCTTAAGATTGTGGGATCTGAGCACCTCAAAGACAACAAGAATGTT…	872	gi|54037164|sp|P63245.3|GBLP_RATRecName: Full=Guanine nucleotide-binding protein subunit beta-2-like 1; AltName: Full=Receptor for activated C kinase; AltName: Full=Receptor of activated protein kinase C 1; Short=RACK1 >gi|54037165|sp|P63246.3|GBLP_PIG RecName: Full=Guanine nucleotide-binding protein subunit beta-2-like 1; AltName: Full=Receptor for activated C kinase; AltName: Full=Receptor of a…	P63245	1.46542E-127	blastx_Swissprot
Rphi_rep_c3	TTGACAGGTTAGGAACACCGCTGAAGTCGTGATATTTAGAACGTGACATTAAACTGTTGAATTACCATCTGTTTTAAAGATGTGCGACCATGTTTTACTTCACAGTGGATATCATCATCCAGTTCTGAGGTCATGGCAGGCCACTAATACAACAATTACGGCAGAAAATCTTATTTATCCAATATTCATTACAGATGATGACGACGCTATACAGGAGATTGCCAGCATGCCGGGCCAGGCACGGTATGGTATAAACAAACTGAGGGAAGCTTTAAAACCTCTGGTGGAGAAAGGCTTGAAAACTGTTCTTATATTTGGTGTGCCAGAGAAAATCCAAAAGGATAATAATGGAACGGCGGCTGATCTTCCAAGCACACCAACAATGATGGCAATACAGAT…	4396	gi|62510604|sp|Q60HH9.2|HEM2_MACFARecName: Full=Delta-aminolevulinic acid dehydratase; Short=ALADH; AltName: Full=Porphobilinogen synthase	Q60HH9	1.6316E-127	blastx_Swissprot
Rphi_rep_c528	GDTTCTCACTGTAGCAGCTCGGCGTGGTGGATAGAAATAAAGTGCTGAAAATATTATAAAATTCATAATCATGTCTTACAGAGATAGAATGACAGGGTCGACTGGCAGATCTGATAGAAAACCGCTGGGGTTAGGTTCACATGGTTTACCATCTTCTTTTGGTGGATCAAGAGGTGGAAGAGATGATCGGTTTGGCGGAGGTCGTGGTGGATTTGGGGGTGGGCGAGGTGGTGGTGGATTTGGTGGACGAAAAGAAAAGGGTTCACAGCCAGGTTCAACACTGAGAAAACCAAAGTGGGATATGGATAGACTACAAAAGTTTGAAAAGAATTTTTATGTTGAGCATCCAAGAGTAACAAATAGATCACCTACGGAAATCCAAGCTTATCTTACTGCCCA…	1186	gi|76364169|sp|Q501J6.1|DDX17_MOUSERecName: Full=Probable ATP-dependent RNA helicase DDX17; AltName: Full=DEAD box protein 17	Q501J6	1.74196E-127	blastx_Swissprot
Rphi_rep_c9594	TACTCCGAGAAAAGATTCCTTGAAATCACCAATGAGGTATCCAATTACATTAAGAAGATTGGTTACAACCCTAAAAATGTTGCTTTTGTGCCAATTTCTGGCTGGCATGGAGATAACATGATTGAACCATCCAGTAACATGACTTGGTACAAGGGGTGGTCTGTAGAGAGGAAGGAAGGAAATGCTTCTGGAAAGACCCTCTTTGAGGCTCTTGATTCCATTCTTCCACCAGCAAGACCAACAGACAAGGCTCTACGTCTCCCACTCCAGGATGTCTACAAAATTGGAGGTATTGGAACAGTGCCAGTAGGTAGAGTTGAAACTGGTATTATCAAACCAGGAATGGTTGTTACCTTTGCTCCTTCCCAAATCACCACTGAAGTTAAGTCTGTTGAAATG…	1204	gi|6015057|sp|Q92005.1|EF1A_DANRERecName: Full=Elongation factor 1-alpha; Short=EF-1-alpha	Q92005	2.01887E-127	blastx_Swissprot
Rphi_c2744	CCATCTTAGTCGGTGTTTGCTAAAAACCACCCCTTTATCTCGCGTTTATTTTGGGCGAATGTGTGATCTTTAGGGGGTCGTTTGACCCTCGGACATAAGGATTGTAATAGTGTAAACATAAACATGGCTTCCAAAATGGGACAGAGTGTTATGGACCGCGTAACAGCGGCCAAACACACTATAGCTGGCCAAGGTTTGGCCAAAACCGTTTGTAAAGCAACAACAGAAGAAGTTATGGGGCCGAAAAGAAAACATTTGGATTATTTGTTACAGTGTACAAATGAGCCAAATGTATCTATACCTCAACTAGCGGACCTTCTTATAGAGCGTACACAACAGACTAGCTGGGTTATCGTGTTCAAATCCCTTGTTACCATTCATAATCTAATGAACTATGGA…	1101	gi|160380710|sp|Q9VI75.3|PICA_DROMERecName: Full=Phosphatidylinositol-binding clathrin assembly protein LAP; AltName: Full=Like-AP180	Q9VI75	2.06066E-127	blastx_Swissprot
Rphi_rep_c38665	GTTTTACTAACTGTAACATTTTTATCTCTGAAATGCTAATACACTTCTGGTAGAGGCTTATTTTATTTGACTTAATGTATTAATGTATTTTTTCTAAATAAAATAATAACATTTTTAAATTGAAATGAGTTGGTTTTATATTCAAACTAACATTACTTAATGCATTAGAAATTCTAATTTAGAATATCATGGCTGCTTAAAAAGTCACTTGAAAGTTTTAGTATATTTAGGCTTCTTCCTCTTCCTCCTCATCAAACTCGCCTTCCTCTTCTGCTGTGGCATCTTGGTACTGCTGGTATTCTAGATATCAAGTCGTTCATGTTAGATTCTGCCTCGGTAAACTCCATCTCGTCCATACCCTCACCAGTATACCAATGTAAGAAAGCCTTACGCCTGAAC…	1017	gi|135489|sp|P11833.1|TBB_PARLIRecName: Full=Tubulin beta chain; AltName: Full=Beta-tubulin	P11833	2.71798E-127	blastx_Swissprot
Rphi_rep_c1362	CAAGCCATTTGATTATAATATCCTACAAAACTGTGATAATTTTCAAACAACGTTCTATTATTCTATATTTAACACGATGACTATGCGCTGAAAAACCGTTTTCATTGTATTAATATAAACACAAAAACCATGTTAGTAATGTGATTGTATTATCTTTGTTCAGAAACAGTGCTTCATTAAATAAAATCTCCTTTCAAACATTTTGATRCGTTTTTATTCTTTTTGTAAACTATAAGCGTCAATGTTTGGTATAAAAATCTGTCAAATCACAAGTAAAGTATAGTCAATTTATTATTTCCTATGTTAGAATGTCATTATTCGGTGATGCCAAGCTTTTTCTTGAGACCCCTGGCATCTCTGGCGGTGGTGGGCGTGGCAGACGGAAGAACACCTTCACAG…	1678	gi|21759257|sp|Q8VEM8.1|MPCP_MOUSERecName: Full=Phosphate carrier protein, mitochondrial; AltName: Full=Phosphate transport protein; Short=PTP; AltName: Full=Solute carrier family 25 member 3; Flags: Precursor	Q8VEM8	3.55932E-127	blastx_Swissprot
Rphi_rep_c47087	AACTGATTCAGTGGCGTCTTGTACGTGAAGAAGGATGCTTTGGAGTGCCACACAAAATAGTTGAAAGGTACACAGTCACTTTGTGTCTGATGTTGTTATGTCTTCTGATGGACAGTTTGCTCTGTCCGGATCCTGGGACAAGACCTTAAGATTGTGGGATCTGAGCACCTCAAAGACAACAAGAATGTTCAAAGGTCACACCAAGGATGTATTGAGTGTTGCCTTCTCCGCAGACAACAGACAGATTGCGTCCGGATCCAGAGACAAGTCCATCAAGCTTTGGAATACCCTTGGTGTCTGTAAAYACACCATTCAGGATGAAGGACACAGTGACTGGGTGTCATGTGTGAGATTCTCCCCAAATACCGCCAACCCAATCATTGTTTCTAGCAGACTGGG…	890	gi|3023850|sp|O42249.1|GBLP_ORENIRecName: Full=Guanine nucleotide-binding protein subunit beta-2-like 1; AltName: Full=Receptor of activated protein kinase C; Short=RACK	O42249	3.81779E-127	blastx_Swissprot
Rphi_rep_c38878	CAGTTCTAGACCTGAAATGAAATTCTGTGTATTTTTTAAATGAATAATCCTTTTGAAATCAGACAATTAACATGTTTTGTAATGTGTAATTAAATTAGTGAAATCAACATGACATCAACACATATGTTCTAATGTCATGTGTTATCTCATTTAAACTACAACAGTATGTAACATAGCCCCTACGACACTGTGTAATATTCTCCGTCATCAACACATCTACRTGTTCCTCCAGGTGGCGCTTTGGGTCCTGTTTTCCTAACATTTTTATTGCAAGTTGTTCTGGAGTCATAGTTTCCTCTTCCTCTAATGCCTTGTGANAATTTTTGGTCGAGTTCTAACATTTCCTTAACAACAGTTTCATTCGTTGAACAATGAGTTTTATAATCTTGTAACGTTAGA…	1140	gi|51701716|sp|O00487.1|PSDE_HUMANRecName: Full=26S proteasome non-ATPase regulatory subunit 14; AltName: Full=26S proteasome regulatory subunit RPN11; AltName: Full=26S proteasome-associated PAD1 homolog 1 >gi|51701720|sp|O35593.2|PSDE_MOUSE RecName: Full=26S proteasome non-ATPase regulatory subunit 14; AltName: Full=26S proteasome regulatory subunit RPN11; AltName: Full=MAD1	O00487	4.8119E-127	blastx_Swissprot
Rphi_rep_c44988	ACCGAAGCGACCTCTAAAATCCTAAAGGCAAACAGAGAAAAGATGACTCAAATCATGTTTGAGGCCTTCAATTCACCAGCCAAGTACGTTGCTATCCAAGCTGTCCTGTCACTGTACGCTTCCGGTCGTACCACTGGTATTGTGATGGACTCTGGAGATGGAGTATCGCACACTGTACCTATCTATGAAGGTTACGCCCTTCCTCACGCCATTTTGAGATTGGACTTGGCCGGAAGAGATCTTACAGACTATCTTATGAAGATTCTCACAGAACGTGGTTAATTACTTTCACCACAACAGCTGAAAGAGAAATTAWYGTAAGAGATATTAAAGAAAAATTATGTTTATGTTGCTCTCGACTTTGAACAGGAAATGCAAACTGCTGCCTCATCTAGCAGT…	815	gi|113273|sp|P12716.1|ACTC_PISOCRecName: Full=Actin, cytoplasmic	P12716	4.96402E-127	blastx_Swissprot
Rphi_rep_c51534	GTTGAAAGTGAGGCTAAAATAGAACCACCGATCCATACAGAGTATTTCCTCTCTGGTGGAGCAATGATTTTGATCTTCATCGTTGGTGGAGCCAAAGCAGTGATTTCTTTCTGCATACGGTCGGCAATTCCTGGGTACATAGTGGAACCACCGGACAACACAGTGTTGGCGTACAGATCTTTACGGATGTCAACGTCACACTTCATAATACTGTTGTATGTAGTTTCATGGATACCTGCGGATTCCATACCAAGGAAAGATGGCTGGAACATGGCTTCTGGACACCGGAAACGTTCGTTGCCAATGGTGATGACTTGACCGTCGGGGAGCTCGTAGCTCTTCTCAAGACTGCTAGATGAGGCAGCAGTTTGCTATTTCCTGTTCAAAGTCGAGAGCAAC…	782	gi|113273|sp|P12716.1|ACTC_PISOCRecName: Full=Actin, cytoplasmic	P12716	5.30379E-127	blastx_Swissprot
Rphi_rep_c46243	GTCAGTCCATCAACTAGTCGAGAACACAGACGAGACCTACTGTATTGTACAATGAGGCTCTCTACGACATCTGTTTCTAGAACTTTGAAATTGACCACTCCCACATACGGTGACTTGAACCATTTGGTATCGGCTACAATGTCCGGTGTTACCACTTGTCTCCGATTCCCTGGTCAGTTGAACGCTGATCTTCGTAAATTGGCCGTCAACATGGTTCCCTTCCCACGTCTTCACTTTTTCATGCCAGGTTTTGCACCTCTTACATCACGTGGTAGTCAACAATACAGATCAGTCACTGTCCCAGAGCTCACTCAGCAGATGTTCGACTCCAAGAACATGATGGCCGCATGTGACCCTCGTCACGGACGTTACTTGACAGTCGCTGCCATTTTCAGAGGA…	813	gi|74761283|sp|Q9BVA1.1|TBB2B_HUMANRecName: Full=Tubulin beta-2B chain >gi|81904211|sp|Q9CWF2.1|TBB2B_MOUSE RecName: Full=Tubulin beta-2B chain >gi|118573906|sp|Q6B856.2|TBB2B_BOVIN RecName: Full=Tubulin beta-2B chain >gi|118573907|sp|Q3KRE8.1|TBB2B_RAT RecName: Full=Tubulin beta-2B chain; AltName: Full=T beta-15	Q9BVA1	5.59857E-127	blastx_Swissprot
[truncated: 22,240 more rows]
